# Supplementary material for: Characteristics and expression profiles of circRNAs during abdominal adipose tissue development in Chinese Gushi chickens
Source: PLoS One. 2021 Apr 15;16(4):e0249288. doi: 10.1371/journal.pone.0249288 (PMC8049301; doi:10.1371/journal.pone.0249288)
Supplement: S1 File — (XLSX) [file pone.0249288.s007.xlsx]

## Sheet: Supplementary file 1
S1 File. Details of the circRNAs identified in this study.
circRNA_ID	chr	start	end	strand	full_length	spliced_length	gene_id	feature	samples	junction_read	non_junction_read	Gene_Name	W6_1.tpm	W6_2.tpm	W6_3.tpm	W14_1.tpm	W14_2.tpm	W14_3.tpm	W22_1.tpm	W22_2.tpm	W22_3.tpm	W30_1.tpm	W30_2.tpm	W30_3.tpm
gga_circ_0000005	AADN03010605.1	2853	5594	+	2741	321	ENSGALG00000027426;	exon:2854-2951,exon:5372-5594	gsfz6_1,gsfz6_2,gsfz6_3,gsfz14_1,gsfz14_2,gsfz14_3,gsfz22_1,gsfz22_2,gsfz22_3,gsfz30_1,gsfz30_2,gsfz30_3	11,24,13,16,7,16,12,20,15,10,11,4	72,99,80,100,73,109,72,74,61,78,80,90	--	629.039	1198.56	634.89	520.884	222.173	782.358	477.764	723.092	413.497	525.072	626.745	168.315
gga_circ_0000348	chr10	5246523	5250504	+	3981	353	ENSGALG00000003883;	exon:5246524-5246660,exon:5248373-5248445,exon:5250362-5250504	gsfz6_1,gsfz6_2,gsfz6_3,gsfz14_1,gsfz14_2,gsfz14_3,gsfz22_1,gsfz22_2,gsfz22_3,gsfz30_1,gsfz30_2,gsfz30_3	7.34683e+40	7.72674e+35	MTMR10	41974	34059.1	38777.1	20412.1	27517.7	55449.6	38300.8	53942.7	66903.7	58230.5	41365.2	74521.4
gga_circ_0001652	chr1	110622099	110625315	-	3216	1842	ENSGALG00000016224;	exon:110622100-110623781,exon:110625156-110625315	gsfz6_1,gsfz6_2,gsfz6_3,gsfz14_1,gsfz14_2,gsfz14_3,gsfz22_1,gsfz22_2,gsfz22_3,gsfz30_1,gsfz30_2,gsfz30_3	6.29627e+38	8.27525e+37	MAOA	35969.6	31262.5	43416.7	47758.6	32183.3	26013.4	34916.6	39950.8	23652	31241.8	31622.1	29623.4
gga_circ_0001605	chr1	106020992	106024456	+	3464	423	ENSGALG00000016040;	exon:106020993-106021135,exon:106023108-106023255,exon:106024325-106024456	gsfz6_1,gsfz6_2,gsfz6_3,gsfz14_1,gsfz14_2,gsfz14_3,gsfz22_1,gsfz22_2,gsfz22_3,gsfz30_1,gsfz30_2,gsfz30_3	6.17627e+37	3.5832e+35	MORC3	35283.4	31262.5	29400.3	28974.2	41546.3	28702.8	19707.8	20391.2	43417.1	29194	32134.9	29581.3
gga_circ_0000093	JH375227.1	652	4311	-	3659	334	n/a	intergenic_region:653-880,intergenic_region:4206-4311	gsfz6_1,gsfz6_2,gsfz6_3,gsfz14_1,gsfz14_2,gsfz14_3,gsfz22_1,gsfz22_2,gsfz22_3,gsfz30_1,gsfz30_2,gsfz30_3	4.1951e+35	8.06896e+41	--	23960.7	25419.5	29693.3	19175	7204.75	14229.1	15845.8	18005	5733.82	16592.3	25183.8	13254.8
gga_circ_0000095	JH375227.1	718	4311	-	3593	106	n/a	intergenic_region:4206-4311	gsfz6_1,gsfz6_2,gsfz6_3,gsfz14_1,gsfz14_2,gsfz14_3,gsfz22_1,gsfz22_2,gsfz22_3,gsfz30_1,gsfz30_2,gsfz30_3	5.59546e+35	1.95622e+47	--	31966.6	27217.3	30279.4	20672.6	8918.65	14718.1	17119.9	20391.2	7415.37	18850.1	20283.7	10098.9
gga_circ_0005065	chr3	103915611	103916923	-	1312	413	ENSGALG00000016504;	exon:103915612-103915676,exon:103916266-103916468,exon:103916779-103916923	gsfz6_1,gsfz6_2,gsfz6_3,gsfz14_1,gsfz14_2,gsfz14_3,gsfz22_1,gsfz22_2,gsfz22_3,gsfz30_1,gsfz30_2,gsfz30_3	4.20375e+36	4.49461e+35	ITSN2	24017.8	18677.6	27251.4	23797.9	21709.5	28605	28068.6	21078.1	32748.9	11761.6	16808.2	15863.7
gga_circ_0004510	chr2	41626134	41627935	-	1801	793	n/a	intergenic_region:41626135-41626828,intergenic_region:41627837-41627935	gsfz6_1,gsfz6_2,gsfz6_3,gsfz14_1,gsfz14_2,gsfz14_3,gsfz22_1,gsfz22_2,gsfz22_3,gsfz30_1,gsfz30_2,gsfz30_3	2.53248e+35	7.0245e+35	--	14467.9	12385.1	10255.9	11101.3	15488.6	8899.32	20105.9	11171.8	13452.4	14964.6	13617.5	12918.2
gga_circ_0008719	chrW	333657	336274	+	2617	366	n/a	intergenic_region:333658-333778,intergenic_region:335326-335482,intergenic_region:336187-336274	gsfz6_1,gsfz6_2,gsfz6_3,gsfz14_1,gsfz14_2,gsfz14_3,gsfz22_1,gsfz22_2,gsfz22_3,gsfz30_1,gsfz30_2,gsfz30_3	1.44231e+35	84,98,84,120,144,93,95,76,138,114,104,164	--	8234.69	11536.2	10597.8	9636.36	10283.4	9583.88	7524.78	7339.38	8655.86	10448.9	12136.1	11277.1
gga_circ_0003969	chr2	124053295	124059608	+	6313	649	ENSGALG00000015899;	exon:124053296-124053453,exon:124054547-124054596,exon:124054934-124055095,exon:124058553-124058638,exon:124058792-124058881,exon:124059506-124059608	gsfz6_1,gsfz6_2,gsfz6_3,gsfz14_1,gsfz14_2,gsfz14_3,gsfz22_1,gsfz22_2,gsfz22_3,gsfz30_1,gsfz30_2,gsfz30_3	1.31151e+35	184,93,106,126,190,179,127,104,193,180,276,214	RIPK2	7491.28	7540.95	6153.55	9636.36	13362.1	9094.91	11585.8	8279.4	13452.4	12444.2	8489.54	10772.1
gga_circ_0000269	chr10	17653209	17655553	+	2344	471	ENSGALG00000007615;	exon:17653210-17653405,exon:17654309-17654502,exon:17655473-17655553	gsfz6_1,gsfz6_2,gsfz6_3,gsfz14_1,gsfz14_2,gsfz14_3,gsfz22_1,gsfz22_2,gsfz22_3,gsfz30_1,gsfz30_2,gsfz30_3	1.39206e+35	1.19612e+47	RAB11A	7948.76	10287.7	5274.47	3939.19	8029.96	6601.14	8241.43	10014.8	6726.21	9556.31	6780.24	10098.9
gga_circ_0001623	chr1	108282217	108283465	+	1248	1248	ENSGALG00000016142;	exon:108282218-108283465	gsfz6_1,gsfz6_2,gsfz6_3,gsfz14_1,gsfz14_2,gsfz14_3,gsfz22_1,gsfz22_2,gsfz22_3,gsfz30_1,gsfz30_2,gsfz30_3	130,122,142,96,111,350,26,106,115,107,178,253	145,157,260,196,172,639,35,99,145,243,964,436	Mx	7434.09	6092.69	6934.95	3125.31	3523.03	17114.1	1035.16	3832.39	3170.14	5618.27	10141.9	10645.9
gga_circ_0006779	chr4	88618392	88623369	-	4977	314	ENSGALG00000016026;	exon:88618393-88618496,exon:88621607-88621694,exon:88622502-88622552,exon:88623299-88623369	gsfz6_1,gsfz6_2,gsfz6_3,gsfz14_1,gsfz14_2,gsfz14_3,gsfz22_1,gsfz22_2,gsfz22_3,gsfz30_1,gsfz30_2,gsfz30_3	2.40175e+35	1.325e+46	C20orf194	13724.5	8739.51	12355.9	10710.7	18662.5	7921.37	9435.84	10557.1	14444.8	6353.37	7577.92	12244.9
gga_circ_0002155	chr1	165220255	165224822	+	4567	337	ENSGALG00000016953;	intron:165220256-165220284,intron:165221256-165221351,intron:165223935-165224039,intron:165224716-165224822	gsfz6_1,gsfz6_2,gsfz6_3,gsfz14_1,gsfz14_2,gsfz14_3,gsfz22_1,gsfz22_2,gsfz22_3,gsfz30_1,gsfz30_2,gsfz30_3	9.81611e+34	114,160,106,136,163,108,118,82,167,107,120,129	NAA16	5604.16	8040.35	5567.49	8562.03	6696.92	6894.53	8082.18	6797.06	6202.45	8296.14	7862.8	8457.82
gga_circ_0000075	JH375168.1	28300	81628	-	53328	549	n/a	intergenic_region:28301-28332,intergenic_region:30176-30254,intergenic_region:32308-32556,intergenic_region:81440-81628	gsfz6_1,gsfz6_2,gsfz6_3,gsfz14_1,gsfz14_2,gsfz14_3,gsfz22_1,gsfz22_2,gsfz22_3,gsfz30_1,gsfz30_2,gsfz30_3	1.74114e+35	26,47,21,32,25,21,20,21,14,30,37,36	--	9950.25	5693.17	8107.05	6999.38	4983.02	7139.02	5573.91	5170.11	3528.5	7718.56	10312.8	6480.12
gga_circ_0002156	chr1	165221255	165224822	+	3567	336	ENSGALG00000016953;	exon:165221256-165221351,exon:165223935-165224067,exon:165224716-165224822	gsfz6_1,gsfz6_2,gsfz6_3,gsfz14_1,gsfz14_2,gsfz14_3,gsfz22_1,gsfz22_2,gsfz22_3,gsfz30_1,gsfz30_2,gsfz30_3	66,87,99,263,87,76,205,100,129,167,110,142	1.53212e+35	NAA16	3774.23	4344.79	4834.93	8562.03	2761.29	3716.2	8161.8	3615.46	3556.07	8768.71	6267.45	5975.17
gga_circ_0005239	chr3	11686641	11693410	+	6769	329	ENSGALG00000009158;	exon:11686642-11686725,exon:11690452-11690547,exon:11693262-11693410	gsfz6_1,gsfz6_2,gsfz6_3,gsfz14_1,gsfz14_2,gsfz14_3,gsfz22_1,gsfz22_2,gsfz22_3,gsfz30_1,gsfz30_2,gsfz30_3	15,52,57,114,162,23,130,49,34,72,181,157	1.08792e+46	CDC42BPA	857.78	2596.88	2783.75	3711.3	5141.71	1124.64	5175.78	1771.58	937.259	3780.52	10312.8	6606.35
gga_circ_0005221	chr3	11680473	11693410	+	12937	421	ENSGALG00000009158;	exon:11680474-11680565,exon:11686642-11686725,exon:11690452-11690547,exon:11693262-11693410	gsfz6_1,gsfz6_2,gsfz6_3,gsfz14_1,gsfz14_2,gsfz14_3,gsfz22_1,gsfz22_2,gsfz22_3,gsfz30_1,gsfz30_2,gsfz30_3	69,70,66,205,175,58,104,104,145,104,155,152	1.0499e+46	CDC42BPA	3945.79	3495.81	3223.29	6673.83	5554.32	2836.05	4140.62	3760.08	3997.13	5460.75	8831.41	6395.96
gga_circ_0000898	chr13	436762	453287	+	16525	443	ENSGALG00000000846;	intron:436763-436826,intron:440405-440473,intron:441131-441162,intron:441250-441327,intron:441416-441521,intron:453194-453287	gsfz6_1,gsfz6_2,gsfz6_3,gsfz14_1,gsfz14_2,gsfz14_3,gsfz22_1,gsfz22_2,gsfz22_3,gsfz30_1,gsfz30_2,gsfz30_3	69,65,98,92,179,101,79,110,159,98,131,134	3.54397e+35	TMCO6	3945.79	3246.1	4786.09	2995.08	5681.28	4938.63	3145.28	3977.01	4383.06	5145.71	7463.96	5638.54
gga_circ_0006909	chr5	1689905	1692814	+	2909	408	ENSGALG00000004085;	exon:1689906-1690179,exon:1690370-1690503	gsfz6_1,gsfz6_2,gsfz6_3,gsfz14_1,gsfz14_2,gsfz14_3,gsfz22_1,gsfz22_2,gsfz22_3,gsfz30_1,gsfz30_2,gsfz30_3	69,67,78,194,111,108,113,137,202,68,133,159	55,51,81,98,68,112,89,68,77,83,85,99	ZDHHC13	3945.79	3345.98	3809.34	6315.72	3523.03	5280.92	4498.94	4953.18	5568.42	3570.49	7577.92	6690.51
gga_circ_0005492	chr3	31440811	31451795	+	10984	426	ENSGALG00000010580;	exon:31440812-31440915,exon:31447659-31447732,exon:31449547-31449629,exon:31451631-31451795	gsfz6_1,gsfz6_2,gsfz6_3,gsfz14_1,gsfz14_2,gsfz14_3,gsfz22_1,gsfz22_2,gsfz22_3,gsfz30_1,gsfz30_2,gsfz30_3	115,94,66,168,283,61,67,149,226,75,144,135	7.16747e+37	STRN	6576.31	4694.37	3223.29	5469.28	8982.13	2982.74	2667.52	5387.03	6230.01	3938.04	8204.66	5680.62
gga_circ_0001917	chr1	136730985	136742886	+	11901	480	ENSGALG00000029145;	exon:136730986-136731154,exon:136731867-136731997,exon:136737893-136737989,exon:136742804-136742886	gsfz6_1,gsfz6_2,gsfz6_3,gsfz14_1,gsfz14_2,gsfz14_3,gsfz22_1,gsfz22_2,gsfz22_3,gsfz30_1,gsfz30_2,gsfz30_3	69,61,87,219,126,109,150,136,148,119,108,128	98,158,139,118,100,120,84,96,106,141,152,162	DCUN1D2	3945.79	3046.34	4248.88	7129.6	3999.11	5329.81	5972.05	4917.03	4079.83	6248.36	6153.5	5386.07
gga_circ_0007766	chr6	8897025	8902153	-	5128	466	ENSGALG00000003526;	exon:8897026-8897185,exon:8901531-8901707,exon:8902025-8902153	gsfz6_1,gsfz6_2,gsfz6_3,gsfz14_1,gsfz14_2,gsfz14_3,gsfz22_1,gsfz22_2,gsfz22_3,gsfz30_1,gsfz30_2,gsfz30_3	132,89,154,191,275,153,113,144,356,108,109,116	1.20149e+35	TUBGCP2	7548.46	4444.67	7521	6218.06	8728.22	7481.3	4498.94	5206.26	9813.65	5670.78	6210.47	4881.13
gga_circ_0007285	chr5	56238463	56244709	+	6246	341	ENSGALG00000012200;	exon:56238464-56238577,exon:56239802-56239855,exon:56240760-56240815,exon:56243611-56243642,exon:56244625-56244709	gsfz6_1,gsfz6_2,gsfz6_3,gsfz14_1,gsfz14_2,gsfz14_3,gsfz22_1,gsfz22_2,gsfz22_3,gsfz30_1,gsfz30_2,gsfz30_3	34,78,39,50,42,68,90,82,69,162,72,75	25,11,19,16,20,16,28,49,12,156,108,65	GCH1	1944.3	3895.33	1904.67	1627.76	1333.04	3325.02	3583.23	2964.68	1902.08	8506.17	4102.33	3155.9
gga_circ_0003049	chr1	69228291	69235532	+	7241	790	ENSGALG00000014190;	exon:69228292-69228524,exon:69229265-69229330,exon:69232165-69232378,exon:69233481-69233541,exon:69235317-69235532	gsfz6_1,gsfz6_2,gsfz6_3,gsfz14_1,gsfz14_2,gsfz14_3,gsfz22_1,gsfz22_2,gsfz22_3,gsfz30_1,gsfz30_2,gsfz30_3	80,111,103,107,137,70,100,270,85,74,111,118	7.39778e+45	-	4574.83	5543.35	5030.28	3483.41	4348.24	3422.82	3981.37	9761.74	2343.15	3885.53	6324.43	4965.29
gga_circ_0002777	chr1	44945644	44951297	+	5653	359	ENSGALG00000011309;	exon:44945645-44945767,exon:44949037-44949171,exon:44951197-44951297	gsfz6_1,gsfz6_2,gsfz6_3,gsfz14_1,gsfz14_2,gsfz14_3,gsfz22_1,gsfz22_2,gsfz22_3,gsfz30_1,gsfz30_2,gsfz30_3	62,60,67,186,72,74,135,67,154,95,86,103	1.39117e+35	PLXNC1	3545.49	2996.4	3272.12	6055.28	2285.21	3618.4	5374.85	2422.36	4245.23	4988.19	4900.01	4334.1
gga_circ_0005389	chr3	2351051	2359224	-	8173	483	ENSGALG00000004377;	exon:2351052-2351124,exon:2352273-2352384,exon:2353700-2353763,exon:2354965-2355066,exon:2359093-2359224	gsfz6_1,gsfz6_2,gsfz6_3,gsfz14_1,gsfz14_2,gsfz14_3,gsfz22_1,gsfz22_2,gsfz22_3,gsfz30_1,gsfz30_2,gsfz30_3	78,120,93,185,157,106,129,175,240,92,82,110	5.43397e+35	XPO1	4460.46	5992.81	4541.9	6022.72	4983.02	5183.12	5135.96	6327.05	6615.94	4830.66	4672.1	4628.66
gga_circ_0001994	chr1	143881289	143884758	-	3469	355	n/a	intergenic_region:143881290-143881396,intergenic_region:143881906-143882025,intergenic_region:143884631-143884758	gsfz6_1,gsfz6_2,gsfz6_3,gsfz14_1,gsfz14_2,gsfz14_3,gsfz22_1,gsfz22_2,gsfz22_3,gsfz30_1,gsfz30_2,gsfz30_3	87,108,137,159,89,135,169,154,182,82,80,122	1.74208e+35	--	4975.12	5393.53	6690.76	5176.29	2824.77	6601.14	6728.51	5567.81	5017.09	4305.59	4558.14	5133.6
gga_circ_0001767	chr1	12415790	12422070	-	6280	393	ENSGALG00000008322;	exon:12415791-12415862,exon:12416622-12416660,exon:12417671-12417766,exon:12418621-12418697,exon:12421962-12422070	gsfz6_1,gsfz6_2,gsfz6_3,gsfz14_1,gsfz14_2,gsfz14_3,gsfz22_1,gsfz22_2,gsfz22_3,gsfz30_1,gsfz30_2,gsfz30_3	94,93,88,161,223,83,106,130,222,89,79,106	3.21229e+35	PTPN12	5375.42	4644.43	4297.71	5241.4	7077.79	4058.48	4220.25	4700.1	6119.75	4673.14	4501.17	4460.34
gga_circ_0000828	chr13	15865699	15880951	-	15252	426	ENSGALG00000006569;	exon:15865700-15865843,exon:15870580-15870649,exon:15879649-15879732,exon:15880216-15880272,exon:15880881-15880951	gsfz6_1,gsfz6_2,gsfz6_3,gsfz14_1,gsfz14_2,gsfz14_3,gsfz22_1,gsfz22_2,gsfz22_3,gsfz30_1,gsfz30_2,gsfz30_3	82,114,112,118,133,70,126,151,90,100,66,108	2.0116e+35	-	4689.2	5693.17	5469.82	3841.52	4221.28	3422.82	5016.52	5459.34	2480.98	5250.72	3760.47	4544.5
gga_circ_0003131	chr1	73533114	73534402	+	1288	539	ENSGALG00000017282;	exon:73533115-73533210,exon:73533381-73533601,exon:73533902-73534056,exon:73534336-73534402	gsfz6_1,gsfz6_2,gsfz6_3,gsfz14_1,gsfz14_2,gsfz14_3,gsfz22_1,gsfz22_2,gsfz22_3,gsfz30_1,gsfz30_2,gsfz30_3	100,79,97,135,164,131,90,118,154,100,63,103	4.14689e+35	NDUFA9	5718.53	3945.27	4737.25	4394.96	5205.19	6405.55	3583.23	4266.24	4245.23	5250.72	3589.54	4334.1
gga_circ_0005112	chr3	104809632	104811642	+	2010	408	ENSGALG00000016586;	exon:104809633-104809708,exon:104810263-104810366,exon:104811415-104811642	gsfz6_1,gsfz6_2,gsfz6_3,gsfz14_1,gsfz14_2,gsfz14_3,gsfz22_1,gsfz22_2,gsfz22_3,gsfz30_1,gsfz30_2,gsfz30_3	68,79,79,130,127,130,93,121,134,68,59,119	2.40295e+35	CCDC25	3888.6	3945.27	3858.18	4232.18	4030.85	6356.66	3702.67	4374.71	3693.9	3570.49	3361.63	5007.36
gga_circ_0003110	chr1	72716887	72801639	+	84752	825	n/a	intergenic_region:72716888-72716949,intergenic_region:72717597-72717675,intergenic_region:72718189-72718354,intergenic_region:72720347-72720403,intergenic_region:72722014-72722183,intergenic_region:72792488-72792664,intergenic_region:72801526-72801639	gsfz6_1,gsfz6_2,gsfz6_3,gsfz14_1,gsfz14_2,gsfz14_3,gsfz22_1,gsfz22_2,gsfz22_3,gsfz30_1,gsfz30_2,gsfz30_3	25,47,61,63,115,70,68,68,143,85,59,73	96,113,105,101,106,126,100,85,121,105,109,147	--	1429.63	2347.18	2979.1	2050.98	3649.98	3422.82	2707.33	2458.51	3942	4463.11	3361.63	3071.74
gga_circ_0006788	chr4	88631666	88633547	-	1881	291	ENSGALG00000016026;	exon:88631667-88631802,exon:88632809-88632864,exon:88633449-88633547	gsfz6_1,gsfz6_2,gsfz6_3,gsfz14_1,gsfz14_2,gsfz14_3,gsfz22_1,gsfz22_2,gsfz22_3,gsfz30_1,gsfz30_2,gsfz30_3	34,37,57,65,68,40,66,131,85,82,62,69	8.49594e+45	C20orf194	1944.3	1847.78	2783.75	2116.09	2158.25	1955.89	2627.7	4736.25	2343.15	4305.59	3532.56	2903.43
gga_circ_0009107	chrZ	57938252	57947501	+	9249	430	ENSGALG00000014661;	exon:57938253-57938376,exon:57944384-57944485,exon:57946675-57946777,exon:57947401-57947501	gsfz6_1,gsfz6_2,gsfz6_3,gsfz14_1,gsfz14_2,gsfz14_3,gsfz22_1,gsfz22_2,gsfz22_3,gsfz30_1,gsfz30_2,gsfz30_3	57,63,78,160,145,85,85,112,90,67,60,85	1.73183e+35	FAM172A	3259.56	3146.22	3809.34	5208.84	4602.15	4156.28	3384.16	4049.31	2480.98	3517.98	3418.61	3576.69
gga_circ_0004577	chr2	48214853	48217412	-	2559	257	ENSGALG00000012184;	exon:48214854-48214936,exon:48215734-48215824,exon:48217330-48217412	gsfz6_1,gsfz6_2,gsfz6_3,gsfz14_1,gsfz14_2,gsfz14_3,gsfz22_1,gsfz22_2,gsfz22_3,gsfz30_1,gsfz30_2,gsfz30_3	110,100,140,86,96,77,45,145,67,40,53,126	1.76415e+43	BMPER	6290.39	4994.01	6837.27	2799.75	3046.94	3765.1	1791.62	5242.42	1846.95	2100.29	3019.77	5301.91
gga_circ_0001659	chr1	111182709	111215120	+	32411	370	ENSGALG00000016226;	exon:111182710-111182822,exon:111204545-111204650,exon:111213191-111213268,exon:111215048-111215120	gsfz6_1,gsfz6_2,gsfz6_3,gsfz14_1,gsfz14_2,gsfz14_3,gsfz22_1,gsfz22_2,gsfz22_3,gsfz30_1,gsfz30_2,gsfz30_3	39,29,39,58,129,70,87,131,139,38,75,96	4.75535e+35	CASK	2230.23	1448.26	1904.67	1888.21	4094.33	3422.82	3463.79	4736.25	3831.73	1995.27	4273.26	4039.55
gga_circ_0008802	chrZ	16692536	16705973	-	13437	681	ENSGALG00000014711;	intron:16692537-16692817,intron:16696298-16696449,intron:16698381-16698473,intron:16705819-16705973	gsfz6_1,gsfz6_2,gsfz6_3,gsfz14_1,gsfz14_2,gsfz14_3,gsfz22_1,gsfz22_2,gsfz22_3,gsfz30_1,gsfz30_2,gsfz30_3	72,57,68,137,93,61,101,76,126,65,66,65	1.78417e+44	PLPP1	4117.34	2846.58	3320.96	4460.07	2951.73	2982.74	4021.18	2747.75	3473.37	3412.97	3760.47	2735.11
gga_circ_0000833	chr13	16070197	16073256	-	3059	392	ENSGALG00000006677;	exon:16070198-16070268,exon:16072840-16072983,exon:16073080-16073256	gsfz6_1,gsfz6_2,gsfz6_3,gsfz14_1,gsfz14_2,gsfz14_3,gsfz22_1,gsfz22_2,gsfz22_3,gsfz30_1,gsfz30_2,gsfz30_3	116,153,98,153,96,77,51,98,131,49,67,81	5.58749e+35	P4HA2	6633.5	7640.83	4786.09	4980.96	3046.94	3765.1	2030.5	3543.15	3611.2	2572.85	3817.45	3408.37
gga_circ_0002606	chr1	27076873	27081188	+	4315	399	ENSGALG00000009480;	exon:27076874-27076955,exon:27077508-27077602,exon:27079451-27079583,exon:27081100-27081188	gsfz6_1,gsfz6_2,gsfz6_3,gsfz14_1,gsfz14_2,gsfz14_3,gsfz22_1,gsfz22_2,gsfz22_3,gsfz30_1,gsfz30_2,gsfz30_3	16,10,20,41,53,34,81,6,7,117,36,38	3.66319e+36	DOCK4	914.965	499.401	976.753	1334.77	1682.17	1662.51	3224.91	216.928	192.965	6143.34	2051.17	1598.99
gga_circ_0002917	chr1	59856708	59862618	+	5910	621	ENSGALG00000012956;	exon:59856709-59856886,exon:59858600-59858673,exon:59860319-59860495,exon:59862427-59862618	gsfz6_1,gsfz6_2,gsfz6_3,gsfz14_1,gsfz14_2,gsfz14_3,gsfz22_1,gsfz22_2,gsfz22_3,gsfz30_1,gsfz30_2,gsfz30_3	62,49,53,94,32,59,52,47,41,65,45,90	1.02676e+38	TMTC1	3545.49	2447.06	2588.4	3060.19	1015.65	2884.94	2070.31	1699.27	1130.22	3412.97	2563.96	3787.08
gga_circ_0006973	chr5	24409705	24411456	+	1751	396	ENSGALG00000008692;	exon:24409706-24409851,exon:24410353-24410523,exon:24411378-24411456	gsfz6_1,gsfz6_2,gsfz6_3,gsfz14_1,gsfz14_2,gsfz14_3,gsfz22_1,gsfz22_2,gsfz22_3,gsfz30_1,gsfz30_2,gsfz30_3	62,145,71,121,163,102,83,116,173,61,60,70	1.17192e+35	MAPKBP1	3545.49	7241.31	3467.47	3939.19	5173.45	4987.53	3304.53	4193.93	4768.99	3202.94	3418.61	2945.51
gga_circ_0004609	chr2	50496727	50513218	+	16491	311	ENSGALG00000012316;	exon:50508722-50508861,exon:50513048-50513218	gsfz6_1,gsfz6_2,gsfz6_3,gsfz14_1,gsfz14_2,gsfz14_3,gsfz22_1,gsfz22_2,gsfz22_3,gsfz30_1,gsfz30_2,gsfz30_3	52,65,77,111,90,72,75,69,114,78,45,68	1.71143e+35	CDK13	2973.64	3246.1	3760.5	3613.63	2856.51	3520.61	2986.03	2494.67	3142.57	4095.56	2563.96	2861.35
gga_circ_0003914	chr2	115135726	115140667	-	4941	335	ENSGALG00000015553;	exon:115135727-115135873,exon:115136702-115136858,exon:115140637-115140667	gsfz6_1,gsfz6_2,gsfz6_3,gsfz14_1,gsfz14_2,gsfz14_3,gsfz22_1,gsfz22_2,gsfz22_3,gsfz30_1,gsfz30_2,gsfz30_3	65,91,69,100,143,66,96,75,163,85,39,61	2.20216e+35	ARFGEF1	3717.05	4544.55	3369.8	3255.53	4538.67	3227.23	3822.11	2711.59	4493.33	4463.11	2222.1	2566.8
gga_circ_0005698	chr3	47516022	47523657	+	7635	418	ENSGALG00000012388;	exon:47516023-47516127,exon:47517144-47517175,exon:47518150-47518204,exon:47519702-47519806,exon:47523537-47523657	gsfz6_1,gsfz6_2,gsfz6_3,gsfz14_1,gsfz14_2,gsfz14_3,gsfz22_1,gsfz22_2,gsfz22_3,gsfz30_1,gsfz30_2,gsfz30_3	82,57,63,78,117,77,54,61,116,57,34,99	1.72295e+35	PCMT1	4689.2	2846.58	3076.77	2539.31	3713.46	3765.1	2149.94	2205.43	3197.71	2992.91	1937.21	4165.79
gga_circ_0000092	JH375227.1	652	4261	-	3609	284	n/a	intergenic_region:653-880,intergenic_region:4206-4261	gsfz6_1,gsfz6_2,gsfz6_3,gsfz14_1,gsfz14_2,gsfz14_3,gsfz22_1,gsfz22_2,gsfz22_3,gsfz30_1,gsfz30_2,gsfz30_3	61,52,69,82,20,38,64,67,28,47,68,63	2.07522e+47	--	3488.31	2596.88	3369.8	2669.53	634.78	1858.1	2548.08	2422.36	771.86	2467.84	3874.42	2650.96
gga_circ_0008100	chr7	4614251	4616586	-	2335	350	ENSGALG00000003862;	exon:4614252-4614356,exon:4614981-4615060,exon:4615532-4615649,exon:4616540-4616586	gsfz6_1,gsfz6_2,gsfz6_3,gsfz14_1,gsfz14_2,gsfz14_3,gsfz22_1,gsfz22_2,gsfz22_3,gsfz30_1,gsfz30_2,gsfz30_3	75,164,71,51,64,53,53,52,114,87,51,35	1.98358e+35	LRRFIP1	4288.9	8190.17	3467.47	1660.32	2031.29	2591.56	2110.12	1880.04	3142.57	4568.13	2905.82	1472.75
gga_circ_0006302	chr4	30984939	30994588	-	9649	296	ENSGALG00000010006;	exon:30984940-30985015,exon:30989431-30989567,exon:30994506-30994588	gsfz6_1,gsfz6_2,gsfz6_3,gsfz14_1,gsfz14_2,gsfz14_3,gsfz22_1,gsfz22_2,gsfz22_3,gsfz30_1,gsfz30_2,gsfz30_3	31,77,41,146,67,70,90,68,75,51,71,50	2.05175e+35	SLC10A7	1772.75	3845.39	2002.34	4753.07	2126.51	3422.82	3583.23	2458.51	2067.48	2677.87	4045.35	2103.93
gga_circ_0007825	chr7	14533689	14542658	+	8969	189	ENSGALG00000009031;	exon:14533690-14533769,exon:14539533-14539641	gsfz6_1,gsfz6_2,gsfz6_3,gsfz14_1,gsfz14_2,gsfz22_1,gsfz30_1,gsfz30_2,gsfz30_3	80,53,62,90,79,58,45,53,77	4.01396e+26	SESTD1	4574.83	2646.82	3027.94	2929.97	2507.38	0	2309.19	0	0	2362.82	3019.77	3240.06
gga_circ_0006774	chr4	88614900	88623369	-	8469	461	ENSGALG00000016026;	exon:88614901-88615047,exon:88618393-88618496,exon:88621607-88621694,exon:88622502-88622552,exon:88623299-88623369	gsfz6_1,gsfz6_2,gsfz6_3,gsfz14_1,gsfz14_2,gsfz14_3,gsfz22_1,gsfz22_2,gsfz22_3,gsfz30_1,gsfz30_2,gsfz30_3	111,34,72,114,171,48,24,113,121,34,65,70	1.13589e+46	C20orf194	6347.57	1697.96	3516.31	3711.3	5427.37	2347.07	955.528	4085.47	3335.54	1785.25	3703.49	2945.51
gga_circ_0004344	chr2	24318949	24329556	-	10607	313	ENSGALG00000009728;	exon:24318950-24319065,exon:24325731-24325873,exon:24329503-24329556	gsfz6_1,gsfz6_2,gsfz6_3,gsfz14_1,gsfz14_2,gsfz14_3,gsfz22_1,gsfz22_2,gsfz22_3,gsfz30_1,gsfz30_2,gsfz30_3	17,14,43,63,31,53,55,71,32,37,50,83	1.58137e+35	SLC25A13	972.151	699.161	2100.02	2050.98	983.908	2591.56	2189.75	2566.98	882.126	1942.77	2848.84	3492.53
gga_circ_0000518	chr11	2339680	2362618	+	22938	361	ENSGALG00000003169;	exon:2339681-2339797,exon:2357763-2357879,exon:2362492-2362618	gsfz6_1,gsfz6_2,gsfz6_3,gsfz14_1,gsfz14_2,gsfz14_3,gsfz22_1,gsfz22_2,gsfz22_3,gsfz30_1,gsfz30_2,gsfz30_3	58,61,51,127,90,101,72,82,106,46,52,64	3.77309e+35	CBFB	3316.75	3046.34	2490.72	4134.52	2856.51	4938.63	2866.58	2964.68	2922.04	2415.33	2962.79	2693.04
gga_circ_0005175	chr3	109515100	109516951	-	1851	590	ENSGALG00000016718;	exon:109515101-109515334,exon:109515901-109516113,exon:109516809-109516951	gsfz6_1,gsfz6_2,gsfz6_3,gsfz14_1,gsfz14_2,gsfz14_3,gsfz22_1,gsfz22_2,gsfz22_3,gsfz30_1,gsfz30_2,gsfz30_3	42,33,65,94,48,29,86,25,35,59,50,50	7.28498e+36	ADGRF5	2401.78	1648.02	3174.45	3060.19	1523.47	1418.02	3423.98	903.865	964.825	3097.93	2848.84	2103.93
gga_circ_0006068	chr3	9223015	9228785	+	5770	498	ENSGALG00000008906;	exon:9223016-9223143,exon:9225660-9225798,exon:9225949-9226055,exon:9228662-9228785	gsfz6_1,gsfz6_2,gsfz6_3,gsfz14_1,gsfz14_2,gsfz14_3,gsfz22_1,gsfz22_2,gsfz22_3,gsfz30_1,gsfz30_2,gsfz30_3	51,31,38,141,76,34,51,81,69,40,64,53	3.44275e+35	EHBP1	2916.45	1548.14	1855.83	4590.29	2412.16	1662.51	2030.5	2928.52	1902.08	2100.29	3646.52	2230.17
gga_circ_0005172	chr3	109513262	109516951	-	3689	575	ENSGALG00000016718;	exon:109513263-109513481,exon:109515901-109516113,exon:109516809-109516951	gsfz6_1,gsfz6_2,gsfz6_3,gsfz14_1,gsfz14_2,gsfz14_3,gsfz22_1,gsfz22_2,gsfz22_3,gsfz30_1,gsfz30_2,gsfz30_3	36,49,47,103,102,43,80,69,47,72,28,60	8.36569e+36	ADGRF5	2058.67	2447.06	2295.37	3353.19	3237.38	2102.59	3185.09	2494.67	1295.62	3780.52	1595.35	2524.72
gga_circ_0003440	chr21	3117343	3121221	-	3878	308	ENSGALG00000002232;	intron:3117344-3117448,intron:3120072-3120168,intron:3121116-3121221	gsfz6_1,gsfz6_2,gsfz6_3,gsfz14_1,gsfz14_2,gsfz14_3,gsfz22_1,gsfz22_2,gsfz22_3,gsfz30_1,gsfz30_2,gsfz30_3	62,76,79,100,75,70,108,107,110,63,51,38	81,72,63,64,96,83,62,54,85,80,131,133	RERE	3545.49	3795.45	3858.18	3255.53	2380.42	3422.82	4299.88	3868.54	3032.31	3307.95	2905.82	1598.99
gga_circ_0003758	chr28	2073366	2073949	+	583	489	ENSGALG00000003845;	exon:2073367-2073561,exon:2073656-2073949	gsfz6_1,gsfz6_2,gsfz6_3,gsfz14_1,gsfz14_2,gsfz14_3,gsfz22_1,gsfz22_2,gsfz22_3,gsfz30_1,gsfz30_2,gsfz30_3	29,46,86,46,25,84,52,48,35,71,46,34	2.58504e+35	MKNK2	1658.37	2297.24	4200.04	1497.54	793.474	4107.38	2070.31	1735.42	964.825	3728.01	2620.93	1430.68
gga_circ_0001262	chr17	5784964	5792228	-	7264	321	ENSGALG00000004088;	exon:5784965-5785112,exon:5787686-5787742,exon:5792113-5792228	gsfz6_1,gsfz6_2,gsfz6_3,gsfz14_1,gsfz14_2,gsfz14_3,gsfz22_1,gsfz22_2,gsfz22_3,gsfz30_1,gsfz30_2,gsfz30_3	39,55,46,79,79,71,27,63,85,43,45,70	7.61779e+36	FNBP1	2230.23	2746.7	2246.53	2571.87	2507.38	3471.71	1074.97	2277.74	2343.15	2257.81	2563.96	2945.51
gga_circ_0000047	AADN03020919.1	759	1012	+	253	253	n/a	intergenic_region:760-1012	gsfz6_1,gsfz6_2,gsfz6_3,gsfz14_1,gsfz14_2,gsfz14_3,gsfz22_1,gsfz22_2,gsfz22_3,gsfz30_1,gsfz30_2,gsfz30_3	56,80,106,123,140,73,75,70,125,57,68,17	60,61,84,111,82,60,70,63,64,50,43,49	--	3202.38	3995.21	5176.79	4004.3	4443.46	3569.51	2986.03	2530.82	3445.8	2992.91	3874.42	715.338
gga_circ_0002441	chr1	186838543	186841072	-	2529	428	ENSGALG00000019054;	exon:186838544-186838669,exon:186839439-186839553,exon:186840886-186841072	gsfz6_1,gsfz6_2,gsfz6_3,gsfz14_1,gsfz14_2,gsfz14_3,gsfz22_1,gsfz22_2,gsfz22_3,gsfz30_1,gsfz30_2,gsfz30_3	42,10,37,41,43,29,60,28,23,56,33,64	2.12105e+35	NAALAD2	2401.78	499.401	1806.99	1334.77	1364.78	1418.02	2388.82	1012.33	634.028	2940.4	1880.23	2693.04
gga_circ_0005230	chr3	11680473	11756236	+	75763	739	ENSGALG00000009158;	exon:11680474-11680565,exon:11686642-11686725,exon:11690452-11690547,exon:11693262-11693410,exon:11751801-11751949,exon:11753926-11754017,exon:11756160-11756236	gsfz6_1,gsfz6_2,gsfz6_3,gsfz14_1,gsfz14_2,gsfz14_3,gsfz22_1,gsfz22_2,gsfz30_1,gsfz30_2,gsfz30_3	7,5,4,67,29,4,36,12,54,24,78	1.02592e+42	CDC42BPA	400.297	249.7	195.351	2181.2	920.43	195.589	1433.29	433.855	0	2835.39	1367.44	3282.14
gga_circ_0006065	chr3	9212709	9228785	+	16076	763	ENSGALG00000008906;	exon:9212710-9212857,exon:9220156-9220272,exon:9223016-9223143,exon:9225660-9225798,exon:9225949-9226055,exon:9228662-9228785	gsfz6_1,gsfz6_2,gsfz6_3,gsfz14_1,gsfz14_2,gsfz14_3,gsfz22_1,gsfz22_2,gsfz22_3,gsfz30_1,gsfz30_2,gsfz30_3	30,20,22,107,51,32,57,86,51,30,32,96	2.72178e+35	EHBP1	1715.56	998.801	1074.43	3483.41	1618.69	1564.72	2269.38	3109.3	1405.89	1575.22	1823.26	4039.55
gga_circ_0005067	chr3	103915611	103918548	-	2937	711	ENSGALG00000016504;	intron:103915612-103915676,intron:103916266-103916468,intron:103916779-103916923,intron:103917353-103917528,intron:103918427-103918548	gsfz6_1,gsfz6_2,gsfz6_3,gsfz14_1,gsfz14_2,gsfz14_3,gsfz22_1,gsfz22_2,gsfz22_3,gsfz30_1,gsfz30_2,gsfz30_3	37,43,85,110,105,62,80,77,133,44,42,63	3.46325e+35	ITSN2	2115.86	2147.42	4151.2	3581.08	3332.59	3031.64	3185.09	2783.9	3666.34	2310.32	2393.03	2650.96
gga_circ_0004669	chr2	55611265	55611714	+	449	449	ENSGALG00000012497;	exon:55611266-55611714	gsfz6_2,gsfz6_3,gsfz14_1,gsfz14_3,gsfz22_1,gsfz22_2,gsfz30_1,gsfz30_2,gsfz30_3	16,20,35,48,99,95,65,22,60	1.03146e+26	SLC12A7	0	799.041	976.753	1139.43	0	2347.07	3941.55	3434.69	0	3412.97	1253.49	2524.72
gga_circ_0007653	chr6	32492807	32503128	+	10321	402	ENSGALG00000009781;	exon:32492808-32492878,exon:32493774-32493880,exon:32500526-32500653,exon:32503033-32503128	gsfz6_1,gsfz6_2,gsfz6_3,gsfz14_1,gsfz14_2,gsfz14_3,gsfz22_1,gsfz22_2,gsfz22_3,gsfz30_1,gsfz30_2,gsfz30_3	72,50,83,139,157,57,71,98,199,35,37,75	4.45474e+35	DOCK1	4117.34	2497	4053.53	4525.18	4983.02	2787.15	2826.77	3543.15	5485.72	1837.75	2108.14	3155.9
gga_circ_0003800	chr2	102148015	102152939	+	4924	407	ENSGALG00000014974;	exon:102148016-102148187,exon:102151026-102151155,exon:102152835-102152939	gsfz6_1,gsfz6_2,gsfz6_3,gsfz14_1,gsfz14_2,gsfz14_3,gsfz22_1,gsfz22_2,gsfz22_3,gsfz30_1,gsfz30_2,gsfz30_3	53,40,53,73,74,73,55,51,70,24,53,67	3.68281e+35	MIB1	3030.82	1997.6	2588.4	2376.53	2348.68	3569.51	2189.75	1843.88	1929.65	1260.17	3019.77	2819.27
gga_circ_0003672	chr26	2612852	2621073	+	8221	809	n/a	intergenic_region:2612853-2613005,intergenic_region:2613240-2613325,intergenic_region:2613755-2613949,intergenic_region:2620606-2620788,intergenic_region:2620882-2621073	gsfz6_1,gsfz6_2,gsfz6_3,gsfz14_1,gsfz14_2,gsfz14_3,gsfz22_1,gsfz22_2,gsfz22_3,gsfz30_1,gsfz30_2,gsfz30_3	27,9,7,81,33,101,34,34,72,16,53,73	6,9,0,23,6,30,16,19,22,17,25,37	--	1544	449.461	341.864	2636.98	1047.39	4938.63	1353.66	1229.26	1984.78	840.116	3019.77	3071.74
gga_circ_0008798	chrZ	16679046	16705973	-	26927	494	ENSGALG00000014711;	intron:16679047-16679104,intron:16692537-16692817,intron:16705819-16705973	gsfz6_1,gsfz6_2,gsfz6_3,gsfz14_1,gsfz14_2,gsfz14_3,gsfz22_1,gsfz22_2,gsfz22_3,gsfz30_1,gsfz30_2,gsfz30_3	60,48,45,75,72,51,43,41,84,58,33,43	1.50113e+43	PLPP1	3431.12	2397.12	2197.69	2441.64	2285.21	2493.77	1711.99	1482.34	2315.58	3045.42	1880.23	1809.38
gga_circ_0000848	chr13	16803486	16805826	+	2340	1384	ENSGALG00000007380;	exon:16803487-16804764,exon:16805721-16805826	gsfz6_1,gsfz6_2,gsfz6_3,gsfz14_1,gsfz14_2,gsfz14_3,gsfz22_1,gsfz22_2,gsfz22_3,gsfz30_1,gsfz30_2,gsfz30_3	30,33,32,27,21,41,53,62,48,48,40,44	1.89176e+35	ARHGAP26	1715.56	1648.02	1562.81	878.992	666.519	2004.79	2110.12	2241.59	1323.19	2520.35	2279.07	1851.46
gga_circ_0002674	chr1	3265423	3266008	+	585	227	n/a	intergenic_region:3265424-3265597,intergenic_region:3265956-3266008	gsfz6_1,gsfz6_2,gsfz6_3,gsfz14_1,gsfz14_2,gsfz14_3,gsfz22_1,gsfz22_2,gsfz22_3,gsfz30_1,gsfz30_2,gsfz30_3	15,11,12,71,34,27,56,51,63,37,62,26	86,68,58,137,104,98,119,128,125,106,163,245	--	857.78	549.341	586.052	2311.42	1079.13	1320.23	2229.57	1843.88	1736.69	1942.77	3532.56	1094.05
gga_circ_0005510	chr3	31736142	31760973	-	24831	389	ENSGALG00000010597;	intron:31736143-31736251,intron:31752829-31752906,intron:31757850-31757971,intron:31760894-31760973	gsfz6_1,gsfz6_2,gsfz6_3,gsfz14_1,gsfz14_2,gsfz14_3,gsfz22_1,gsfz22_2,gsfz22_3,gsfz30_1,gsfz30_2,gsfz30_3	32,22,31,44,30,35,46,37,37,27,50,48	1.44144e+35	CRIM1	1829.93	1098.68	1513.97	1432.43	952.169	1711.41	1831.43	1337.72	1019.96	1417.69	2848.84	2019.78
gga_circ_0008901	chrZ	28020691	28038232	+	17541	297	ENSGALG00000020557;	exon:28020692-28020741,exon:28033323-28033431,exon:28038095-28038232	gsfz6_1,gsfz6_2,gsfz6_3,gsfz14_1,gsfz14_2,gsfz14_3,gsfz22_1,gsfz22_2,gsfz22_3,gsfz30_1,gsfz30_2,gsfz30_3	49,14,34,40,83,79,39,31,54,16,25,94	114,116,113,131,111,154,149,88,127,112,128,170	-	2802.08	699.161	1660.48	1302.21	2634.34	3862.89	1552.73	1120.79	1488.59	840.116	1424.42	3955.4
gga_circ_0005591	chr3	38890375	38906676	-	16301	617	ENSGALG00000027999;	exon:38890376-38890564,exon:38902073-38902175,exon:38902979-38903045,exon:38906303-38906505,exon:38906622-38906676	gsfz6_1,gsfz6_2,gsfz6_3,gsfz14_1,gsfz14_2,gsfz14_3,gsfz22_1,gsfz22_2,gsfz22_3,gsfz30_1,gsfz30_2,gsfz30_3	26,32,25,77,33,39,59,24,43,32,37,57	2.29217e+35	DISC1	1486.82	1598.08	1220.94	2506.76	1047.39	1907	2349.01	867.71	1185.36	1680.23	2108.14	2398.49
gga_circ_0002897	chr1	57089468	57101071	-	11603	643	ENSGALG00000012865;	exon:57089469-57089515,exon:57090530-57090706,exon:57092930-57093014,exon:57094967-57095103,exon:57099295-57099331,exon:57100912-57101071	gsfz6_1,gsfz6_2,gsfz6_3,gsfz14_1,gsfz14_2,gsfz14_3,gsfz22_1,gsfz22_2,gsfz22_3,gsfz30_1,gsfz30_2,gsfz30_3	56,34,30,81,111,38,47,49,104,44,33,46	1.51113e+35	BRAF	3202.38	1697.96	1465.13	2636.98	3523.03	1858.1	1871.24	1771.58	2866.91	2310.32	1880.23	1935.62
gga_circ_0008779	chrZ	13337328	13354925	+	17597	461	ENSGALG00000014855;	exon:13337329-13337413,exon:13338562-13338745,exon:13344551-13344662,exon:13354846-13354925	gsfz6_1,gsfz6_2,gsfz6_3,gsfz14_1,gsfz14_2,gsfz14_3,gsfz22_1,gsfz22_2,gsfz22_3,gsfz30_1,gsfz30_2	22,8,37,137,19,30,28,35,24,51,60	7.27803e+37	GHR	1258.08	399.521	1806.99	4460.07	603.041	1466.92	1114.78	1265.41	661.594	2677.87	3418.61	0
gga_circ_0008401	chr8	26437560	26441038	-	3478	654	ENSGALG00000010967;	exon:26437561-26437730,exon:26438622-26438786,exon:26439962-26440193,exon:26440952-26441038	gsfz6_1,gsfz6_2,gsfz6_3,gsfz14_1,gsfz14_2,gsfz14_3,gsfz22_1,gsfz22_2,gsfz22_3,gsfz30_1,gsfz30_2,gsfz30_3	46,25,33,41,48,34,35,51,55,41,27,54	2.70197e+35	DOCK7	2630.53	1248.5	1611.64	1334.77	1523.47	1662.51	1393.48	1843.88	1516.15	2152.8	1538.37	2272.25
gga_circ_0002148	chr1	165155363	165161554	+	6191	549	ENSGALG00000016949;	exon:165155364-165155419,exon:165157997-165158063,exon:165160128-165160285,exon:165161287-165161554	gsfz6_1,gsfz6_2,gsfz6_3,gsfz14_1,gsfz14_2,gsfz14_3,gsfz22_1,gsfz22_2,gsfz22_3,gsfz30_1,gsfz30_2,gsfz30_3	26,37,31,73,62,21,31,36,65,48,36,33	2.15202e+35	WBP4	1486.82	1847.78	1513.97	2376.53	1967.82	1026.84	1234.22	1301.57	1791.82	2520.35	2051.17	1388.6
gga_circ_0000036	AADN03017958.1	2589	5950	-	3361	371	ENSGALG00000016429;	exon:2590-2714,exon:4032-4168,exon:5842-5950	gsfz6_1,gsfz6_2,gsfz6_3,gsfz14_1,gsfz14_2,gsfz14_3,gsfz22_1,gsfz22_2,gsfz22_3,gsfz30_1,gsfz30_2,gsfz30_3	60,48,83,92,37,70,102,47,70,41,49,24	76,52,77,45,52,60,79,35,34,65,75,116	HSF1	3431.12	2397.12	4053.53	2995.08	1174.34	3422.82	4060.99	1699.27	1929.65	2152.8	2791.86	1009.89
gga_circ_0000517	chr11	2339680	2362587	+	22907	330	ENSGALG00000003169;	exon:2339681-2339797,exon:2357763-2357879,exon:2362492-2362587	gsfz6_1,gsfz6_2,gsfz6_3,gsfz14_1,gsfz14_2,gsfz14_3,gsfz22_1,gsfz22_2,gsfz22_3,gsfz30_1,gsfz30_2,gsfz30_3	54,58,53,113,72,84,65,83,82,37,38,43	4.62376e+35	CBFB	3088.01	2896.52	2588.4	3678.74	2285.21	4107.38	2587.89	3000.83	2260.45	1942.77	2165.12	1809.38
gga_circ_0004130	chr2	14195468	14196223	+	755	755	n/a	intergenic_region:14195469-14196223	gsfz6_2,gsfz14_1,gsfz14_2,gsfz22_2,gsfz30_1,gsfz30_2,gsfz30_3	43,48,131,36,16,52,50	4.52432e+20	--	0	2147.42	0	1562.65	4157.81	0	0	1301.57	0	840.116	2962.79	2103.93
gga_circ_0007108	chr5	373805	404113	+	30308	206	n/a	intergenic_region:373806-374011	gsfz6_1,gsfz6_2,gsfz6_3,gsfz14_1,gsfz14_2,gsfz14_3,gsfz22_1,gsfz22_2,gsfz22_3,gsfz30_1,gsfz30_2,gsfz30_3	25,12,38,24,9,27,49,47,21,54,29,31	12,5,6,7,5,8,19,20,3,13,13,11	--	1429.63	599.281	1855.83	781.326	285.651	1320.23	1950.87	1699.27	578.895	2835.39	1652.33	1304.44
gga_circ_0008176	chr7	7558868	7560119	+	1251	272	ENSGALG00000007712;	exon:7558869-7558987,exon:7559645-7559731,exon:7560054-7560119	gsfz6_1,gsfz6_2,gsfz6_3,gsfz14_1,gsfz14_2,gsfz14_3,gsfz22_1,gsfz22_2,gsfz22_3,gsfz30_1,gsfz30_2,gsfz30_3	28,25,81,62,46,57,76,91,55,32,22,67	4.77328e+35	MYO1B	1601.19	1248.5	3955.85	2018.43	1459.99	2787.15	3025.84	3290.07	1516.15	1680.23	1253.49	2819.27
gga_circ_0005509	chr3	31736142	31760970	-	24828	386	ENSGALG00000010597;	intron:31736143-31736251,intron:31752829-31752906,intron:31757850-31757971,intron:31760894-31760970	gsfz6_1,gsfz6_2,gsfz14_1,gsfz14_2,gsfz14_3,gsfz22_1,gsfz22_2,gsfz22_3,gsfz30_1,gsfz30_2,gsfz30_3	27,18,35,35,13,37,34,43,36,38,40	1.45144e+32	CRIM1	1544	898.921	0	1139.43	1110.86	635.666	1473.11	1229.26	1185.36	1890.26	2165.12	1683.15
gga_circ_0004128	chr2	141676114	141679531	-	3417	377	ENSGALG00000016210;	exon:141676115-141676294,exon:141679335-141679531	gsfz6_1,gsfz6_2,gsfz6_3,gsfz14_1,gsfz14_2,gsfz14_3,gsfz22_1,gsfz22_2,gsfz22_3,gsfz30_1,gsfz30_2,gsfz30_3	34,21,42,27,51,24,55,18,55,51,21,44	203,129,308,241,269,255,107,94,274,179,130,158	ST3GAL1	1944.3	1048.74	2051.18	878.992	1618.69	1173.54	2189.75	650.783	1516.15	2677.87	1196.51	1851.46
gga_circ_0002509	chr1	193903216	193903905	+	689	416	ENSGALG00000013552;	exon:193903217-193903371,exon:193903645-193903905	gsfz6_1,gsfz6_2,gsfz6_3,gsfz14_1,gsfz14_2,gsfz14_3,gsfz22_1,gsfz22_2,gsfz22_3,gsfz30_1,gsfz30_2,gsfz30_3	18,13,45,57,12,32,50,46,35,60,26,25	132,109,152,197,73,142,134,146,101,177,154,141	NUP98	1029.34	649.221	2197.69	1855.65	380.868	1564.72	1990.68	1663.11	964.825	3150.43	1481.4	1051.97
gga_circ_0005401	chr3	24777387	24786936	+	9549	360	ENSGALG00000009970;	intron:24777388-24777504,intron:24779684-24779781,intron:24786792-24786936	gsfz6_1,gsfz6_2,gsfz6_3,gsfz14_1,gsfz14_2,gsfz14_3,gsfz22_1,gsfz22_2,gsfz22_3,gsfz30_1,gsfz30_2,gsfz30_3	25,170,53,44,32,32,34,40,38,35,28,53	3.3749e+35	PPM1B	1429.63	8489.81	2588.4	1432.43	1015.65	1564.72	1353.66	1446.18	1047.52	1837.75	1595.35	2230.17
gga_circ_0002694	chr1	33915131	33929597	+	14466	770	ENSGALG00000009873;	exon:33915132-33915185,exon:33916669-33916785,exon:33918817-33918883,exon:33924802-33924869,exon:33926053-33926132,exon:33928113-33928214,exon:33929069-33929171,exon:33929419-33929597	gsfz6_1,gsfz6_2,gsfz6_3,gsfz14_1,gsfz14_2,gsfz14_3,gsfz22_1,gsfz22_2,gsfz22_3,gsfz30_1,gsfz30_2,gsfz30_3	24,26,37,95,67,50,57,55,119,41,22,53	155,123,168,159,93,168,147,168,130,237,233,242	LEMD3	1372.45	1298.44	1806.99	3092.75	2126.51	2444.87	2269.38	1988.5	3280.41	2152.8	1253.49	2230.17
gga_circ_0000245	chr10	16525293	16531384	+	6091	404	ENSGALG00000007100;	exon:16525294-16525493,exon:16531181-16531384	gsfz6_1,gsfz6_2,gsfz6_3,gsfz14_1,gsfz14_2,gsfz14_3,gsfz22_1,gsfz22_2,gsfz22_3,gsfz30_1,gsfz30_2,gsfz30_3	37,63,42,32,73,31,37,40,112,22,41,50	3.01364e+35	MEF2A	2115.86	3146.22	2051.18	1041.77	2316.95	1515.82	1473.11	1446.18	3087.44	1155.16	2336.05	2103.93
gga_circ_0004636	chr2	5271158	5275875	-	4717	611	ENSGALG00000006052;	exon:5271159-5271267,exon:5272925-5273020,exon:5273880-5273976,exon:5274309-5274416,exon:5275209-5275306,exon:5275773-5275875	gsfz6_1,gsfz6_2,gsfz6_3,gsfz14_1,gsfz14_2,gsfz14_3,gsfz22_1,gsfz22_2,gsfz22_3,gsfz30_1,gsfz30_2,gsfz30_3	36,53,50,81,109,11,78,56,79,13,30,73	2.10182e+35	WDR48	2058.67	2646.82	2441.88	2636.98	3459.55	537.871	3105.47	2024.66	2177.75	682.594	1709.3	3071.74
gga_circ_0003185	chr1	78760493	78762498	+	2005	645	ENSGALG00000014816;	exon:78760494-78760594,exon:78760919-78761055,exon:78761303-78761443,exon:78762233-78762498	gsfz6_1,gsfz6_2,gsfz6_3,gsfz14_1,gsfz14_2,gsfz14_3,gsfz22_1,gsfz22_2,gsfz22_3,gsfz30_1,gsfz30_2,gsfz30_3	25,44,27,48,63,38,44,22,56,43,27,37	71,83,87,114,82,90,81,77,143,63,88,95	SPICE1	1429.63	2197.36	1318.62	1562.65	1999.56	1858.1	1751.8	795.401	1543.72	2257.81	1538.37	1556.91
gga_circ_0002047	chr1	14944277	14950671	+	6394	484	ENSGALG00000028853;	exon:14944278-14944437,exon:14950147-14950261,exon:14950463-14950671	gsfz6_2,gsfz6_3,gsfz14_1,gsfz14_2,gsfz14_3,gsfz22_1,gsfz22_2,gsfz22_3,gsfz30_1,gsfz30_2,gsfz30_3	39,43,73,57,49,71,49,73,29,38,39	60,106,99,69,113,88,98,69,80,100,122	SLC2A13	0	1947.66	2100.02	2376.53	1809.12	2395.97	2826.77	1771.58	2012.35	1522.71	2165.12	1641.07
gga_circ_0002958	chr1	63271359	63282518	+	11159	508	ENSGALG00000013095;	exon:63271360-63271507,exon:63273191-63273286,exon:63274565-63274699,exon:63282390-63282518	gsfz6_1,gsfz6_2,gsfz6_3,gsfz14_1,gsfz14_2,gsfz14_3,gsfz22_1,gsfz22_2,gsfz22_3,gsfz30_1,gsfz30_2,gsfz30_3	21,46,26,31,41,26,26,11,52,45,32,25	103,279,133,133,88,106,147,137,98,119,117,93	DERA	1200.89	2297.24	1269.78	1009.21	1301.3	1271.33	1035.16	397.701	1433.45	2362.82	1823.26	1051.97
gga_circ_0003106	chr1	72716887	72726972	+	10085	828	n/a	intergenic_region:72716888-72716949,intergenic_region:72717597-72717675,intergenic_region:72718189-72718354,intergenic_region:72720347-72720403,intergenic_region:72722014-72722183,intergenic_region:72724302-72724490,intergenic_region:72726868-72726972	gsfz6_1,gsfz6_2,gsfz6_3,gsfz14_1,gsfz14_2,gsfz14_3,gsfz22_1,gsfz22_2,gsfz22_3,gsfz30_1,gsfz30_2,gsfz30_3	18,28,20,23,40,35,19,35,51,45,25,30	8.81161e+34	--	1029.34	1398.32	976.753	748.771	1269.56	1711.41	756.46	1265.41	1405.89	2362.82	1424.42	1262.36
gga_circ_0000017	AADN03012814.1	18779	19394	+	615	285	n/a	intergenic_region:18780-18891,intergenic_region:19222-19394	gsfz6_1,gsfz6_2,gsfz6_3,gsfz14_1,gsfz14_2,gsfz14_3,gsfz22_1,gsfz22_2,gsfz22_3,gsfz30_1,gsfz30_2,gsfz30_3	17,54,17,71,40,30,41,49,43,33,33,33	3.16383e+35	--	972.151	2696.76	830.24	2311.42	1269.56	1466.92	1632.36	1771.58	1185.36	1732.74	1880.23	1388.6
gga_circ_0006890	chr5	15761905	15763140	+	1235	569	ENSGALG00000006998;	exon:15761906-15762302,exon:15762969-15763140	gsfz6_1,gsfz6_2,gsfz6_3,gsfz14_1,gsfz14_2,gsfz14_3,gsfz22_1,gsfz22_2,gsfz22_3,gsfz30_1,gsfz30_2,gsfz30_3	27,10,25,32,40,24,50,45,37,23,32,45	7.66518e+35	LRP5	1544	499.401	1220.94	1041.77	1269.56	1173.54	1990.68	1626.96	1019.96	1207.67	1823.26	1893.54
gga_circ_0002699	chr1	33924801	33929597	+	4796	681	ENSGALG00000009873;	exon:33924802-33924869,exon:33926053-33926132,exon:33926211-33926359,exon:33928113-33928214,exon:33929069-33929171,exon:33929419-33929597	gsfz6_1,gsfz6_2,gsfz6_3,gsfz14_1,gsfz14_2,gsfz14_3,gsfz22_1,gsfz22_2,gsfz22_3,gsfz30_1,gsfz30_2,gsfz30_3	37,39,40,85,65,40,52,80,121,41,16,44	2.29186e+35	LEMD3	2115.86	1947.66	1953.51	2767.2	2063.03	1955.89	2070.31	2892.37	3335.54	2152.8	911.629	1851.46
gga_circ_0004448	chr2	34874942	34915583	-	40641	452	ENSGALG00000011241;	exon:34874943-34875051,exon:34887579-34887765,exon:34915428-34915583	gsfz6_1,gsfz6_2,gsfz6_3,gsfz14_1,gsfz14_2,gsfz14_3,gsfz22_1,gsfz22_2,gsfz22_3,gsfz30_1,gsfz30_2,gsfz30_3	16,5,25,35,72,33,32,61,71,30,34,32	4.89478e+36	RFTN1	914.965	249.7	1220.94	1139.43	2285.21	1613.61	1274.04	2205.43	1957.22	1575.22	1937.21	1346.52
gga_circ_0003602	chr23	61516	64154	-	2638	633	ENSGALG00000000360;	exon:61517-61630,exon:62783-63088,exon:63942-64154	gsfz6_1,gsfz6_2,gsfz6_3,gsfz14_1,gsfz14_2,gsfz14_3,gsfz22_1,gsfz22_2,gsfz22_3,gsfz30_1,gsfz30_2,gsfz30_3	34,42,32,33,26,37,33,30,35,27,29,42	101,76,94,131,86,95,96,93,104,52,134,140	ARID1A	1944.3	2097.48	1562.81	1074.32	825.213	1809.2	1313.85	1084.64	964.825	1417.69	1652.33	1767.3
gga_circ_0004998	chr2	980004	981309	+	1305	411	ENSGALG00000005188;	exon:980005-980124,exon:980784-980865,exon:981101-981309	gsfz6_1,gsfz6_2,gsfz6_3,gsfz14_1,gsfz14_2,gsfz14_3,gsfz22_1,gsfz22_2,gsfz22_3,gsfz30_1,gsfz30_2,gsfz30_3	33,40,23,72,55,45,24,58,63,33,19,47	61,59,29,61,47,54,39,30,43,25,43,46	FAM188B	1887.12	1997.6	1123.27	2343.98	1745.64	2200.38	955.528	2096.97	1736.69	1732.74	1082.56	1977.7
gga_circ_0005926	chr3	75842082	75849678	+	7596	465	ENSGALG00000015806;	exon:75842083-75842238,exon:75843848-75843954,exon:75848486-75848562,exon:75849554-75849678	gsfz6_1,gsfz6_2,gsfz6_3,gsfz14_1,gsfz14_2,gsfz14_3,gsfz22_1,gsfz22_2,gsfz22_3,gsfz30_1,gsfz30_2,gsfz30_3	14,32,12,40,104,16,33,17,101,42,15,40	1.34119e+35	RARS2	800.595	1598.08	586.052	1302.21	3300.85	782.358	1313.85	614.628	2784.21	2205.3	854.652	1683.15
gga_circ_0000325	chr10	3019507	3024278	-	4771	408	ENSGALG00000002989;	exon:3019508-3019648,exon:3020189-3020245,exon:3021708-3021812,exon:3024174-3024278	gsfz6_1,gsfz6_2,gsfz6_3,gsfz14_1,gsfz14_2,gsfz14_3,gsfz22_1,gsfz22_2,gsfz22_3,gsfz30_1,gsfz30_2,gsfz30_3	38,47,29,72,35,40,34,33,80,35,31,26	5.19571e+35	UBE2Q2	2173.04	2347.18	1416.29	2343.98	1110.86	1955.89	1353.66	1193.1	2205.31	1837.75	1766.28	1094.05
gga_circ_0000670	chr12	19349379	19353331	-	3952	378	ENSGALG00000008378;	exon:19349380-19349508,exon:19350475-19350660,exon:19353269-19353331	gsfz6_1,gsfz6_2,gsfz6_3,gsfz14_1,gsfz14_2,gsfz14_3,gsfz22_1,gsfz22_2,gsfz22_3,gsfz30_1,gsfz30_2,gsfz30_3	44,37,13,43,81,25,37,54,33,17,31,48	3.96333e+35	SRGAP3	2516.15	1847.78	634.89	1399.88	2570.86	1222.43	1473.11	1952.35	909.692	892.623	1766.28	2019.78
gga_circ_0004412	chr2	318947	322557	-	3610	478	ENSGALG00000027946;	exon:318948-319126,exon:321474-321561,exon:322347-322557	gsfz6_1,gsfz6_2,gsfz6_3,gsfz14_1,gsfz14_2,gsfz14_3,gsfz22_1,gsfz22_2,gsfz22_3,gsfz30_1,gsfz30_2,gsfz30_3	94,31,108,46,45,30,40,33,23,29,42,18	7,2,12,8,7,3,2,3,1,15,8,9	NOS3	5375.42	1548.14	5274.47	1497.54	1428.25	1466.92	1592.55	1193.1	634.028	1522.71	2393.03	757.416
gga_circ_0004058	chr2	130715135	130726912	+	11777	464	ENSGALG00000016079;	exon:130715136-130715218,exon:130721383-130721490,exon:130723019-130723138,exon:130726760-130726912	gsfz6_1,gsfz6_2,gsfz6_3,gsfz14_1,gsfz14_2,gsfz14_3,gsfz22_1,gsfz22_2,gsfz22_3,gsfz30_1,gsfz30_2,gsfz30_3	18,23,28,34,47,39,41,26,64,35,32,24	2.47288e+35	OXR1	1029.34	1148.62	1367.45	1106.88	1491.73	1907	1632.36	940.02	1764.25	1837.75	1823.26	1009.89
gga_circ_0003081	chr1	71293012	71328538	+	35526	602	n/a	intergenic_region:71293013-71293178,intergenic_region:71311937-71312005,intergenic_region:71314176-71314267,intergenic_region:71318849-71319011,intergenic_region:71328427-71328538	gsfz6_1,gsfz6_2,gsfz6_3,gsfz14_1,gsfz14_2,gsfz14_3,gsfz22_1,gsfz22_2,gsfz22_3,gsfz30_1,gsfz30_2,gsfz30_3	23,29,44,45,74,34,28,66,66,33,15,49	4.74302e+35	--	1315.26	1448.26	2148.86	1464.99	2348.68	1662.51	1114.78	2386.2	1819.38	1732.74	854.652	2061.86
gga_circ_0004775	chr2	63205207	63208933	-	3726	515	ENSGALG00000019570;	intron:63205208-63205306,intron:63205755-63205882,intron:63208646-63208933	gsfz6_1,gsfz6_2,gsfz6_3,gsfz14_1,gsfz14_2,gsfz14_3,gsfz22_1,gsfz22_2,gsfz22_3,gsfz30_1,gsfz30_2,gsfz30_3	29,19,37,58,42,52,23,45,84,31,19,46	1.42124e+35	--	1658.37	948.861	1806.99	1888.21	1333.04	2542.66	915.714	1626.96	2315.58	1627.72	1082.56	1935.62
gga_circ_0004419	chr2	32333214	32335376	+	2162	269	ENSGALG00000011038;	exon:32333215-32333253,exon:32333294-32333357,exon:32335211-32335376	gsfz6_1,gsfz6_2,gsfz6_3,gsfz14_1,gsfz14_2,gsfz14_3,gsfz22_1,gsfz22_2,gsfz22_3,gsfz30_1,gsfz30_2,gsfz30_3	26,40,23,65,62,35,26,40,58,35,24,32	1.0151e+46	CBX3	1486.82	1997.6	1123.27	2116.09	1967.82	1711.41	1035.16	1446.18	1598.85	1837.75	1367.44	1346.52
gga_circ_0005920	chr3	75777531	75778326	+	795	294	ENSGALG00000015791;	exon:75777532-75777675,exon:75778177-75778326	gsfz6_1,gsfz6_2,gsfz6_3,gsfz14_1,gsfz14_2,gsfz14_3,gsfz22_1,gsfz22_2,gsfz22_3,gsfz30_1,gsfz30_2,gsfz30_3	25,36,20,47,35,19,40,34,70,43,24,20	5.11378e+35	AKIRIN2	1429.63	1797.84	976.753	1530.1	1110.86	929.05	1592.55	1229.26	1929.65	2257.81	1367.44	841.574
gga_circ_0000446	chr11	1259258	1262511	-	3253	454	ENSGALG00000023898;	exon:1259259-1259450,exon:1259882-1260004,exon:1262373-1262511	gsfz6_1,gsfz6_2,gsfz6_3,gsfz14_1,gsfz14_2,gsfz14_3,gsfz22_1,gsfz22_2,gsfz22_3,gsfz30_1,gsfz30_2,gsfz30_3	16,11,20,35,20,17,18,48,35,20,31,38	2.17216e+35	PLEKHG4	914.965	549.341	976.753	1139.43	634.78	831.255	716.646	1735.42	964.825	1050.14	1766.28	1598.99
gga_circ_0003140	chr1	74390739	74391884	-	1145	309	ENSGALG00000017272;	exon:74390740-74390904,exon:74391741-74391884	gsfz6_1,gsfz6_2,gsfz6_3,gsfz14_1,gsfz14_2,gsfz14_3,gsfz22_1,gsfz22_2,gsfz22_3,gsfz30_1,gsfz30_2,gsfz30_3	12,6,16,35,14,19,39,31,36,34,16,40	1.70516e+47	VWF	686.224	299.64	781.403	1139.43	444.346	929.05	1552.73	1120.79	992.392	1785.25	911.629	1683.15
gga_circ_0000557	chr11	4562543	4570403	-	7860	172	n/a	intergenic_region:4568656-4568744,intergenic_region:4570321-4570403	gsfz6_1,gsfz6_2,gsfz6_3,gsfz14_1,gsfz14_2,gsfz14_3,gsfz22_1,gsfz22_2,gsfz22_3,gsfz30_1,gsfz30_2,gsfz30_3	34,22,32,59,76,31,45,28,71,37,25,24	2.0318e+35	--	1944.3	1098.68	1562.81	1920.76	2412.16	1515.82	1791.62	1012.33	1957.22	1942.77	1424.42	1009.89
gga_circ_0007208	chr5	50161160	50177429	+	16269	432	ENSGALG00000011505;	exon:50161161-50161352,exon:50167314-50167367,exon:50174119-50174167,exon:50174827-50174892,exon:50177359-50177429	gsfz6_1,gsfz6_2,gsfz6_3,gsfz14_1,gsfz14_2,gsfz14_3,gsfz22_1,gsfz22_2,gsfz22_3,gsfz30_1,gsfz30_2,gsfz30_3	41,26,31,50,52,37,25,56,81,26,20,44	3.73417e+35	MARK3	2344.6	1298.44	1513.97	1627.76	1650.43	1809.2	995.342	2024.66	2232.88	1365.19	1139.54	1851.46
gga_circ_0005138	chr3	105913328	105919052	-	5724	573	ENSGALG00000016639;	exon:105913329-105913541,exon:105916397-105916508,exon:105916931-105917043,exon:105918918-105919052	gsfz6_1,gsfz6_2,gsfz6_3,gsfz14_1,gsfz14_2,gsfz14_3,gsfz22_1,gsfz22_2,gsfz22_3,gsfz30_1,gsfz30_2,gsfz30_3	34,21,42,35,29,41,38,51,43,25,19,46	4.45414e+35	KIF13B	1944.3	1048.74	2051.18	1139.43	920.43	2004.79	1512.92	1843.88	1185.36	1312.68	1082.56	1935.62
gga_circ_0001669	chr1	111487658	111489734	-	2076	480	n/a	intergenic_region:111487659-111487738,intergenic_region:111488052-111488197,intergenic_region:111489481-111489734	gsfz6_1,gsfz6_2,gsfz6_3,gsfz14_1,gsfz14_2,gsfz14_3,gsfz22_1,gsfz22_2,gsfz22_3,gsfz30_1,gsfz30_2,gsfz30_3	21,39,24,45,82,25,44,21,71,31,26,29	6.12581e+35	--	1200.89	1947.66	1172.1	1464.99	2602.6	1222.43	1751.8	759.247	1957.22	1627.72	1481.4	1220.28
gga_circ_0008352	chr8	22800390	22827057	-	26667	612	n/a	intergenic_region:22800391-22800496,intergenic_region:22808208-22808296,intergenic_region:22808640-22808731,intergenic_region:22810453-22810661,intergenic_region:22813297-22813343,intergenic_region:22826989-22827057	gsfz6_1,gsfz6_2,gsfz6_3,gsfz14_1,gsfz14_2,gsfz14_3,gsfz22_1,gsfz22_2,gsfz22_3,gsfz30_1,gsfz30_2,gsfz30_3	17,45,46,33,45,42,37,40,46,18,27,43	2.29265e+35	--	972.151	2247.3	2246.53	1074.32	1428.25	2053.69	1473.11	1446.18	1268.06	945.13	1538.37	1809.38
gga_circ_0000932	chr14	12562673	12563386	-	713	713	ENSGALG00000007762;	exon:12562674-12563386	gsfz6_1,gsfz6_2,gsfz6_3,gsfz14_1,gsfz14_2,gsfz14_3,gsfz22_1,gsfz22_2,gsfz22_3,gsfz30_1,gsfz30_2,gsfz30_3	52,42,40,32,38,48,53,57,95,29,22,36	2.54226e+35	CREBBP	2973.64	2097.48	1953.51	1041.77	1206.08	2347.07	2110.12	2060.81	2618.81	1522.71	1253.49	1514.83
gga_circ_0001110	chr15	510689	521372	+	10683	743	n/a	intergenic_region:510690-510872,intergenic_region:512464-512653,intergenic_region:517995-518126,intergenic_region:519936-520045,intergenic_region:521245-521372	gsfz6_1,gsfz6_2,gsfz6_3,gsfz14_1,gsfz14_2,gsfz14_3,gsfz22_1,gsfz22_2,gsfz22_3,gsfz30_1,gsfz30_2,gsfz30_3	22,31,31,67,45,18,34,54,78,19,24,45	1.16589e+44	--	1258.08	1548.14	1513.97	2181.2	1428.25	880.153	1353.66	1952.35	2150.18	997.637	1367.44	1893.54
gga_circ_0003181	chr1	77818170	77831049	+	12879	405	ENSGALG00000018512;	exon:77818171-77818234,exon:77819963-77819996,exon:77824800-77824889,exon:77825198-77825319,exon:77830955-77831049	gsfz6_1,gsfz6_2,gsfz6_3,gsfz14_1,gsfz14_2,gsfz14_3,gsfz22_1,gsfz22_2,gsfz22_3,gsfz30_1,gsfz30_2,gsfz30_3	16,43,16,32,26,15,36,35,37,41,14,31	1.61148e+47	YBX3	914.965	2147.42	781.403	1041.77	825.213	733.46	1433.29	1265.41	1019.96	2152.8	797.675	1304.44
gga_circ_0001862	chr1	133173884	133181875	+	7991	844	ENSGALG00000016783;	exon:133173885-133174059,exon:133175082-133175147,exon:133175559-133175650,exon:133177887-133177967,exon:133178080-133178200,exon:133180817-133180960,exon:133181711-133181875	gsfz6_1,gsfz6_2,gsfz6_3,gsfz14_1,gsfz14_2,gsfz14_3,gsfz22_1,gsfz22_2,gsfz22_3,gsfz30_1,gsfz30_2,gsfz30_3	29,27,14,36,90,47,68,46,134,26,20,41	92,106,75,127,206,254,127,108,203,137,239,286	IL1R1	1658.37	1348.38	683.727	1171.99	2856.51	2298.18	2707.33	1663.11	3693.9	1365.19	1139.54	1725.23
gga_circ_0004927	chr2	8660138	8664471	+	4333	390	ENSGALG00000006477;	exon:8660139-8660247,exon:8661515-8661624,exon:8663958-8664017,exon:8664361-8664471	gsfz6_1,gsfz6_2,gsfz6_3,gsfz14_1,gsfz14_2,gsfz14_3,gsfz22_1,gsfz22_2,gsfz22_3,gsfz30_1,gsfz30_2,gsfz30_3	9,18,22,26,47,21,25,49,52,30,31,21	1.01588e+41	DNAJB6	514.668	898.921	1074.43	846.437	1491.73	1026.84	995.342	1771.58	1433.45	1575.22	1766.28	883.652
gga_circ_0000525	chr11	2833337	2841376	-	8039	593	ENSGALG00000003396;	exon:2833338-2833500,exon:2834871-2834946,exon:2835145-2835247,exon:2840245-2840495	gsfz6_1,gsfz6_2,gsfz6_3,gsfz14_1,gsfz14_2,gsfz14_3,gsfz22_1,gsfz22_2,gsfz22_3,gsfz30_1,gsfz30_2,gsfz30_3	43,80,49,61,89,39,43,34,102,40,21,22	3.44292e+35	NFATC3	2458.97	3995.21	2393.05	1985.87	2824.77	1907	1711.99	1229.26	2811.78	2100.29	1196.51	925.731
gga_circ_0001302	chr17	9089422	9127156	-	37734	590	ENSGALG00000001157;	exon:9089423-9089548,exon:9095415-9095516,exon:9103254-9103299,exon:9117151-9117261,exon:9123690-9123743,exon:9125888-9125968,exon:9127087-9127156	gsfz6_1,gsfz6_2,gsfz6_3,gsfz14_1,gsfz14_2,gsfz14_3,gsfz22_1,gsfz22_2,gsfz22_3,gsfz30_1,gsfz30_2,gsfz30_3	41,37,44,65,58,52,64,54,55,15,29,41	1.97157e+35	DENND1A	2344.6	1847.78	2148.86	2116.09	1840.86	2542.66	2548.08	1952.35	1516.15	787.608	1652.33	1725.23
gga_circ_0008320	chr8	19602990	19607704	+	4714	319	ENSGALG00000010109;	exon:19602991-19603087,exon:19604116-19604202,exon:19605873-19605928,exon:19607626-19607704	gsfz6_1,gsfz6_2,gsfz6_3,gsfz14_1,gsfz14_2,gsfz14_3,gsfz22_1,gsfz22_2,gsfz22_3,gsfz30_1,gsfz30_2,gsfz30_3	12,14,30,36,21,20,29,29,25,16,29,39	3.25307e+35	RNF220	686.224	699.161	1465.13	1171.99	666.519	977.947	1154.6	1048.48	689.161	840.116	1652.33	1641.07
gga_circ_0007233	chr5	52645368	52648002	-	2634	539	ENSGALG00000011705;	exon:52645369-52645647,exon:52646443-52646535,exon:52646625-52646664,exon:52647876-52648002	gsfz6_1,gsfz6_2,gsfz6_3,gsfz14_1,gsfz14_2,gsfz14_3,gsfz22_1,gsfz22_2,gsfz22_3,gsfz30_1,gsfz30_2,gsfz30_3	19,22,25,28,56,27,22,38,39,29,25,28	1.29117e+35	BRF1	1086.52	1098.68	1220.94	911.547	1777.38	1320.23	875.901	1373.87	1075.09	1522.71	1424.42	1178.2
gga_circ_0005169	chr3	109503836	109516951	-	13115	330	ENSGALG00000016718;	exon:109503837-109503921,exon:109506249-109506308,exon:109506395-109506436,exon:109516809-109516951	gsfz6_1,gsfz6_2,gsfz6_3,gsfz14_1,gsfz14_2,gsfz14_3,gsfz22_1,gsfz22_2,gsfz22_3,gsfz30_1,gsfz30_2,gsfz30_3	8,18,20,39,53,12,33,29,25,49,6,28	7.70489e+36	ADGRF5	457.483	898.921	976.753	1269.66	1682.17	586.768	1313.85	1048.48	689.161	2572.85	341.861	1178.2
gga_circ_0007788	chr7	10760493	10761872	+	1379	347	ENSGALG00000020876;	exon:10760494-10760618,exon:10760957-10761090,exon:10761785-10761872	gsfz6_1,gsfz6_2,gsfz6_3,gsfz14_1,gsfz14_2,gsfz14_3,gsfz22_1,gsfz22_2,gsfz22_3,gsfz30_1,gsfz30_2,gsfz30_3	16,4,12,57,14,21,5,38,14,15,48,13	31,62,17,65,83,102,36,53,48,70,70,66	AOX2P	914.965	199.76	586.052	1855.65	444.346	1026.84	199.068	1373.87	385.93	787.608	2734.89	547.023
gga_circ_0005144	chr3	106773693	106777890	+	4197	564	ENSGALG00000016649;	exon:106773694-106773911,exon:106774212-106774253,exon:106775486-106775647,exon:106777749-106777890	gsfz6_1,gsfz6_2,gsfz6_3,gsfz14_1,gsfz14_2,gsfz14_3,gsfz22_1,gsfz22_2,gsfz22_3,gsfz30_1,gsfz30_2,gsfz30_3	12,19,16,14,30,10,40,28,42,21,25,36	1.56238e+35	MTMR9	686.224	948.861	781.403	455.774	952.169	488.974	1592.55	1012.33	1157.79	1102.65	1424.42	1514.83
gga_circ_0007267	chr5	54841472	54848634	+	7162	618	ENSGALG00000012021;	exon:54841473-54841593,exon:54843817-54843983,exon:54845519-54845687,exon:54848474-54848634	gsfz6_1,gsfz6_2,gsfz6_3,gsfz14_1,gsfz14_2,gsfz14_3,gsfz22_1,gsfz22_2,gsfz22_3,gsfz30_1,gsfz30_2,gsfz30_3	17,15,24,31,28,13,18,15,17,46,15,17	6.82627e+40	-	972.151	749.101	1172.1	1009.21	888.691	635.666	716.646	542.319	468.629	2415.33	854.652	715.338
gga_circ_0001219	chr16	92232	92487	+	255	255	ENSGALG00000000156;	exon:92233-92487	gsfz6_1,gsfz6_2,gsfz6_3,gsfz14_1,gsfz14_2,gsfz14_3,gsfz22_1,gsfz22_2,gsfz22_3,gsfz30_1,gsfz30_2,gsfz30_3	20,23,28,48,22,24,26,45,25,25,21,35	3.03257e+35	BRD2	1143.71	1148.62	1367.45	1562.65	698.258	1173.54	1035.16	1626.96	689.161	1312.68	1196.51	1472.75
gga_circ_0001218	chr16	69428	70264	+	836	327	ENSGALG00000026269;	exon:69429-69626,exon:70136-70264	gsfz6_1,gsfz6_2,gsfz6_3,gsfz14_2,gsfz22_1,gsfz22_2,gsfz22_3,gsfz30_1,gsfz30_2,gsfz30_3	14,6,15,6,13,36,14,20,47,6	163,130,210,90,112,173,98,275,327,221	TAP1	800.595	299.64	732.565	0	190.434	0	517.578	1301.57	385.93	1050.14	2677.91	252.472
gga_circ_0007500	chr6	20376121	20379930	-	3809	393	ENSGALG00000006884;	exon:20376122-20376252,exon:20376898-20376956,exon:20379728-20379930	gsfz6_1,gsfz6_2,gsfz6_3,gsfz14_1,gsfz14_2,gsfz14_3,gsfz22_1,gsfz22_2,gsfz22_3,gsfz30_1,gsfz30_2,gsfz30_3	9,14,32,23,21,9,35,22,17,17,33,28	2.30341e+35	2020-03-05	514.668	699.161	1562.81	748.771	666.519	440.076	1393.48	795.401	468.629	892.623	1880.23	1178.2
gga_circ_0002132	chr1	160964181	160986583	-	22402	58	n/a	intergenic_region:160964182-160964239	gsfz6_1,gsfz6_3,gsfz14_1,gsfz14_3,gsfz22_1,gsfz22_2,gsfz22_3,gsfz30_1,gsfz30_2	54,49,54,58,42,51,46,35,37	16,11,16,18,12,18,18,18,17	--	3088.01	0	2393.05	1757.98	0	2836.05	1672.17	1843.88	1268.06	1837.75	2108.14	0
gga_circ_0003031	chr1	68393388	68395844	+	2456	368	ENSGALG00000014106;	exon:68393389-68393550,exon:68395639-68395844	gsfz6_1,gsfz6_2,gsfz6_3,gsfz14_1,gsfz14_2,gsfz14_3,gsfz22_1,gsfz22_2,gsfz22_3,gsfz30_1,gsfz30_2,gsfz30_3	17,10,18,25,7,17,46,23,10,34,23,20	1.13397e+45	PPFIBP1	972.151	499.401	879.078	813.882	222.173	831.255	1831.43	831.556	275.664	1785.25	1310.47	841.574
gga_circ_0001793	chr1	125892354	125900406	+	8052	449	ENSGALG00000027095;	exon:125892355-125892573,exon:125900177-125900406	gsfz6_1,gsfz6_2,gsfz6_3,gsfz14_1,gsfz14_2,gsfz14_3,gsfz22_1,gsfz22_2,gsfz22_3,gsfz30_1,gsfz30_2,gsfz30_3	31,23,11,19,66,26,23,14,40,26,15,40	99,83,122,89,95,96,89,99,120,69,108,108	PUDP	1772.75	1148.62	537.214	618.55	2094.77	1271.33	915.714	506.164	1102.66	1365.19	854.652	1683.15
gga_circ_0001310	chr17	9112150	9127156	-	15006	417	ENSGALG00000001157;	exon:9112151-9112251,exon:9117151-9117261,exon:9123690-9123743,exon:9125888-9125968,exon:9127087-9127156	gsfz6_1,gsfz6_2,gsfz6_3,gsfz14_1,gsfz14_2,gsfz14_3,gsfz22_1,gsfz22_2,gsfz22_3,gsfz30_1,gsfz30_2,gsfz30_3	18,35,24,47,35,18,36,33,66,20,26,32	3.28265e+35	DENND1A	1029.34	1747.9	1172.1	1530.1	1110.86	880.153	1433.29	1193.1	1819.38	1050.14	1481.4	1346.52
gga_circ_0001848	chr1	131905367	131910783	-	5416	472	ENSGALG00000016763;	exon:131905368-131905622,exon:131910567-131910783	gsfz6_1,gsfz6_2,gsfz6_3,gsfz14_1,gsfz14_2,gsfz14_3,gsfz22_1,gsfz22_2,gsfz22_3,gsfz30_1,gsfz30_2,gsfz30_3	11,26,3,14,39,28,25,30,24,41,18,16	4.35683e+35	TXNDC9	629.039	1298.44	146.513	455.774	1237.82	1369.13	995.342	1084.64	661.594	2152.8	1025.58	673.259
gga_circ_0006173	chr4	17726042	17730949	-	4907	473	ENSGALG00000009096;	exon:17726043-17726144,exon:17727074-17727184,exon:17728176-17728290,exon:17729835-17729907,exon:17730878-17730949	gsfz6_1,gsfz6_2,gsfz6_3,gsfz14_1,gsfz14_2,gsfz14_3,gsfz22_1,gsfz22_2,gsfz22_3,gsfz30_1,gsfz30_2,gsfz30_3	17,38,25,36,48,18,33,32,74,31,22,23	1.20166e+35	MTM1	972.151	1897.72	1220.94	1171.99	1523.47	880.153	1313.85	1156.95	2039.92	1627.72	1253.49	967.81
gga_circ_0000113	JH375235.1	4760	23309	-	18549	370	n/a	intergenic_region:4761-4856,intergenic_region:4948-5044,intergenic_region:23133-23309	gsfz6_1,gsfz6_2,gsfz6_3,gsfz14_1,gsfz14_2,gsfz14_3,gsfz22_1,gsfz22_2,gsfz22_3,gsfz30_1,gsfz30_2,gsfz30_3	34,39,16,27,42,21,22,19,43,17,28,32	10,3,5,10,2,7,10,6,9,11,12,8	--	1944.3	1947.66	781.403	878.992	1333.04	1026.84	875.901	686.937	1185.36	892.623	1595.35	1346.52
gga_circ_0003828	chr2	103478298	103485646	-	7348	303	n/a	intergenic_region:103478299-103478478,intergenic_region:103484502-103484561,intergenic_region:103485584-103485646	gsfz6_1,gsfz6_2,gsfz6_3,gsfz14_1,gsfz14_2,gsfz14_3,gsfz22_1,gsfz22_2,gsfz22_3,gsfz30_1,gsfz30_2,gsfz30_3	62,120,43,99,116,62,47,78,109,23,29,23	2.95354e+35	--	3545.49	5992.81	2100.02	3222.97	3681.72	3031.64	1871.24	2820.06	3004.74	1207.67	1652.33	967.81
gga_circ_0001182	chr15	9151758	9163037	+	11279	485	ENSGALG00000006979;	exon:9151759-9151836,exon:9157318-9157412,exon:9159265-9159384,exon:9162114-9162192,exon:9162925-9163037	gsfz6_1,gsfz6_2,gsfz6_3,gsfz14_1,gsfz14_2,gsfz14_3,gsfz22_1,gsfz22_2,gsfz22_3,gsfz30_1,gsfz30_2,gsfz30_3	19,26,22,38,18,27,25,35,45,22,23,32	1.25109e+35	SPPL3	1086.52	1298.44	1074.43	1237.1	571.302	1320.23	995.342	1265.41	1240.49	1155.16	1310.47	1346.52
gga_circ_0007770	chr6	9094238	9104702	-	10464	592	ENSGALG00000003634;	exon:9094239-9094405,exon:9096447-9096588,exon:9101077-9101315,exon:9104659-9104702	gsfz6_1,gsfz6_2,gsfz6_3,gsfz14_1,gsfz14_2,gsfz14_3,gsfz22_1,gsfz22_2,gsfz22_3,gsfz30_1,gsfz30_2,gsfz30_3	23,19,27,32,60,18,15,22,29,24,18,36	1.70617e+47	PTEN	1315.26	948.861	1318.62	1041.77	1904.34	880.153	597.205	795.401	799.427	1260.17	1025.58	1514.83
gga_circ_0000897	chr13	436762	441521	+	4759	349	ENSGALG00000000846;	intron:436763-436826,intron:440405-440473,intron:441131-441162,intron:441250-441327,intron:441416-441521	gsfz6_1,gsfz6_2,gsfz6_3,gsfz14_1,gsfz14_2,gsfz14_3,gsfz22_1,gsfz22_2,gsfz22_3,gsfz30_1,gsfz30_2,gsfz30_3	18,13,24,28,26,16,9,33,38,22,21,34	3.0437e+35	TMCO6	1029.34	649.221	1172.1	911.547	825.213	782.358	358.323	1193.1	1047.52	1155.16	1196.51	1430.68
gga_circ_0007197	chr5	49438562	49444735	+	6173	183	ENSGALG00000011365;	exon:49438563-49438745	gsfz6_1,gsfz6_2,gsfz6_3,gsfz14_1,gsfz14_2,gsfz14_3,gsfz22_1,gsfz22_2,gsfz22_3,gsfz30_1,gsfz30_2,gsfz30_3	15,30,19,72,54,22,32,36,47,29,23,22	2.9325e+35	WDR20	857.78	1498.2	927.916	2343.98	1713.9	1075.74	1274.04	1301.57	1295.62	1522.71	1310.47	925.731
gga_circ_0004921	chr2	85692508	85692947	-	439	309	ENSGALG00000013167;	exon:85692509-85692673,exon:85692804-85692947	gsfz6_1,gsfz6_2,gsfz6_3,gsfz14_1,gsfz14_2,gsfz14_3,gsfz22_1,gsfz22_2,gsfz22_3,gsfz30_1,gsfz30_2,gsfz30_3	20,9,13,24,25,32,16,39,29,25,20,31	6.36115e+38	SDHA	1143.71	449.461	634.89	781.326	793.474	1564.72	637.019	1410.03	799.427	1312.68	1139.54	1304.44
gga_circ_0000738	chr12	569451	572823	+	3372	341	ENSGALG00000001494;	exon:569452-569573,exon:570394-570437,exon:572649-572823	gsfz6_1,gsfz6_2,gsfz6_3,gsfz14_1,gsfz14_2,gsfz14_3,gsfz22_1,gsfz22_2,gsfz22_3,gsfz30_1,gsfz30_2,gsfz30_3	26,36,41,60,53,31,19,31,53,20,17,40	1.91147e+35	NISCH	1486.82	1797.84	2002.34	1953.32	1682.17	1515.82	756.46	1120.79	1461.02	1050.14	968.606	1683.15
gga_circ_0001514	chr19	7812010	7816716	-	4706	396	ENSGALG00000005295;	exon:7812011-7812108,exon:7813404-7813600,exon:7816616-7816716	gsfz6_1,gsfz6_2,gsfz6_3,gsfz14_1,gsfz14_2,gsfz14_3,gsfz22_1,gsfz22_2,gsfz22_3,gsfz30_1,gsfz30_2,gsfz30_3	33,45,56,25,65,34,35,75,61,14,23,38	1.46129e+35	BCAS3	1887.12	2247.3	2734.91	813.882	2063.03	1662.51	1393.48	2711.59	1681.55	735.101	1310.47	1598.99
gga_circ_0005846	chr3	64245725	64256392	+	10667	655	ENSGALG00000014991;	intron:64245726-64245924,intron:64246688-64246800,intron:64254526-64254618,intron:64254719-64254827,intron:64256252-64256392	gsfz6_1,gsfz6_2,gsfz6_3,gsfz14_1,gsfz14_2,gsfz14_3,gsfz22_1,gsfz22_2,gsfz22_3,gsfz30_1,gsfz30_2,gsfz30_3	14,10,16,67,31,37,50,54,46,29,14,31	2.52263e+35	HDAC2	800.595	499.401	781.403	2181.2	983.908	1809.2	1990.68	1952.35	1268.06	1522.71	797.675	1304.44
gga_circ_0005405	chr3	2477885	2480118	+	2233	347	ENSGALG00000008130;	exon:2477886-2478093,exon:2479980-2480118	gsfz6_1,gsfz6_2,gsfz6_3,gsfz14_1,gsfz14_2,gsfz14_3,gsfz22_1,gsfz22_2,gsfz22_3,gsfz30_1,gsfz30_2,gsfz30_3	20,10,18,18,8,20,18,15,7,19,28,24	4.27957e+47	RTN4	1143.71	499.401	879.078	585.995	253.912	977.947	716.646	542.319	192.965	997.637	1595.35	1009.89
gga_circ_0000145	JH375741.1	5391	6536	-	1145	247	ENSGALG00000028903;	exon:5392-5478,exon:6377-6536	gsfz6_1,gsfz6_2,gsfz6_3,gsfz14_1,gsfz14_2,gsfz14_3,gsfz22_1,gsfz22_2,gsfz22_3,gsfz30_1,gsfz30_2,gsfz30_3	38,41,17,43,24,19,28,44,56,24,24,23	32,23,24,41,24,19,18,16,36,11,27,48	-	2173.04	2047.54	830.24	1399.88	761.735	929.05	1114.78	1590.8	1543.72	1260.17	1367.44	967.81
gga_circ_0005006	chr2	98360394	98368875	+	8481	243	ENSGALG00000008413;	exon:98360395-98360530,exon:98368769-98368875	gsfz6_1,gsfz6_2,gsfz6_3,gsfz14_1,gsfz14_2,gsfz14_3,gsfz22_1,gsfz22_2,gsfz22_3,gsfz30_1,gsfz30_2,gsfz30_3	21,52,22,44,33,23,45,57,41,17,20,37	2.32202e+35	PPP4R1	1200.89	2596.88	1074.43	1432.43	1047.39	1124.64	1791.62	2060.81	1130.22	892.623	1139.54	1556.91
gga_circ_0001329	chr17	9710310	9718477	-	8167	563	ENSGALG00000000977;	exon:9710311-9710459,exon:9714608-9714697,exon:9718154-9718477	gsfz6_1,gsfz6_2,gsfz6_3,gsfz14_1,gsfz14_2,gsfz14_3,gsfz22_1,gsfz22_2,gsfz22_3,gsfz30_1,gsfz30_2,gsfz30_3	25,17,20,49,46,18,23,29,35,30,16,26	2.15198e+35	MAPKAP1	1429.63	848.981	976.753	1595.21	1459.99	880.153	915.714	1048.48	964.825	1575.22	911.629	1094.05
gga_circ_0007767	chr6	8901530	8902153	-	623	306	ENSGALG00000003526;	exon:8901531-8901707,exon:8902025-8902153	gsfz6_1,gsfz6_2,gsfz6_3,gsfz14_1,gsfz14_2,gsfz14_3,gsfz22_1,gsfz22_2,gsfz22_3,gsfz30_1,gsfz30_2,gsfz30_3	21,15,22,39,19,28,25,23,40,29,20,21	2.29217e+35	TUBGCP2	1200.89	749.101	1074.43	1269.66	603.041	1369.13	995.342	831.556	1102.66	1522.71	1139.54	883.652
gga_circ_0001632	chr1	108960150	108970333	+	10183	616	ENSGALG00000016191;	exon:108960151-108960234,exon:108964571-108964704,exon:108966248-108966345,exon:108968851-108968978,exon:108970162-108970333	gsfz6_1,gsfz6_2,gsfz6_3,gsfz14_1,gsfz14_2,gsfz14_3,gsfz22_1,gsfz22_2,gsfz22_3,gsfz30_1,gsfz30_2,gsfz30_3	24,16,29,49,45,18,42,17,38,32,17,21	1.44133e+35	PKNOX1	1372.45	799.041	1416.29	1595.21	1428.25	880.153	1672.17	614.628	1047.52	1680.23	968.606	883.652
gga_circ_0002168	chr1	165371939	165383463	-	11524	690	ENSGALG00000016955;	exon:165371940-165372091,exon:165379237-165379442,exon:165381359-165381478,exon:165382595-165382730,exon:165383388-165383463	gsfz6_1,gsfz6_2,gsfz6_3,gsfz14_1,gsfz14_2,gsfz14_3,gsfz22_1,gsfz22_2,gsfz22_3,gsfz30_1,gsfz30_2,gsfz30_3	14,11,35,36,59,10,34,27,63,24,22,24	1.64276e+35	VWA8	800.595	549.341	1709.32	1171.99	1872.6	488.974	1353.66	976.174	1736.69	1260.17	1253.49	1009.89
gga_circ_0000108	JH375235.1	22791	59201	-	36410	473	n/a	intergenic_region:22792-22952,intergenic_region:55717-55855,intergenic_region:56261-56391,intergenic_region:59160-59201	gsfz6_1,gsfz6_2,gsfz6_3,gsfz14_1,gsfz14_2,gsfz14_3,gsfz22_2,gsfz22_3,gsfz30_1,gsfz30_2,gsfz30_3	26,31,31,36,65,26,22,29,18,26,26	13,21,10,22,22,14,18,12,16,22,31	--	1486.82	1548.14	1513.97	1171.99	2063.03	1271.33	0	795.401	799.427	945.13	1481.4	1094.05
gga_circ_0005777	chr3	54557656	54562045	-	4389	261	ENSGALG00000013941;	exon:54557657-54557757,exon:54559390-54559485,exon:54561982-54562045	gsfz6_1,gsfz6_2,gsfz6_3,gsfz14_1,gsfz14_2,gsfz14_3,gsfz22_1,gsfz22_2,gsfz22_3,gsfz30_1,gsfz30_2,gsfz30_3	21,42,19,51,28,20,42,46,36,19,22,30	2.80267e+35	PDE7B	1200.89	2097.48	927.916	1660.32	888.691	977.947	1672.17	1663.11	992.392	997.637	1253.49	1262.36
gga_circ_0008995	chrZ	44138789	44166126	-	27337	441	ENSGALG00000021843;	exon:44138790-44138876,exon:44149411-44149518,exon:44150168-44150257,exon:44165874-44165961,exon:44166059-44166126	gsfz6_1,gsfz6_2,gsfz6_3,gsfz14_1,gsfz14_2,gsfz14_3,gsfz22_1,gsfz22_2,gsfz22_3,gsfz30_1,gsfz30_2,gsfz30_3	12,15,12,25,23,14,26,32,26,14,25,32	2.51292e+35	AUH	686.224	749.101	586.052	813.882	729.997	684.563	1035.16	1156.95	716.727	735.101	1424.42	1346.52
gga_circ_0000100	JH375232.1	59304	66751	+	7447	544	ENSGALG00000013312;	exon:59305-59448,exon:60420-60585,exon:61621-61751,exon:66649-66751	gsfz6_1,gsfz6_2,gsfz6_3,gsfz14_1,gsfz14_2,gsfz14_3,gsfz22_1,gsfz22_2,gsfz22_3,gsfz30_1,gsfz30_2,gsfz30_3	29,27,20,51,47,14,40,38,51,18,19,35	1.29136e+35	-	1658.37	1348.38	976.753	1660.32	1491.73	684.563	1592.55	1373.87	1405.89	945.13	1082.56	1472.75
gga_circ_0008809	chrZ	18819037	18825609	-	6572	404	ENSGALG00000014732;	exon:18819038-18819119,exon:18820767-18820890,exon:18825277-18825378,exon:18825514-18825609	gsfz6_1,gsfz6_3,gsfz14_1,gsfz14_2,gsfz22_3,gsfz30_1,gsfz30_2,gsfz30_3	11,12,27,35,3,27,18,24	73,58,96,99,91,75,91,82	ERCC8	629.039	0	586.052	878.992	1110.86	0	0	0	82.6993	1417.69	1025.58	1009.89
gga_circ_0003108	chr1	72716887	72767502	+	50615	602	n/a	intergenic_region:72716888-72716949,intergenic_region:72717597-72717675,intergenic_region:72722014-72722183,intergenic_region:72726868-72726972,intergenic_region:72758023-72758100,intergenic_region:72767395-72767502	gsfz6_1,gsfz6_2,gsfz6_3,gsfz14_1,gsfz14_2,gsfz14_3,gsfz22_1,gsfz22_2,gsfz22_3,gsfz30_1,gsfz30_2,gsfz30_3	14,27,35,17,50,38,19,39,65,20,25,23	96,159,153,179,188,125,135,99,217,134,144,207	--	800.595	1348.38	1709.32	553.439	1586.95	1858.1	756.46	1410.03	1791.82	1050.14	1424.42	967.81
gga_circ_0006119	chr3	99844394	99845678	-	1284	137	ENSGALG00000016467;	exon:99845542-99845678	gsfz6_2,gsfz6_3,gsfz14_1,gsfz14_2,gsfz14_3,gsfz22_1,gsfz22_2,gsfz22_3,gsfz30_1,gsfz30_2,gsfz30_3	7,40,22,10,29,46,27,20,27,16,26	101,94,114,101,136,100,63,123,98,111,126	SMC6	0	349.581	1953.51	716.216	317.39	1418.02	1831.43	976.174	551.329	1417.69	911.629	1094.05
gga_circ_0005652	chr3	45442370	45447896	+	5526	330	ENSGALG00000012256;	exon:45442371-45442543,exon:45447740-45447896	gsfz6_1,gsfz6_2,gsfz6_3,gsfz14_1,gsfz14_2,gsfz14_3,gsfz22_1,gsfz22_2,gsfz22_3,gsfz30_1,gsfz30_2,gsfz30_3	20,12,13,23,24,19,16,33,24,21,22,25	3.22925e+47	UTRN	1143.71	599.281	634.89	748.771	761.735	929.05	637.019	1193.1	661.594	1102.65	1253.49	1051.97
gga_circ_0001788	chr1	125827799	125856579	-	28780	578	ENSGALG00000016622;	exon:125827800-125827936,exon:125855138-125855396,exon:125856300-125856343,exon:125856442-125856579	gsfz6_1,gsfz6_2,gsfz6_3,gsfz14_1,gsfz14_2,gsfz14_3,gsfz22_1,gsfz22_2,gsfz22_3,gsfz30_1,gsfz30_2,gsfz30_3	33,41,26,40,59,46,35,67,65,16,23,29	1.60186e+35	STS	1887.12	2047.54	1269.78	1302.21	1872.6	2249.28	1393.48	2422.36	1791.82	840.116	1310.47	1220.28
gga_circ_0007700	chr6	34636982	34638052	+	1070	189	ENSGALG00000010493;	exon:34636983-34637083,exon:34637965-34638052	gsfz6_1,gsfz6_2,gsfz6_3,gsfz14_1,gsfz14_2,gsfz14_3,gsfz22_1,gsfz22_2,gsfz22_3,gsfz30_1,gsfz30_2,gsfz30_3	48,44,26,40,107,27,48,28,102,13,29,24	2.38195e+35	INPP5A	2744.9	2197.36	1269.78	1302.21	3396.07	1320.23	1911.06	1012.33	2811.78	682.594	1652.33	1009.89
gga_circ_0007214	chr5	50429109	50438631	-	9522	336	ENSGALG00000011548;	exon:50429110-50429177,exon:50430616-50430735,exon:50438484-50438631	gsfz6_1,gsfz6_2,gsfz6_3,gsfz14_1,gsfz14_2,gsfz14_3,gsfz22_1,gsfz22_2,gsfz22_3,gsfz30_1,gsfz30_2,gsfz30_3	15,13,29,29,31,30,28,21,30,19,16,33	2.03163e+35	PPP1R13B	857.78	649.221	1416.29	944.103	983.908	1466.92	1114.78	759.247	826.993	997.637	911.629	1388.6
gga_circ_0005763	chr3	53322596	53326929	-	4333	155	ENSGALG00000013824;	exon:53322597-53322751	gsfz6_1,gsfz6_2,gsfz6_3,gsfz14_1,gsfz14_2,gsfz14_3,gsfz22_1,gsfz22_2,gsfz22_3,gsfz30_1,gsfz30_2,gsfz30_3	11,26,19,28,49,22,27,38,37,26,16,24	2.68268e+35	HECA	629.039	1298.44	927.916	911.547	1555.21	1075.74	1074.97	1373.87	1019.96	1365.19	911.629	1009.89
gga_circ_0004737	chr2	59671409	59675800	+	4391	320	ENSGALG00000012681;	exon:59671410-59671555,exon:59672079-59672156,exon:59675705-59675800	gsfz6_1,gsfz6_2,gsfz6_3,gsfz14_1,gsfz14_2,gsfz14_3,gsfz22_1,gsfz22_2,gsfz22_3,gsfz30_1,gsfz30_2,gsfz30_3	24,36,43,47,75,33,25,40,72,22,28,12	202,172,178,109,138,151,66,143,217,100,154,133	MBOAT1	1372.45	1797.84	2100.02	1530.1	2380.42	1613.61	995.342	1446.18	1984.78	1155.16	1595.35	504.944
gga_circ_0007374	chr6	10268346	10272863	+	4517	185	ENSGALG00000004073;	exon:10272087-10272177,exon:10272770-10272863	gsfz6_1,gsfz6_2,gsfz6_3,gsfz14_1,gsfz14_2,gsfz14_3,gsfz22_1,gsfz22_2,gsfz22_3,gsfz30_1,gsfz30_2,gsfz30_3	31,94,48,81,112,26,58,49,111,26,8,34	2.60295e+35	TET1	1772.75	4694.37	2344.21	2636.98	3554.77	1271.33	2309.19	1771.58	3059.87	1365.19	455.814	1430.68
gga_circ_0001290	chr17	8825399	8842720	+	17321	447	ENSGALG00000001225;	exon:8825400-8825601,exon:8839637-8839730,exon:8842570-8842720	gsfz6_1,gsfz6_2,gsfz6_3,gsfz14_1,gsfz14_2,gsfz14_3,gsfz22_1,gsfz22_2,gsfz22_3,gsfz30_1,gsfz30_2,gsfz30_3	10,15,13,29,35,9,22,32,31,18,16,33	3.87268e+35	RABGAP1	571.853	749.101	634.89	944.103	1110.86	440.076	875.901	1156.95	854.559	945.13	911.629	1388.6
gga_circ_0002766	chr1	42866911	42876018	-	9107	452	ENSGALG00000011206;	exon:42866912-42866988,exon:42867488-42867597,exon:42874869-42874970,exon:42875856-42876018	gsfz6_1,gsfz6_3,gsfz14_1,gsfz14_2,gsfz14_3,gsfz22_1,gsfz22_2,gsfz22_3,gsfz30_1,gsfz30_2,gsfz30_3	19,13,25,15,21,24,11,32,6,21,41	91,138,132,166,125,185,99,137,114,202,147	KITLG	1086.52	0	634.89	813.882	476.085	1026.84	955.528	397.701	882.126	315.043	1196.51	1725.23
gga_circ_0002101	chr1	154226805	154230417	-	3612	420	ENSGALG00000016921;	exon:154226806-154226853,exon:154227727-154227812,exon:154228174-154228330,exon:154230289-154230417	gsfz6_1,gsfz6_2,gsfz6_3,gsfz14_1,gsfz14_2,gsfz14_3,gsfz22_1,gsfz22_2,gsfz22_3,gsfz30_1,gsfz30_2,gsfz30_3	22,15,24,55,47,25,28,54,57,15,20,31	2.82353e+35	UCHL3	1258.08	749.101	1172.1	1790.54	1491.73	1222.43	1114.78	1952.35	1571.29	787.608	1139.54	1304.44
gga_circ_0003627	chr24	5097463	5098006	-	543	349	ENSGALG00000007101;	exon:5097464-5097517,exon:5097712-5098006	gsfz6_1,gsfz6_2,gsfz6_3,gsfz14_1,gsfz14_2,gsfz14_3,gsfz22_1,gsfz22_2,gsfz22_3,gsfz30_1,gsfz30_2,gsfz30_3	12,32,13,34,42,20,45,56,39,18,17,31	1.96173e+35	ZNF259	686.224	1598.08	634.89	1106.88	1333.04	977.947	1791.62	2024.66	1075.09	945.13	968.606	1304.44
gga_circ_0001418	chr18	732573	742721	+	10148	295	ENSGALG00000001001;	exon:732574-732748,exon:742602-742721	gsfz6_1,gsfz6_2,gsfz6_3,gsfz14_1,gsfz14_2,gsfz14_3,gsfz22_1,gsfz22_2,gsfz22_3,gsfz30_1,gsfz30_2,gsfz30_3	9,21,19,47,15,18,25,23,28,29,13,22	110,115,89,139,100,131,120,117,114,127,115,145	MAP2K4	514.668	1048.74	927.916	1530.1	476.085	880.153	995.342	831.556	771.86	1522.71	740.699	925.731
gga_circ_0001552	chr1	100351155	100351353	-	198	198	n/a	intergenic_region:100351156-100351353	gsfz6_1,gsfz6_2,gsfz6_3,gsfz14_2,gsfz22_1,gsfz22_2,gsfz22_3,gsfz30_1,gsfz30_2,gsfz30_3	7,29,20,6,35,39,5,20,17,27	3.61835e+41	--	400.297	1448.26	976.753	0	190.434	0	1393.48	1410.03	137.832	1050.14	968.606	1136.12
gga_circ_0008485	chr8	7242236	7245846	-	3610	245	ENSGALG00000004578;	exon:7242237-7242387,exon:7245753-7245846	gsfz6_1,gsfz6_2,gsfz6_3,gsfz14_1,gsfz14_2,gsfz14_3,gsfz22_1,gsfz22_2,gsfz22_3,gsfz30_1,gsfz30_2,gsfz30_3	11,7,24,32,8,28,37,37,39,20,28,12	2.63282e+35	RABGAP1L	629.039	349.581	1172.1	1041.77	253.912	1369.13	1473.11	1337.72	1075.09	1050.14	1595.35	504.944
gga_circ_0007073	chr5	33972730	33986743	+	14013	464	ENSGALG00000009992;	exon:33972731-33972878,exon:33983283-33983360,exon:33984699-33984830,exon:33986638-33986743	gsfz6_1,gsfz6_2,gsfz6_3,gsfz14_1,gsfz14_2,gsfz14_3,gsfz22_1,gsfz22_2,gsfz22_3,gsfz30_1,gsfz30_2,gsfz30_3	22,37,33,39,88,38,37,38,81,27,14,22	4.89406e+35	ARHGAP5	1258.08	1847.78	1611.64	1269.66	2793.03	1858.1	1473.11	1373.87	2232.88	1417.69	797.675	925.731
gga_circ_0000129	JH375588.1	20133	20809	-	676	421	ENSGALG00000000140;	exon:20134-20280,exon:20360-20505,exon:20682-20809	gsfz6_1,gsfz6_2,gsfz6_3,gsfz14_1,gsfz14_2,gsfz14_3,gsfz22_1,gsfz22_2,gsfz22_3,gsfz30_1,gsfz30_2,gsfz30_3	5,26,6,34,12,17,38,21,22,10,20,35	40,39,73,52,68,42,42,64,73,62,60,76	-	285.927	1298.44	293.026	1106.88	380.868	831.255	1512.92	759.247	606.462	525.072	1139.54	1472.75
gga_circ_0005229	chr3	11680473	11754017	+	73544	619	ENSGALG00000009158;	exon:11680474-11680565,exon:11686642-11686725,exon:11690452-11690547,exon:11751112-11751217,exon:11751801-11751949,exon:11753926-11754017	gsfz6_1,gsfz6_2,gsfz6_3,gsfz14_1,gsfz14_2,gsfz14_3,gsfz22_1,gsfz22_2,gsfz30_1,gsfz30_2,gsfz30_3	2,5,5,49,41,3,32,3,13,19,32	9.89866e+41	CDC42BPA	114.371	249.7	244.188	1595.21	1301.3	146.692	1274.04	108.464	0	682.594	1082.56	1346.52
gga_circ_0006732	chr4	84292184	84308763	+	16579	507	ENSGALG00000015718;	exon:84292185-84292339,exon:84304258-84304402,exon:84308557-84308763	gsfz6_1,gsfz6_2,gsfz6_3,gsfz14_1,gsfz14_2,gsfz14_3,gsfz22_1,gsfz22_2,gsfz22_3,gsfz30_1,gsfz30_2,gsfz30_3	12,15,12,48,53,15,43,23,48,14,15,36	7.12734e+36	CTBP1	686.224	749.101	586.052	1562.65	1682.17	733.46	1711.99	831.556	1323.19	735.101	854.652	1514.83
gga_circ_0008117	chr7	5319113	5324148	-	5035	363	n/a	intergenic_region:5319114-5319248,intergenic_region:5321318-5321459,intergenic_region:5324063-5324148	gsfz6_1,gsfz6_2,gsfz6_3,gsfz14_1,gsfz14_2,gsfz14_3,gsfz22_1,gsfz22_2,gsfz22_3,gsfz30_1,gsfz30_2,gsfz30_3	6,12,11,20,11,10,21,29,16,12,19,33	4.29317e+35	--	343.112	599.281	537.214	651.105	349.129	488.974	836.087	1048.48	441.063	630.087	1082.56	1388.6
gga_circ_0003297	chr1	950485	952065	-	1580	763	ENSGALG00000008144;	exon:950486-950557,exon:951375-952065	gsfz6_1,gsfz6_2,gsfz6_3,gsfz14_1,gsfz14_2,gsfz14_3,gsfz22_1,gsfz22_2,gsfz22_3,gsfz30_1,gsfz30_2,gsfz30_3	13,25,26,50,38,26,16,20,28,22,23,15	2.30238e+35	COPG2	743.409	1248.5	1269.78	1627.76	1206.08	1271.33	637.019	723.092	771.86	1155.16	1310.47	631.18
gga_circ_0000085	JH375212.1	9213	41763	+	32550	396	n/a	intergenic_region:9214-9413,intergenic_region:14189-14282,intergenic_region:41662-41763	gsfz6_1,gsfz6_2,gsfz6_3,gsfz14_1,gsfz14_2,gsfz14_3,gsfz22_1,gsfz22_2,gsfz22_3,gsfz30_1,gsfz30_2,gsfz30_3	24,46,16,73,40,38,31,29,29,24,12,27	14,11,6,15,14,16,8,7,10,3,8,10	--	1372.45	2297.24	781.403	2376.53	1269.56	1858.1	1234.22	1048.48	799.427	1260.17	683.722	1136.12
gga_circ_0007297	chr5	57711434	57712556	-	1122	278	ENSGALG00000012321;	exon:57711435-57711513,exon:57711843-57711959,exon:57712475-57712556	gsfz6_1,gsfz6_2,gsfz6_3,gsfz14_1,gsfz14_2,gsfz14_3,gsfz22_1,gsfz22_2,gsfz22_3,gsfz30_1,gsfz30_2,gsfz30_3	17,26,16,29,38,43,17,22,46,25,12,25	1.752e+35	MAP4K5	972.151	1298.44	781.403	944.103	1206.08	2102.59	676.832	795.401	1268.06	1312.68	683.722	1051.97
gga_circ_0003052	chr1	693497	696805	+	3308	354	ENSGALG00000007960;	exon:693498-693606,exon:696279-696422,exon:696705-696805	gsfz6_1,gsfz6_2,gsfz6_3,gsfz14_1,gsfz14_2,gsfz14_3,gsfz22_1,gsfz22_2,gsfz22_3,gsfz30_1,gsfz30_2,gsfz30_3	28,29,18,26,34,19,29,41,37,11,24,26	84,118,62,108,61,57,94,79,74,73,72,98	AHCYL2	1601.19	1448.26	879.078	846.437	1079.13	929.05	1154.6	1482.34	1019.96	577.579	1367.44	1094.05
gga_circ_0000172	JH376307.1	10058	10769	-	711	308	n/a	intergenic_region:10059-10178,intergenic_region:10423-10496,intergenic_region:10656-10769	gsfz6_1,gsfz6_2,gsfz6_3,gsfz14_1,gsfz14_2,gsfz14_3,gsfz22_1,gsfz22_2,gsfz22_3,gsfz30_1,gsfz30_2,gsfz30_3	49,20,49,55,29,24,26,30,33,19,19,22	84,66,98,91,71,84,88,93,57,91,119,123	--	2802.08	998.801	2393.05	1790.54	920.43	1173.54	1035.16	1084.64	909.692	997.637	1082.56	925.731
gga_circ_0002440	chr1	186838543	186841043	-	2500	386	ENSGALG00000019054;	exon:186838544-186838669,exon:186839452-186839553,exon:186840886-186841043	gsfz6_1,gsfz6_2,gsfz6_3,gsfz14_1,gsfz14_2,gsfz14_3,gsfz22_1,gsfz22_2,gsfz22_3,gsfz30_1,gsfz30_2,gsfz30_3	14,10,23,16,11,5,38,8,8,26,9,26	2.3311e+35	NAALAD2	800.595	499.401	1123.27	520.884	349.129	244.487	1512.92	289.237	220.531	1365.19	512.791	1094.05
gga_circ_0005945	chr3	78509684	78546487	-	36803	561	ENSGALG00000015866;	exon:78509685-78509771,exon:78534094-78534204,exon:78537266-78537363,exon:78542141-78542249,exon:78546332-78546487	gsfz6_1,gsfz6_2,gsfz6_3,gsfz14_1,gsfz14_2,gsfz14_3,gsfz22_1,gsfz22_2,gsfz22_3,gsfz30_1,gsfz30_2,gsfz30_3	4,23,7,25,18,11,23,34,61,17,18,25	4.58707e+35	BCKDHB	228.741	1148.62	341.864	813.882	571.302	537.871	915.714	1229.26	1681.55	892.623	1025.58	1051.97
gga_circ_0007334	chr5	7494530	7497305	-	2775	475	ENSGALG00000005540;	exon:7494531-7494646,exon:7495275-7495532,exon:7497205-7497305	gsfz6_1,gsfz6_2,gsfz6_3,gsfz14_1,gsfz14_2,gsfz14_3,gsfz22_1,gsfz22_2,gsfz22_3,gsfz30_1,gsfz30_2,gsfz30_3	31,21,26,24,47,33,27,37,44,7,16,40	1.76251e+35	MICAL2	1772.75	1048.74	1269.78	781.326	1491.73	1613.61	1074.97	1337.72	1212.92	367.551	911.629	1683.15
gga_circ_0006590	chr4	65376434	65400699	+	24265	424	n/a	intergenic_region:65376435-65376603,intergenic_region:65377608-65377649,intergenic_region:65378974-65379058,intergenic_region:65400572-65400699	gsfz6_1,gsfz6_2,gsfz6_3,gsfz14_1,gsfz14_2,gsfz14_3,gsfz22_1,gsfz22_2,gsfz22_3,gsfz30_1,gsfz30_2,gsfz30_3	13,14,37,4,64,18,18,47,21,11,24,24	139,120,122,101,96,132,103,104,126,90,102,115	--	743.409	699.161	1806.99	130.221	2031.29	880.153	716.646	1699.27	578.895	577.579	1367.44	1009.89
gga_circ_0005331	chr3	18019081	18019946	-	865	258	ENSGALG00000009483;	exon:18019082-18019135,exon:18019743-18019946	gsfz6_1,gsfz6_2,gsfz6_3,gsfz14_1,gsfz14_2,gsfz14_3,gsfz22_1,gsfz22_2,gsfz22_3,gsfz30_1,gsfz30_2,gsfz30_3	3,19,14,23,16,11,26,24,10,23,19,14	2.27234e+35	MARK1	171.556	948.861	683.727	748.771	507.824	537.871	1035.16	867.71	275.664	1207.67	1082.56	589.102
gga_circ_0003337	chr20	11292948	11307956	-	15008	273	ENSGALG00000007509;	exon:11292949-11293046,exon:11307701-11307820,exon:11307902-11307956	gsfz6_1,gsfz6_2,gsfz6_3,gsfz14_1,gsfz14_2,gsfz14_3,gsfz22_1,gsfz22_2,gsfz22_3,gsfz30_1,gsfz30_2,gsfz30_3	11,18,20,35,16,16,22,21,30,20,15,23	4.69507e+35	-	629.039	898.921	976.753	1139.43	507.824	782.358	875.901	759.247	826.993	1050.14	854.652	967.81
gga_circ_0007491	chr6	20189058	20191656	-	2598	357	ENSGALG00000006763;	exon:20189059-20189104,exon:20189946-20190036,exon:20190138-20190185,exon:20191485-20191656	gsfz6_1,gsfz6_2,gsfz6_3,gsfz14_1,gsfz14_2,gsfz14_3,gsfz22_1,gsfz22_2,gsfz22_3,gsfz30_1,gsfz30_2,gsfz30_3	5,16,12,29,29,19,22,23,27,17,14,28	2.99389e+35	EXOC6	285.927	799.041	586.052	944.103	920.43	929.05	875.901	831.556	744.294	892.623	797.675	1178.2
gga_circ_0005764	chr3	53406073	53410084	+	4011	321	ENSGALG00000013829;	exon:53406074-53406197,exon:53409888-53410084	gsfz6_1,gsfz6_2,gsfz6_3,gsfz14_1,gsfz14_2,gsfz14_3,gsfz22_1,gsfz22_2,gsfz22_3,gsfz30_1,gsfz30_2,gsfz30_3	12,17,15,18,10,10,29,20,20,11,18,30	95,102,101,104,99,117,58,88,92,105,130,118	REPS1	686.224	848.981	732.565	585.995	317.39	488.974	1154.6	723.092	551.329	577.579	1025.58	1262.36
gga_circ_0002814	chr1	49045398	49049782	+	4384	438	ENSGALG00000011863;	exon:49045399-49045479,exon:49047721-49047816,exon:49048646-49048828,exon:49049705-49049782	gsfz6_1,gsfz6_2,gsfz6_3,gsfz14_1,gsfz14_2,gsfz14_3,gsfz22_2,gsfz22_3,gsfz30_1,gsfz30_2,gsfz30_3	19,16,13,41,59,10,15,19,33,5,20	2.82266e+32	POLDIP3	1086.52	799.041	634.89	1334.77	1872.6	488.974	0	542.319	523.762	1732.74	284.884	841.574
gga_circ_0005996	chr3	82149207	82154180	-	4973	292	n/a	intergenic_region:82149208-82149328,intergenic_region:82150030-82150075,intergenic_region:82151629-82151667,intergenic_region:82154095-82154180	gsfz6_1,gsfz6_2,gsfz6_3,gsfz14_1,gsfz14_2,gsfz14_3,gsfz22_1,gsfz22_2,gsfz22_3,gsfz30_1,gsfz30_2,gsfz30_3	6,24,14,23,30,14,27,26,22,17,15,26	1.56151e+35	--	343.112	1198.56	683.727	748.771	952.169	684.563	1074.97	940.02	606.462	892.623	854.652	1094.05
gga_circ_0003109	chr1	72716887	72792664	+	75777	557	n/a	intergenic_region:72716888-72716949,intergenic_region:72717597-72717675,intergenic_region:72722014-72722183,intergenic_region:72790771-72790839,intergenic_region:72792488-72792664	gsfz6_1,gsfz6_2,gsfz6_3,gsfz14_1,gsfz14_2,gsfz14_3,gsfz22_1,gsfz22_2,gsfz22_3,gsfz30_1,gsfz30_2,gsfz30_3	4,6,21,18,23,18,15,15,21,22,14,21	1.82222e+35	--	228.741	299.64	1025.59	585.995	729.997	880.153	597.205	542.319	578.895	1155.16	797.675	883.652
gga_circ_0006233	chr4	28699711	28701048	-	1337	362	ENSGALG00000009774;	exon:28699712-28699877,exon:28700853-28701048	gsfz6_1,gsfz6_2,gsfz6_3,gsfz14_1,gsfz14_2,gsfz14_3,gsfz22_1,gsfz22_2,gsfz22_3,gsfz30_1,gsfz30_2,gsfz30_3	10,10,17,14,14,3,35,19,27,26,10,21	2.1116e+35	ELF2	571.853	499.401	830.24	455.774	444.346	146.692	1393.48	686.937	744.294	1365.19	569.768	883.652
gga_circ_0008160	chr7	7133253	7139076	-	5823	528	ENSGALG00000007021;	exon:7133254-7133397,exon:7135057-7135236,exon:7138873-7139076	gsfz6_1,gsfz6_2,gsfz6_3,gsfz14_1,gsfz14_2,gsfz14_3,gsfz22_1,gsfz22_2,gsfz22_3,gsfz30_1,gsfz30_2,gsfz30_3	17,19,14,31,45,30,16,28,40,16,17,23	149,174,178,204,161,144,127,140,221,98,143,153	PCNT	972.151	948.861	683.727	1009.21	1428.25	1466.92	637.019	1012.33	1102.66	840.116	968.606	967.81
gga_circ_0001568	chr1	101998458	102006449	-	7991	368	ENSGALG00000015770;	exon:101998459-101998617,exon:101999668-101999742,exon:102006316-102006449	gsfz6_1,gsfz6_2,gsfz6_3,gsfz14_1,gsfz14_2,gsfz14_3,gsfz22_1,gsfz22_2,gsfz22_3,gsfz30_1,gsfz30_2,gsfz30_3	6,4,7,17,12,12,17,7,10,19,9,30	1.85316e+47	APP	343.112	199.76	341.864	553.439	380.868	586.768	676.832	253.082	275.664	997.637	512.791	1262.36
gga_circ_0007985	chr7	25726300	25726775	-	475	475	n/a	intergenic_region:25726301-25726775	gsfz6_1,gsfz6_2,gsfz6_3,gsfz14_1,gsfz14_2,gsfz14_3,gsfz22_1,gsfz22_2,gsfz22_3,gsfz30_1,gsfz30_2,gsfz30_3	17,20,22,41,31,27,32,36,49,20,11,26	2.94216e+35	--	972.151	998.801	1074.43	1334.77	983.908	1320.23	1274.04	1301.57	1350.76	1050.14	626.745	1094.05
gga_circ_0002385	chr1	179477305	179479760	+	2455	702	ENSGALG00000017158;	exon:179477306-179477503,exon:179478833-179479119,exon:179479544-179479760	gsfz6_1,gsfz6_2,gsfz6_3,gsfz14_1,gsfz14_2,gsfz14_3,gsfz22_1,gsfz22_2,gsfz22_3,gsfz30_1,gsfz30_2,gsfz30_3	14,29,12,45,44,25,13,24,67,15,19,21	7.60566e+36	KDELC2	800.595	1448.26	586.052	1464.99	1396.52	1222.43	517.578	867.71	1846.95	787.608	1082.56	883.652
gga_circ_0006429	chr4	43903702	43905186	-	1484	405	ENSGALG00000010847;	exon:43903703-43903893,exon:43904973-43905186	gsfz6_1,gsfz6_2,gsfz6_3,gsfz14_1,gsfz14_2,gsfz14_3,gsfz22_1,gsfz22_2,gsfz22_3,gsfz30_1,gsfz30_2,gsfz30_3	11,5,10,39,24,10,17,10,18,16,10,31	132,77,119,130,106,81,75,91,93,77,87,126	VEGFC	629.039	249.7	488.377	1269.66	761.735	488.974	676.832	361.546	496.196	840.116	569.768	1304.44
gga_circ_0004223	chr2	15286678	15289994	-	3316	645	ENSGALG00000007379;	exon:15286679-15286987,exon:15288473-15288585,exon:15289009-15289124,exon:15289888-15289994	gsfz6_1,gsfz6_2,gsfz6_3,gsfz14_1,gsfz14_2,gsfz14_3,gsfz22_1,gsfz22_2,gsfz22_3,gsfz30_1,gsfz30_2,gsfz30_3	18,15,7,18,32,29,9,18,33,20,12,23	4.82455e+35	WAC	1029.34	749.101	341.864	585.995	1015.65	1418.02	358.323	650.783	909.692	1050.14	683.722	967.81
gga_circ_0008621	chr9	23035269	23057428	-	22159	579	ENSGALG00000010370;	exon:23035270-23035446,exon:23036432-23036536,exon:23055780-23055971,exon:23057324-23057428	gsfz6_1,gsfz6_2,gsfz6_3,gsfz14_1,gsfz14_2,gsfz14_3,gsfz22_1,gsfz22_2,gsfz22_3,gsfz30_1,gsfz30_2,gsfz30_3	9,39,4,16,23,9,14,24,25,8,17,31	51,39,45,47,45,43,41,50,45,33,34,54	MED12L	514.668	1947.66	195.351	520.884	729.997	440.076	557.391	867.71	689.161	420.058	968.606	1304.44
gga_circ_0001181	chr15	9151758	9159384	+	7626	293	ENSGALG00000006979;	exon:9151759-9151836,exon:9157318-9157412,exon:9159265-9159384	gsfz6_1,gsfz6_2,gsfz6_3,gsfz14_1,gsfz14_2,gsfz14_3,gsfz22_1,gsfz22_2,gsfz22_3,gsfz30_1,gsfz30_2,gsfz30_3	13,12,15,22,12,20,18,45,42,14,21,18	1.96143e+35	SPPL3	743.409	599.281	732.565	716.216	380.868	977.947	716.646	1626.96	1157.79	735.101	1196.51	757.416
gga_circ_0005108	chr3	104616310	104617761	+	1451	413	ENSGALG00000016555;	exon:104616311-104616432,exon:104617084-104617163,exon:104617257-104617304,exon:104617469-104617556,exon:104617687-104617761	gsfz6_1,gsfz6_2,gsfz6_3,gsfz14_1,gsfz14_2,gsfz14_3,gsfz22_1,gsfz22_2,gsfz22_3,gsfz30_1,gsfz30_2,gsfz30_3	26,50,24,33,20,34,24,22,44,11,20,23	7.10113e+38	HADHB	1486.82	2497	1172.1	1074.32	634.78	1662.51	955.528	795.401	1212.92	577.579	1139.54	967.81
gga_circ_0003968	chr2	124053295	124058881	+	5586	546	ENSGALG00000015899;	exon:124053296-124053453,exon:124054547-124054596,exon:124054934-124055095,exon:124058553-124058638,exon:124058792-124058881	gsfz6_1,gsfz6_2,gsfz6_3,gsfz14_1,gsfz14_2,gsfz14_3,gsfz22_1,gsfz22_2,gsfz22_3,gsfz30_1,gsfz30_2,gsfz30_3	24,21,23,22,67,12,33,29,77,17,21,14	2.18182e+35	RIPK2	1372.45	1048.74	1123.27	716.216	2126.51	586.768	1313.85	1048.48	2122.62	892.623	1196.51	589.102
gga_circ_0002276	chr1	170591800	170613657	-	21857	579	ENSGALG00000017040;	exon:170591801-170591957,exon:170592378-170592453,exon:170607932-170608037,exon:170612125-170612207,exon:170613221-170613306,exon:170613587-170613657	gsfz6_1,gsfz6_2,gsfz6_3,gsfz14_1,gsfz14_2,gsfz14_3,gsfz22_1,gsfz22_2,gsfz22_3,gsfz30_1,gsfz30_2,gsfz30_3	6,4,14,21,15,3,7,7,7,22,14,17	2.51516e+50	-	343.112	199.76	683.727	683.661	476.085	146.692	278.696	253.082	192.965	1155.16	797.675	715.338
gga_circ_0004786	chr2	6535251	6535827	-	576	312	ENSGALG00000006264;	exon:6535252-6535420,exon:6535685-6535827	gsfz6_1,gsfz6_2,gsfz6_3,gsfz14_1,gsfz14_2,gsfz14_3,gsfz22_1,gsfz22_2,gsfz22_3,gsfz30_1,gsfz30_2,gsfz30_3	29,27,25,30,27,26,24,27,58,20,14,19	3.98393e+35	KMT2C	1658.37	1348.38	1220.94	976.658	856.952	1271.33	955.528	976.174	1598.85	1050.14	797.675	799.495
gga_circ_0004051	chr2	130136467	130152257	+	15790	337	ENSGALG00000016078;	exon:130136468-130136626,exon:130150523-130150598,exon:130152156-130152257	gsfz6_1,gsfz6_2,gsfz6_3,gsfz14_1,gsfz14_2,gsfz14_3,gsfz22_1,gsfz22_2,gsfz22_3,gsfz30_1,gsfz30_2,gsfz30_3	15,14,15,32,22,22,20,32,13,11,24,16	116,31,87,53,66,66,61,80,58,63,80,75	ZFPM2	857.78	699.161	732.565	1041.77	698.258	1075.74	796.273	1156.95	358.364	577.579	1367.44	673.259
gga_circ_0002515	chr1	193960901	193961656	-	755	299	ENSGALG00000009114;	exon:193960902-193960972,exon:193961216-193961323,exon:193961537-193961656	gsfz6_2,gsfz6_3,gsfz14_1,gsfz14_2,gsfz14_3,gsfz22_1,gsfz22_2,gsfz22_3,gsfz30_1,gsfz30_2,gsfz30_3	9,4,9,7,8,23,86,10,13,11,31	1.98374e+41	DGAT2	0	449.461	195.351	292.997	222.173	391.179	915.714	3109.3	275.664	682.594	626.745	1304.44
gga_circ_0003594	chr23	5315987	5320190	+	4203	323	ENSGALG00000003693;	exon:5315988-5316049,exon:5317095-5317184,exon:5319080-5319157,exon:5320098-5320190	gsfz6_1,gsfz6_2,gsfz6_3,gsfz14_1,gsfz14_2,gsfz14_3,gsfz22_1,gsfz22_2,gsfz22_3,gsfz30_1,gsfz30_2,gsfz30_3	2,10,17,17,24,10,43,40,28,29,11,11	1.6416e+35	-	114.371	499.401	830.24	553.439	761.735	488.974	1711.99	1446.18	771.86	1522.71	626.745	462.866
gga_circ_0007210	chr5	50161160	50192244	+	31084	683	ENSGALG00000011505;	exon:50161161-50161352,exon:50167314-50167367,exon:50174119-50174167,exon:50174827-50174892,exon:50187288-50187505,exon:50192141-50192244	gsfz6_1,gsfz6_2,gsfz6_3,gsfz14_1,gsfz14_2,gsfz14_3,gsfz22_1,gsfz22_2,gsfz22_3,gsfz30_1,gsfz30_2,gsfz30_3	10,14,4,30,35,19,20,23,39,18,10,26	3.59357e+35	MARK3	571.853	699.161	195.351	976.658	1110.86	929.05	796.273	831.556	1075.09	945.13	569.768	1094.05
gga_circ_0004274	chr2	18210373	18212237	+	1864	438	ENSGALG00000007943;	exon:18210374-18210484,exon:18211125-18211235,exon:18211563-18211673,exon:18212133-18212237	gsfz6_1,gsfz6_2,gsfz6_3,gsfz14_1,gsfz14_2,gsfz14_3,gsfz22_1,gsfz22_2,gsfz22_3,gsfz30_1,gsfz30_2,gsfz30_3	16,13,20,57,48,6,4,21,35,12,11,32	218,171,277,191,205,157,109,75,183,72,281,163	lasp-2	914.965	649.221	976.753	1855.65	1523.47	293.384	159.255	759.247	964.825	630.087	626.745	1346.52
gga_circ_0004916	chr2	8471892	8482730	-	10838	357	ENSGALG00000006400;	exon:8471893-8471996,exon:8478391-8478530,exon:8480801-8480840,exon:8482658-8482730	gsfz6_1,gsfz6_2,gsfz6_3,gsfz14_1,gsfz14_2,gsfz14_3,gsfz22_1,gsfz22_2,gsfz22_3,gsfz30_1,gsfz30_2,gsfz30_3	6,13,27,16,21,17,14,19,18,20,8,26	130,169,137,217,221,181,213,244,165,118,71,187	LMBR1	343.112	649.221	1318.62	520.884	666.519	831.255	557.391	686.937	496.196	1050.14	455.814	1094.05
gga_circ_0007504	chr6	20449004	20451090	+	2086	392	ENSGALG00000006912;	exon:20449005-20449172,exon:20449272-20449405,exon:20451001-20451090	gsfz6_1,gsfz6_2,gsfz6_3,gsfz14_1,gsfz14_2,gsfz14_3,gsfz22_1,gsfz22_2,gsfz22_3,gsfz30_1,gsfz30_2,gsfz30_3	4,12,4,15,3,16,26,24,6,22,17,11	1.43155e+35	CPEB3	228.741	599.281	195.351	488.329	95.2169	782.358	1035.16	867.71	165.399	1155.16	968.606	462.866
gga_circ_0007598	chr6	29364749	29383635	-	18886	429	ENSGALG00000009314;	exon:29364750-29364852,exon:29369425-29369520,exon:29379216-29379318,exon:29383509-29383635	gsfz6_1,gsfz6_2,gsfz6_3,gsfz14_1,gsfz14_2,gsfz14_3,gsfz22_1,gsfz22_2,gsfz22_3,gsfz30_1,gsfz30_2,gsfz30_3	11,18,5,12,33,21,16,24,35,15,10,29	2.28223e+35	C6H10ORF46	629.039	898.921	244.188	390.663	1047.39	1026.84	637.019	867.71	964.825	787.608	569.768	1220.28
gga_circ_0005834	chr3	61974413	62000625	+	26212	294	ENSGALG00000014878;	exon:61974414-61974510,exon:61986272-61986387,exon:62000545-62000625	gsfz6_1,gsfz6_2,gsfz6_3,gsfz14_1,gsfz14_2,gsfz14_3,gsfz22_1,gsfz22_2,gsfz22_3,gsfz30_1,gsfz30_2,gsfz30_3	4,7,4,20,13,3,5,11,5,9,28,12	1.58912e+47	MAN1A1	228.741	349.581	195.351	651.105	412.607	146.692	199.068	397.701	137.832	472.565	1595.35	504.944
gga_circ_0004149	chr2	145294918	145302275	-	7357	363	ENSGALG00000016171;	exon:145294919-145295074,exon:145298200-145298303,exon:145299109-145299148,exon:145302213-145302275	gsfz6_1,gsfz6_2,gsfz6_3,gsfz14_1,gsfz14_2,gsfz14_3,gsfz22_1,gsfz22_2,gsfz22_3,gsfz30_1,gsfz30_2,gsfz30_3	32,27,10,25,19,29,19,19,19,9,18,25	1.08677e+41	FAK	1829.93	1348.38	488.377	813.882	603.041	1418.02	756.46	686.937	523.762	472.565	1025.58	1051.97
gga_circ_0005402	chr3	24777387	24798040	+	20653	235	ENSGALG00000009970;	intron:24777388-24777504,intron:24797923-24798040	gsfz6_1,gsfz6_2,gsfz6_3,gsfz14_1,gsfz14_2,gsfz14_3,gsfz22_1,gsfz22_2,gsfz22_3,gsfz30_1,gsfz30_2,gsfz30_3	8,15,10,14,23,9,21,12,19,19,18,12	4.14581e+35	PPM1B	457.483	749.101	488.377	455.774	729.997	440.076	836.087	433.855	523.762	997.637	1025.58	504.944
gga_circ_0001031	chr14	8095348	8096332	+	984	376	ENSGALG00000006757;	exon:8095349-8095521,exon:8096130-8096332	gsfz6_1,gsfz6_2,gsfz6_3,gsfz14_1,gsfz14_2,gsfz14_3,gsfz22_1,gsfz22_2,gsfz22_3,gsfz30_1,gsfz30_2,gsfz30_3	24,20,20,24,46,16,21,22,52,17,13,21	127,162,87,228,148,234,175,202,127,225,202,267	XYLT1	1372.45	998.801	976.753	781.326	1459.99	782.358	836.087	795.401	1433.45	892.623	740.699	883.652
gga_circ_0004890	chr2	816574	820251	+	3677	405	ENSGALG00000005048;	exon:816575-816689,exon:817528-817682,exon:820117-820251	gsfz6_1,gsfz6_2,gsfz6_3,gsfz14_1,gsfz14_2,gsfz14_3,gsfz22_1,gsfz22_2,gsfz22_3,gsfz30_1,gsfz30_2,gsfz30_3	29,51,33,33,58,20,18,8,69,22,15,12	1.93203e+35	SMARCC1	1658.37	2546.94	1611.64	1074.32	1840.86	977.947	716.646	289.237	1902.08	1155.16	854.652	504.944
gga_circ_0001130	chr15	5861015	5862421	-	1406	196	ENSGALG00000004467;	exon:5862226-5862421	gsfz6_1,gsfz6_2,gsfz6_3,gsfz14_1,gsfz14_2,gsfz14_3,gsfz22_1,gsfz22_2,gsfz22_3,gsfz30_1,gsfz30_2,gsfz30_3	8,26,9,26,17,19,18,24,36,12,21,16	3.24384e+35	CLIP1	457.483	1298.44	439.539	846.437	539.563	929.05	716.646	867.71	992.392	630.087	1196.51	673.259
gga_circ_0001923	chr1	136837979	136839843	-	1864	491	ENSGALG00000016829;	exon:136837980-136838140,exon:136838245-136838458,exon:136839728-136839843	gsfz6_1,gsfz6_2,gsfz6_3,gsfz14_1,gsfz14_2,gsfz14_3,gsfz22_1,gsfz22_2,gsfz22_3,gsfz30_1,gsfz30_2,gsfz30_3	6,5,9,10,11,4,11,8,16,15,18,16	2.19724e+47	LAMP1	343.112	249.7	439.539	325.553	349.129	195.589	437.95	289.237	441.063	787.608	1025.58	673.259
gga_circ_0001317	chr17	9149283	9152879	-	3596	240	ENSGALG00000001157;	exon:9149284-9149403,exon:9151741-9151810,exon:9152830-9152879	gsfz6_1,gsfz6_2,gsfz6_3,gsfz14_1,gsfz14_2,gsfz14_3,gsfz22_1,gsfz22_2,gsfz22_3,gsfz30_1,gsfz30_2,gsfz30_3	16,18,11,31,17,18,8,15,15,15,20,13	2.80207e+35	DENND1A	914.965	898.921	537.214	1009.21	539.563	880.153	318.509	542.319	413.497	787.608	1139.54	547.023
gga_circ_0008314	chr8	19586592	19587855	+	1263	255	ENSGALG00000010109;	exon:19586593-19586714,exon:19587723-19587855	gsfz6_1,gsfz6_2,gsfz6_3,gsfz14_1,gsfz14_2,gsfz14_3,gsfz22_1,gsfz22_2,gsfz22_3,gsfz30_1,gsfz30_2,gsfz30_3	15,13,16,34,9,13,19,17,22,19,17,12	3.27298e+35	RNF220	857.78	649.221	781.403	1106.88	285.651	635.666	756.46	614.628	606.462	997.637	968.606	504.944
gga_circ_0001764	chr1	12407360	12422070	-	14710	498	ENSGALG00000008322;	exon:12407361-12407459,exon:12407554-12407631,exon:12416622-12416660,exon:12417671-12417766,exon:12418621-12418697,exon:12421962-12422070	gsfz6_1,gsfz6_2,gsfz6_3,gsfz14_1,gsfz14_2,gsfz14_3,gsfz22_1,gsfz22_2,gsfz22_3,gsfz30_1,gsfz30_2,gsfz30_3	23,25,21,13,43,20,9,22,44,17,20,10	3.44263e+35	PTPN12	1315.26	1248.5	1025.59	423.218	1364.78	977.947	358.323	795.401	1212.92	892.623	1139.54	420.787
gga_circ_0004533	chr2	4515390	4529254	+	13864	290	ENSGALG00000005710;	exon:4515391-4515545,exon:4521757-4521789,exon:4529153-4529254	gsfz6_1,gsfz6_2,gsfz6_3,gsfz14_1,gsfz14_2,gsfz14_3,gsfz22_1,gsfz22_2,gsfz22_3,gsfz30_1,gsfz30_2,gsfz30_3	15,23,20,19,31,13,24,20,31,15,7,30	1.36813e+44	CTDSPL	857.78	1148.62	976.753	618.55	983.908	635.666	955.528	723.092	854.559	787.608	398.838	1262.36
gga_circ_0004972	chr2	94167045	94196998	-	29953	210	ENSGALG00000019509;	exon:94167046-94167255	gsfz6_1,gsfz6_2,gsfz6_3,gsfz14_1,gsfz14_2,gsfz14_3,gsfz22_2,gsfz22_3,gsfz30_1,gsfz30_2,gsfz30_3	24,12,6,90,240,35,37,217,25,8,16	75,27,38,155,150,66,30,105,16,15,22	CCDC102B	1372.45	599.281	293.026	2929.97	7617.35	1711.41	0	1337.72	5981.92	1312.68	455.814	673.259
gga_circ_0008892	chrZ	27645171	27646031	-	860	340	ENSGALG00000000438;	intron:27645172-27645209,intron:27645730-27646031	gsfz6_1,gsfz6_2,gsfz6_3,gsfz14_1,gsfz14_2,gsfz14_3,gsfz22_1,gsfz22_2,gsfz22_3,gsfz30_1,gsfz30_2,gsfz30_3	19,17,15,15,22,20,18,21,23,8,21,19	25,26,30,50,46,37,22,32,44,23,34,33	ERMP1	1086.52	848.981	732.565	488.329	698.258	977.947	716.646	759.247	634.028	420.058	1196.51	799.495
gga_circ_0001526	chr19	8540835	8541997	-	1162	300	ENSGALG00000005439;	exon:8540836-8541088,exon:8541951-8541997	gsfz6_1,gsfz6_2,gsfz6_3,gsfz14_1,gsfz14_2,gsfz14_3,gsfz22_1,gsfz22_2,gsfz22_3,gsfz30_1,gsfz30_2,gsfz30_3	4,7,4,5,4,4,23,66,7,17,9,24	1.77172e+35	ACACA	228.741	349.581	195.351	162.776	126.956	195.589	915.714	2386.2	192.965	892.623	512.791	1009.89
gga_circ_0004939	chr2	89180446	89185826	-	5380	314	ENSGALG00000013441;	exon:89180447-89180527,exon:89181661-89181893	gsfz6_1,gsfz6_2,gsfz6_3,gsfz14_1,gsfz14_2,gsfz14_3,gsfz22_1,gsfz22_2,gsfz22_3,gsfz30_1,gsfz30_2,gsfz30_3	21,26,12,25,28,17,22,23,20,21,9,19	39,48,68,86,74,78,56,76,74,44,52,74	INVS	1200.89	1298.44	586.052	813.882	888.691	831.255	875.901	831.556	551.329	1102.65	512.791	799.495
gga_circ_0007918	chr7	18633263	18650949	+	17686	346	ENSGALG00000010930;	exon:18633264-18633386,exon:18633501-18633533,exon:18634879-18634946,exon:18648912-18648964,exon:18650881-18650949	gsfz6_1,gsfz6_2,gsfz6_3,gsfz14_1,gsfz14_2,gsfz14_3,gsfz22_1,gsfz22_2,gsfz22_3,gsfz30_1,gsfz30_2,gsfz30_3	8,3,18,20,2,10,19,5,7,5,11,36	174,117,266,331,67,173,356,50,57,90,284,429	STK39	457.483	149.82	879.078	651.105	63.478	488.974	756.46	180.773	192.965	262.536	626.745	1514.83
gga_circ_0003686	chr26	5104948	5107131	+	2185	444	ENSGALG00000003498;	exon:5104947-5105103,exon:5106180-5106278,exon:5106515-5106577,exon:5107007-5107131	gsfz6_1,gsfz6_2,gsfz6_3,gsfz14_1,gsfz14_2,gsfz14_3,gsfz22_1,gsfz22_2,gsfz22_3,gsfz30_1,gsfz30_2,gsfz30_3	20,138,9,10,13,20,13,10,22,19,12,17	72,69,82,75,85,65,63,67,73,35,44,78	TAF8	1143.71	6891.73	439.539	325.553	412.607	977.947	517.578	361.546	606.462	997.637	683.722	715.338
gga_circ_0000846	chr13	16797316	16805826	+	8510	394	ENSGALG00000007380;	exon:16797317-16797382,exon:16798064-16798138,exon:16803487-16803574,exon:16804706-16804764,exon:16805721-16805826	gsfz6_1,gsfz6_2,gsfz6_3,gsfz14_1,gsfz14_2,gsfz14_3,gsfz22_1,gsfz22_2,gsfz22_3,gsfz30_1,gsfz30_2,gsfz30_3	12,6,11,15,9,11,25,9,10,22,8,18	2.81204e+35	ARHGAP26	686.224	299.64	537.214	488.329	285.651	537.871	995.342	325.391	275.664	1155.16	455.814	757.416
gga_circ_0002723	chr1	37738611	37740738	-	2127	610	ENSGALG00000010227;	exon:37738612-37738705,exon:37738811-37738888,exon:37739187-37739357,exon:37739781-37739837,exon:37740433-37740516,exon:37740613-37740738	gsfz6_1,gsfz6_2,gsfz6_3,gsfz14_1,gsfz14_2,gsfz14_3,gsfz22_1,gsfz22_2,gsfz22_3,gsfz30_1,gsfz30_2,gsfz30_3	4,20,4,35,13,19,19,25,23,12,12,25	1.60168e+35	KRR1	228.741	998.801	195.351	1139.43	412.607	929.05	756.46	903.865	634.028	630.087	683.722	1051.97
gga_circ_0007495	chr6	20306786	20320384	+	13598	462	ENSGALG00000006865;	exon:20306787-20306971,exon:20317458-20317549,exon:20318160-20318240,exon:20320281-20320384	gsfz6_1,gsfz6_2,gsfz6_3,gsfz14_1,gsfz14_2,gsfz14_3,gsfz22_1,gsfz22_2,gsfz22_3,gsfz30_1,gsfz30_2,gsfz30_3	11,29,7,17,77,15,22,16,66,10,16,22	215,247,150,158,165,135,148,95,180,139,189,198	IDE	629.039	1448.26	341.864	553.439	2443.9	733.46	875.901	578.474	1819.38	525.072	911.629	925.731
gga_circ_0002838	chr1	508122	508723	+	601	357	ENSGALG00000013499;	exon:508123-508275,exon:508520-508723	gsfz6_1,gsfz6_2,gsfz6_3,gsfz14_1,gsfz14_2,gsfz14_3,gsfz22_1,gsfz22_2,gsfz22_3,gsfz30_1,gsfz30_2,gsfz30_3	16,9,11,12,15,16,16,17,19,16,14,17	3.14456e+35	PPP6R2	914.965	449.461	537.214	390.663	476.085	782.358	637.019	614.628	523.762	840.116	797.675	715.338
gga_circ_0000800	chr13	11512244	11517215	-	4971	409	ENSGALG00000004033;	exon:11512245-11512411,exon:11516181-11516319,exon:11517113-11517215	gsfz6_1,gsfz6_2,gsfz6_3,gsfz14_1,gsfz14_2,gsfz14_3,gsfz22_1,gsfz22_2,gsfz22_3,gsfz30_1,gsfz30_2,gsfz30_3	8,17,21,22,20,13,12,9,22,14,15,18	158,120,122,134,163,158,101,84,112,102,106,107	GALNT10	457.483	848.981	1025.59	716.216	634.78	635.666	477.764	325.391	606.462	735.101	854.652	757.416
gga_circ_0002792	chr1	46498145	46500989	+	2844	387	ENSGALG00000011504;	exon:46498146-46498272,exon:46499824-46499982,exon:46500889-46500989	gsfz6_1,gsfz6_2,gsfz6_3,gsfz14_1,gsfz14_2,gsfz14_3,gsfz22_1,gsfz22_2,gsfz22_3,gsfz30_1,gsfz30_2,gsfz30_3	32,28,15,22,26,27,44,18,37,13,10,26	3.4234e+35	TMPO	1829.93	1398.32	732.565	716.216	825.213	1320.23	1751.8	650.783	1019.96	682.594	569.768	1094.05
gga_circ_0006204	chr4	20720196	20736064	+	15868	377	ENSGALG00000009378;	exon:20720197-20720392,exon:20735884-20736064	gsfz6_1,gsfz6_2,gsfz6_3,gsfz14_1,gsfz14_2,gsfz14_3,gsfz22_1,gsfz22_2,gsfz22_3,gsfz30_1,gsfz30_2,gsfz30_3	2,5,3,26,35,4,9,4,14,15,14,18	1.39255e+35	PDGFC	114.371	249.7	146.513	846.437	1110.86	195.589	358.323	144.618	385.93	787.608	797.675	757.416
gga_circ_0008666	chr9	503221	507841	+	4620	304	ENSGALG00000001482;	exon:503222-503299,exon:505671-505800,exon:507746-507841	gsfz6_1,gsfz6_2,gsfz6_3,gsfz14_1,gsfz14_2,gsfz22_1,gsfz22_2,gsfz22_3,gsfz30_1,gsfz30_2,gsfz30_3	9,13,15,27,20,36,30,44,20,13,13	2.83248e+32	GIGYF2	514.668	649.221	732.565	878.992	634.78	0	1433.29	1084.64	1212.92	1050.14	740.699	547.023
gga_circ_0005566	chr3	36920008	36922846	-	2838	308	ENSGALG00000014464;	exon:36920009-36920085,exon:36921269-36921336,exon:36922340-36922401,exon:36922746-36922846	gsfz6_1,gsfz6_2,gsfz6_3,gsfz14_1,gsfz14_2,gsfz14_3,gsfz22_1,gsfz22_2,gsfz22_3,gsfz30_1,gsfz30_2,gsfz30_3	12,4,11,19,14,14,24,17,14,24,10,12	2.26173e+35	MTR	686.224	199.76	537.214	618.55	444.346	684.563	955.528	614.628	385.93	1260.17	569.768	504.944
gga_circ_0003084	chr1	71293012	71353680	+	60668	575	n/a	intergenic_region:71293013-71293178,intergenic_region:71314176-71314267,intergenic_region:71327478-71327583,intergenic_region:71328427-71328538,intergenic_region:71353582-71353680	gsfz6_1,gsfz6_2,gsfz6_3,gsfz14_1,gsfz14_2,gsfz14_3,gsfz22_1,gsfz22_2,gsfz22_3,gsfz30_1,gsfz30_2,gsfz30_3	24,10,25,29,81,19,18,42,61,15,5,30	4.24284e+35	--	1372.45	499.401	1220.94	944.103	2570.86	929.05	716.646	1518.49	1681.55	787.608	284.884	1262.36
gga_circ_0005956	chr3	78926378	78926739	+	361	250	ENSGALG00000015889;	exon:78926379-78926529,exon:78926641-78926739	gsfz6_1,gsfz6_2,gsfz6_3,gsfz14_1,gsfz14_2,gsfz14_3,gsfz22_1,gsfz22_2,gsfz22_3,gsfz30_1,gsfz30_2,gsfz30_3	5,18,17,19,9,16,35,36,18,17,20,7	3.25278e+35	PHIP	285.927	898.921	830.24	618.55	285.651	782.358	1393.48	1301.57	496.196	892.623	1139.54	294.551
gga_circ_0001406	chr18	6387901	6389114	+	1213	1213	n/a	intergenic_region:6387902-6389114	gsfz6_1,gsfz6_2,gsfz6_3,gsfz14_1,gsfz14_2,gsfz14_3,gsfz22_1,gsfz22_2,gsfz22_3,gsfz30_1,gsfz30_2,gsfz30_3	4,5,9,4,14,4,10,39,3,3,4,46	34,43,75,56,110,27,62,244,43,25,30,129	--	228.741	249.7	439.539	130.221	444.346	195.589	398.137	1410.03	82.6993	157.522	227.907	1935.62
gga_circ_0001521	chr19	7964639	7967231	-	2592	354	ENSGALG00000005304;	exon:7964640-7964764,exon:7967003-7967231	gsfz6_2,gsfz6_3,gsfz14_1,gsfz14_3,gsfz22_1,gsfz22_2,gsfz22_3,gsfz30_1,gsfz30_2,gsfz30_3	5,11,15,11,17,7,15,25,10,10	120,111,76,111,103,92,85,124,92,119	PPM1D	0	249.7	537.214	488.329	0	537.871	676.832	253.082	413.497	1312.68	569.768	420.787
gga_circ_0006284	chr4	30634076	30637839	+	3763	472	n/a	intergenic_region:30634077-30634120,intergenic_region:30635330-30635477,intergenic_region:30635853-30635971,intergenic_region:30637679-30637839	gsfz6_1,gsfz6_2,gsfz6_3,gsfz14_1,gsfz14_2,gsfz14_3,gsfz22_1,gsfz22_2,gsfz22_3,gsfz30_1,gsfz30_2,gsfz30_3	10,14,18,52,13,14,11,22,42,19,11,16	37,39,50,88,72,71,65,52,62,47,58,71	--	571.853	699.161	879.078	1692.87	412.607	684.563	437.95	795.401	1157.79	997.637	626.745	673.259
gga_circ_0002534	chr1	194723982	194736764	-	12782	316	ENSGALG00000017320;	intron:194723983-194724092,intron:194735582-194735675,intron:194736653-194736764	gsfz6_1,gsfz6_2,gsfz6_3,gsfz14_1,gsfz14_2,gsfz14_3,gsfz22_1,gsfz22_2,gsfz22_3,gsfz30_1,gsfz30_2,gsfz30_3	17,20,19,12,23,19,23,13,26,15,8,25	1.87169e+35	RAB6A	972.151	998.801	927.916	390.663	729.997	929.05	915.714	470.01	716.727	787.608	455.814	1051.97
gga_circ_0007402	chr6	13739920	13762048	-	22128	394	ENSGALG00000004990;	exon:13739921-13740047,exon:13749868-13750002,exon:13761917-13762048	gsfz6_1,gsfz6_2,gsfz6_3,gsfz14_1,gsfz14_2,gsfz14_3,gsfz22_1,gsfz22_2,gsfz22_3,gsfz30_1,gsfz30_2,gsfz30_3	12,8,18,14,20,14,18,24,19,10,17,19	65,80,148,67,219,67,92,94,92,96,121,85	C10orf11	686.224	399.521	879.078	455.774	634.78	684.563	716.646	867.71	523.762	525.072	968.606	799.495
gga_circ_0008720	chrW	335325	336274	+	949	245	n/a	intergenic_region:335326-335482,intergenic_region:336187-336274	gsfz6_1,gsfz6_2,gsfz6_3,gsfz14_1,gsfz14_2,gsfz14_3,gsfz22_1,gsfz22_2,gsfz22_3,gsfz30_1,gsfz30_2,gsfz30_3	13,21,9,28,35,16,17,21,21,11,13,23	2.36285e+35	--	743.409	1048.74	439.539	911.547	1110.86	782.358	676.832	759.247	578.895	577.579	740.699	967.81
gga_circ_0004439	chr2	34221499	34226875	+	5376	432	ENSGALG00000011164;	exon:34221500-34221531,exon:34224546-34224659,exon:34226590-34226875	gsfz6_1,gsfz6_2,gsfz6_3,gsfz14_1,gsfz14_2,gsfz14_3,gsfz22_1,gsfz22_2,gsfz22_3,gsfz30_1,gsfz30_2,gsfz30_3	16,13,13,10,27,13,19,18,58,12,17,16	44,63,58,52,124,98,62,32,92,67,59,70	CHN2	914.965	649.221	634.89	325.553	856.952	635.666	756.46	650.783	1598.85	630.087	968.606	673.259
gga_circ_0002895	chr1	57083679	57101071	-	17392	623	ENSGALG00000012865;	exon:57083680-57083833,exon:57084681-57084815,exon:57094967-57095103,exon:57099295-57099331,exon:57100912-57101071	gsfz6_1,gsfz6_2,gsfz6_3,gsfz14_1,gsfz14_2,gsfz14_3,gsfz22_1,gsfz22_2,gsfz22_3,gsfz30_1,gsfz30_2,gsfz30_3	11,27,26,44,73,27,30,34,59,12,11,24	1.37117e+35	BRAF	629.039	1348.38	1269.78	1432.43	2316.95	1320.23	1194.41	1229.26	1626.42	630.087	626.745	1009.89
gga_circ_0003905	chr2	114511238	114519808	+	8570	460	ENSGALG00000000304;	exon:114511239-114511337,exon:114517055-114517173,exon:114519567-114519808	gsfz6_1,gsfz6_2,gsfz6_3,gsfz14_1,gsfz14_2,gsfz14_3,gsfz22_1,gsfz22_2,gsfz22_3,gsfz30_1,gsfz30_2,gsfz30_3	7,11,8,13,12,5,13,16,12,11,14,21	6.76654e+35	MTFR1	400.297	549.341	390.701	423.218	380.868	244.487	517.578	578.474	330.797	577.579	797.675	883.652
gga_circ_0001465	chr19	5039502	5041333	+	1831	353	ENSGALG00000021611;	exon:5039503-5039688,exon:5041167-5041333	gsfz6_1,gsfz6_2,gsfz6_3,gsfz14_1,gsfz14_2,gsfz14_3,gsfz22_1,gsfz22_2,gsfz22_3,gsfz30_1,gsfz30_2,gsfz30_3	15,8,23,16,9,13,14,25,9,11,11,25	2.96303e+35	RABGEF1	857.78	399.521	1123.27	520.884	285.651	635.666	557.391	903.865	248.098	577.579	626.745	1051.97
gga_circ_0002529	chr1	194370909	194372439	-	1530	318	ENSGALG00000017329;	exon:194370910-194371038,exon:194371794-194371848,exon:194372306-194372439	gsfz6_2,gsfz6_3,gsfz14_1,gsfz14_2,gsfz14_3,gsfz22_1,gsfz22_2,gsfz22_3,gsfz30_1,gsfz30_2,gsfz30_3	10,17,24,28,19,28,35,45,14,6,28	1.3413e+32	FCHSD2	0	499.401	830.24	781.326	888.691	929.05	1114.78	1265.41	1240.49	735.101	341.861	1178.2
gga_circ_0000189	LGE22C19W28_E50C23	432782	433676	+	894	458	ENSGALG00000006348;	exon:432783-432836,exon:433094-433200,exon:433304-433425,exon:433502-433676	gsfz6_1,gsfz6_3,gsfz14_1,gsfz14_2,gsfz14_3,gsfz22_1,gsfz22_2,gsfz22_3,gsfz30_1,gsfz30_2,gsfz30_3	20,12,8,5,17,11,14,11,17,18,8	3.64576e+32	RAPGEF3	1143.71	0	586.052	260.442	158.695	831.255	437.95	506.164	303.231	892.623	1025.58	336.629
gga_circ_0003123	chr1	73136718	73145834	+	9116	520	ENSGALG00000017291;	exon:73136719-73136890,exon:73143226-73143355,exon:73144095-73144184,exon:73145707-73145834	gsfz6_1,gsfz6_2,gsfz6_3,gsfz14_1,gsfz14_2,gsfz14_3,gsfz22_1,gsfz22_2,gsfz22_3,gsfz30_1,gsfz30_2,gsfz30_3	38,15,21,29,59,23,18,23,68,14,14,17	2.61268e+35	FAR2	2173.04	749.101	1025.59	944.103	1872.6	1124.64	716.646	831.556	1874.52	735.101	797.675	715.338
gga_circ_0000158	JH376259.1	1163	5014	+	3851	283	ENSGALG00000009754;	exon:1164-1326,exon:4895-5014	gsfz6_3,gsfz14_1,gsfz14_2,gsfz14_3,gsfz22_1,gsfz22_3,gsfz30_1,gsfz30_2,gsfz30_3	11,30,3,8,18,11,26,14,2	6.49596e+26	HK2	0	0	537.214	976.658	95.2169	391.179	716.646	0	303.231	1365.19	797.675	84.1574
gga_circ_0005152	chr3	108429757	108437102	+	7345	232	ENSGALG00000016697;	exon:108436497-108436612,exon:108436987-108437102	gsfz6_1,gsfz6_2,gsfz6_3,gsfz14_1,gsfz14_2,gsfz14_3,gsfz22_1,gsfz22_2,gsfz22_3,gsfz30_1,gsfz30_2,gsfz30_3	8,15,12,11,20,7,14,15,33,18,8,20	1.9122e+35	MUT	457.483	749.101	586.052	358.108	634.78	342.282	557.391	542.319	909.692	945.13	455.814	841.574
gga_circ_0001100	chr15	469773	479168	+	9395	502	n/a	intergenic_region:469774-469867,intergenic_region:470445-470569,intergenic_region:471018-471117,intergenic_region:478986-479168	gsfz6_1,gsfz6_2,gsfz6_3,gsfz14_1,gsfz14_3,gsfz22_1,gsfz22_2,gsfz22_3,gsfz30_1,gsfz30_2,gsfz30_3	7,3,9,14,10,11,7,9,8,16,21	149,169,178,192,177,211,167,81,240,229,182	--	400.297	149.82	439.539	455.774	0	488.974	437.95	253.082	248.098	420.058	911.629	883.652
gga_circ_0001260	chr17	5774745	5792228	-	17483	489	ENSGALG00000004088;	exon:5774746-5774850,exon:5775656-5775718,exon:5784965-5785112,exon:5787686-5787742,exon:5792113-5792228	gsfz6_1,gsfz6_2,gsfz6_3,gsfz14_1,gsfz14_2,gsfz14_3,gsfz22_1,gsfz22_2,gsfz22_3,gsfz30_1,gsfz30_2,gsfz30_3	11,14,13,26,33,22,9,27,28,12,16,16	8.23868e+37	FNBP1	629.039	699.161	634.89	846.437	1047.39	1075.74	358.323	976.174	771.86	630.087	911.629	673.259
gga_circ_0003994	chr2	126201084	126202210	+	1126	227	ENSGALG00000019447;	exon:126201085-126201188,exon:126202088-126202210	gsfz6_1,gsfz6_2,gsfz14_1,gsfz14_2,gsfz14_3,gsfz22_1,gsfz22_2,gsfz22_3,gsfz30_1,gsfz30_2,gsfz30_3	14,16,27,10,21,31,32,35,10,20,13	58,87,66,60,90,69,75,65,72,70,74	NDUFAF6	800.595	799.041	0	878.992	317.39	1026.84	1234.22	1156.95	964.825	525.072	1139.54	547.023
gga_circ_0003491	chr21	6337144	6349143	-	11999	597	ENSGALG00000004796;	exon:6337145-6337218,exon:6342757-6342954,exon:6343071-6343180,exon:6344931-6345003,exon:6349002-6349143	gsfz6_1,gsfz6_2,gsfz6_3,gsfz14_1,gsfz14_2,gsfz14_3,gsfz22_1,gsfz22_2,gsfz22_3,gsfz30_1,gsfz30_2,gsfz30_3	16,15,13,21,36,15,26,21,45,16,10,19	1.85919e+47	CDC42	914.965	749.101	634.89	683.661	1142.6	733.46	1035.16	759.247	1240.49	840.116	569.768	799.495
gga_circ_0006587	chr4	64706534	64711047	+	4513	540	ENSGALG00000013793;	exon:64706535-64706617,exon:64706859-64706965,exon:64709340-64709440,exon:64710325-64710414,exon:64710889-64711047	gsfz6_1,gsfz6_2,gsfz6_3,gsfz14_1,gsfz14_2,gsfz14_3,gsfz22_1,gsfz22_2,gsfz22_3,gsfz30_1,gsfz30_2,gsfz30_3	13,9,19,25,36,18,13,25,27,16,8,21	2.49229e+35	CLOCK	743.409	449.461	927.916	813.882	1142.6	880.153	517.578	903.865	744.294	840.116	455.814	883.652
gga_circ_0005353	chr3	21041656	21055541	-	13885	754	ENSGALG00000009796;	exon:21041657-21042019,exon:21042823-21042882,exon:21046337-21046430,exon:21049080-21049195,exon:21055421-21055541	gsfz6_1,gsfz6_2,gsfz6_3,gsfz14_1,gsfz14_2,gsfz14_3,gsfz22_1,gsfz22_2,gsfz22_3,gsfz30_1,gsfz30_2,gsfz30_3	15,20,17,18,38,9,22,26,45,18,9,17	1.01137e+35	RPS6KC1	857.78	998.801	830.24	585.995	1206.08	440.076	875.901	940.02	1240.49	945.13	512.791	715.338
gga_circ_0008721	chrW	353643	359300	-	5657	625	ENSGALG00000014184;	exon:353644-353788,exon:353938-354075,exon:357916-358128,exon:358694-358747,exon:359226-359300	gsfz6_1,gsfz6_2,gsfz6_3,gsfz14_1,gsfz14_2,gsfz14_3,gsfz22_1,gsfz22_2,gsfz22_3,gsfz30_1,gsfz30_2,gsfz30_3	12,21,9,19,38,19,15,15,35,12,13,19	1.2514e+35	-	686.224	1048.74	439.539	618.55	1206.08	929.05	597.205	542.319	964.825	630.087	740.699	799.495
gga_circ_0008823	chrZ	20525506	20528000	+	2494	406	ENSGALG00000014769;	exon:20525507-20525763,exon:20527852-20528000	gsfz6_1,gsfz6_2,gsfz6_3,gsfz14_1,gsfz14_2,gsfz14_3,gsfz22_1,gsfz22_2,gsfz22_3,gsfz30_1,gsfz30_2,gsfz30_3	16,5,10,31,21,10,6,10,16,6,20,17	3.4726e+35	NLN	914.965	249.7	488.377	1009.21	666.519	488.974	238.882	361.546	441.063	315.043	1139.54	715.338
gga_circ_0008948	chrZ	35413179	35415543	-	2364	586	ENSGALG00000015138;	exon:35413180-35413385,exon:35413772-35413981,exon:35415374-35415543	gsfz6_1,gsfz6_2,gsfz6_3,gsfz14_1,gsfz14_2,gsfz14_3,gsfz22_1,gsfz22_2,gsfz22_3,gsfz30_1,gsfz30_2,gsfz30_3	9,10,10,30,26,10,21,17,37,20,4,21	92,69,104,69,76,67,81,58,78,146,155,219	TMEM2	514.668	499.401	488.377	976.658	825.213	488.974	836.087	614.628	1019.96	1050.14	227.907	883.652
gga_circ_0000327	chr10	3168311	3172750	-	4439	644	ENSGALG00000003171;	exon:3168312-3168428,exon:3168992-3169092,exon:3169848-3170019,exon:3171325-3171508,exon:3172681-3172750	gsfz6_1,gsfz6_2,gsfz6_3,gsfz14_1,gsfz14_2,gsfz14_3,gsfz22_1,gsfz22_2,gsfz22_3,gsfz30_1,gsfz30_2,gsfz30_3	11,21,16,43,53,13,12,21,59,14,12,17	2.83288e+35	IREB2	629.039	1048.74	781.403	1399.88	1682.17	635.666	477.764	759.247	1626.42	735.101	683.722	715.338
gga_circ_0000712	chr12	4765472	4774865	-	9393	483	ENSGALG00000004955;	intron:4765473-4765627,intron:4766201-4766290,intron:4774628-4774865	gsfz6_1,gsfz6_3,gsfz14_1,gsfz14_2,gsfz14_3,gsfz22_1,gsfz22_2,gsfz22_3,gsfz30_1,gsfz30_2,gsfz30_3	9,5,4,20,15,20,25,16,10,9,26	1.87159e+32	SYN2	514.668	0	244.188	130.221	634.78	733.46	796.273	903.865	441.063	525.072	512.791	1094.05
gga_circ_0005140	chr3	105913328	105920490	-	7162	661	ENSGALG00000016639;	exon:105913329-105913541,exon:105916397-105916508,exon:105916931-105917043,exon:105918918-105919052,exon:105920403-105920490	gsfz6_1,gsfz6_2,gsfz6_3,gsfz14_1,gsfz14_2,gsfz14_3,gsfz22_1,gsfz22_2,gsfz22_3,gsfz30_1,gsfz30_2,gsfz30_3	20,8,25,30,37,20,11,25,39,11,11,22	4.23341e+35	KIF13B	1143.71	399.521	1220.94	976.658	1174.34	977.947	437.95	903.865	1075.09	577.579	626.745	925.731
gga_circ_0004449	chr2	34887578	34915583	-	28005	343	ENSGALG00000011241;	exon:34887579-34887765,exon:34915428-34915583	gsfz6_1,gsfz6_2,gsfz6_3,gsfz14_1,gsfz14_2,gsfz14_3,gsfz22_1,gsfz22_2,gsfz22_3,gsfz30_1,gsfz30_2,gsfz30_3	3,8,13,10,28,13,19,25,17,16,12,14	4.9347e+35	RFTN1	171.556	399.521	634.89	325.553	888.691	635.666	756.46	903.865	468.629	840.116	683.722	589.102
gga_circ_0006602	chr4	65811066	65819414	-	8348	256	ENSGALG00000014078;	exon:65811067-65811181,exon:65812510-65812539,exon:65818514-65818553,exon:65819344-65819414	gsfz6_1,gsfz6_2,gsfz6_3,gsfz14_1,gsfz14_2,gsfz14_3,gsfz22_1,gsfz22_2,gsfz22_3,gsfz30_1,gsfz30_2,gsfz30_3	6,37,19,60,32,34,34,45,81,8,14,21	1.12155e+35	DCUN1D4	343.112	1847.78	927.916	1953.32	1015.65	1662.51	1353.66	1626.96	2232.88	420.058	797.675	883.652
gga_circ_0007712	chr6	3835026	3836175	-	1149	318	ENSGALG00000002414;	exon:3835027-3835197,exon:3836029-3836175	gsfz6_1,gsfz6_2,gsfz6_3,gsfz14_1,gsfz14_2,gsfz14_3,gsfz22_1,gsfz22_2,gsfz22_3,gsfz30_1,gsfz30_2,gsfz30_3	3,9,2,15,15,15,19,28,15,14,15,12	2.60246e+35	TSPAN14	171.556	449.461	97.6753	488.329	476.085	733.46	756.46	1012.33	413.497	735.101	854.652	504.944
gga_circ_0007911	chr7	18595545	18612919	+	17374	464	ENSGALG00000010930;	exon:18595546-18595658,exon:18607972-18608073,exon:18609471-18609604,exon:18612702-18612750,exon:18612854-18612919	gsfz6_1,gsfz6_2,gsfz6_3,gsfz14_1,gsfz14_2,gsfz14_3,gsfz22_1,gsfz22_2,gsfz22_3,gsfz30_1,gsfz30_2,gsfz30_3	7,9,19,15,13,4,15,5,10,10,13,19	203,128,389,329,85,206,357,53,81,90,309,435	STK39	400.297	449.461	927.916	488.329	412.607	195.589	597.205	180.773	275.664	525.072	740.699	799.495
gga_circ_0002871	chr1	55602581	55606908	+	4327	646	ENSGALG00000012760;	exon:55602582-55602680,exon:55604142-55604280,exon:55604805-55604972,exon:55605826-55605954,exon:55606798-55606908	gsfz6_1,gsfz6_2,gsfz6_3,gsfz14_1,gsfz14_2,gsfz14_3,gsfz22_1,gsfz22_2,gsfz22_3,gsfz30_1,gsfz30_2,gsfz30_3	23,34,7,19,25,10,16,20,42,15,12,14	4.56684e+35	CCDC53	1315.26	1697.96	341.864	618.55	793.474	488.974	637.019	723.092	1157.79	787.608	683.722	589.102
gga_circ_0000264	chr10	17111641	17112872	-	1231	276	ENSGALG00000007162;	exon:17111642-17111720,exon:17111818-17111907,exon:17112766-17112872	gsfz6_1,gsfz6_2,gsfz6_3,gsfz14_2,gsfz14_3,gsfz22_1,gsfz22_2,gsfz22_3,gsfz30_1,gsfz30_2,gsfz30_3	9,19,12,22,19,7,30,19,9,19,12	1.15313e+39	VIMP	514.668	948.861	586.052	0	698.258	929.05	278.696	1084.64	523.762	472.565	1082.56	504.944
gga_circ_0009190	chrZ	9360303	9363606	-	3303	444	ENSGALG00000002854;	exon:9360304-9360471,exon:9362302-9362434,exon:9363464-9363606	gsfz6_1,gsfz6_2,gsfz6_3,gsfz14_1,gsfz14_2,gsfz14_3,gsfz22_1,gsfz22_2,gsfz22_3,gsfz30_1,gsfz30_2,gsfz30_3	5,8,2,16,19,4,9,3,10,14,7,22	99,61,63,182,121,163,115,171,137,171,132,243	PDZD2	285.927	399.521	97.6753	520.884	603.041	195.589	358.323	108.464	275.664	735.101	398.838	925.731
gga_circ_0008888	chrZ	27425475	27429657	+	4182	319	ENSGALG00000015027;	exon:27425476-27425541,exon:27429405-27429657	gsfz6_1,gsfz6_2,gsfz6_3,gsfz14_1,gsfz14_2,gsfz14_3,gsfz22_1,gsfz22_2,gsfz22_3,gsfz30_1,gsfz30_2,gsfz30_3	8,12,4,17,12,11,31,11,16,16,14,10	5.03362e+35	JAK2	457.483	599.281	195.351	553.439	380.868	537.871	1234.22	397.701	441.063	840.116	797.675	420.787
gga_circ_0006809	chr4	89435861	89440865	+	5004	390	ENSGALG00000016098;	exon:89435862-89435909,exon:89437254-89437344,exon:89437459-89437504,exon:89440661-89440865	gsfz6_1,gsfz6_2,gsfz6_3,gsfz14_1,gsfz14_2,gsfz14_3,gsfz22_1,gsfz22_2,gsfz22_3,gsfz30_1,gsfz30_2,gsfz30_3	4,12,5,17,16,12,4,19,11,12,11,19	1.93157e+35	EXOC6B	228.741	599.281	244.188	553.439	507.824	586.768	159.255	686.937	303.231	630.087	626.745	799.495
gga_circ_0000247	chr10	16547062	16550876	+	3814	412	ENSGALG00000007100;	exon:16547063-16547194,exon:16550483-16550702,exon:16550817-16550876	gsfz6_1,gsfz6_2,gsfz6_3,gsfz14_1,gsfz14_2,gsfz14_3,gsfz22_1,gsfz22_2,gsfz22_3,gsfz30_1,gsfz30_2,gsfz30_3	15,17,10,22,50,22,29,21,26,11,14,16	2.29224e+35	MEF2A	857.78	848.981	488.377	716.216	1586.95	1075.74	1154.6	759.247	716.727	577.579	797.675	673.259
gga_circ_0006120	chr3	99866439	99868310	+	1871	320	ENSGALG00000016468;	exon:99866440-99866570,exon:99867035-99867161,exon:99868249-99868310	gsfz6_1,gsfz6_2,gsfz6_3,gsfz14_1,gsfz14_2,gsfz14_3,gsfz22_1,gsfz22_2,gsfz22_3,gsfz30_1,gsfz30_2,gsfz30_3	7,13,3,16,15,16,10,8,8,12,13,16	52,45,45,90,90,57,68,46,65,42,80,101	GEN1	400.297	649.221	146.513	520.884	476.085	782.358	398.137	289.237	220.531	630.087	740.699	673.259
gga_circ_0000982	chr14	4589024	4601497	+	12473	394	ENSGALG00000004773;	exon:4589025-4589157,exon:4596156-4596269,exon:4596809-4596853,exon:4601396-4601497	gsfz6_1,gsfz6_2,gsfz6_3,gsfz14_1,gsfz14_2,gsfz14_3,gsfz22_1,gsfz22_2,gsfz22_3,gsfz30_1,gsfz30_2,gsfz30_3	12,14,12,18,35,20,10,11,30,12,6,25	4.15343e+35	-	686.224	699.161	586.052	585.995	1110.86	977.947	398.137	397.701	826.993	630.087	341.861	1051.97
gga_circ_0005958	chr3	78926378	78936409	+	10031	411	ENSGALG00000015889;	exon:78926379-78926529,exon:78926641-78926739,exon:78936249-78936409	gsfz6_1,gsfz6_2,gsfz6_3,gsfz14_1,gsfz14_2,gsfz14_3,gsfz22_1,gsfz22_2,gsfz22_3,gsfz30_1,gsfz30_2,gsfz30_3	16,26,21,26,27,22,21,19,43,14,13,13	2.5725e+35	PHIP	914.965	1298.44	1025.59	846.437	856.952	1075.74	836.087	686.937	1185.36	735.101	740.699	547.023
gga_circ_0000367	chr10	6850674	6857906	-	7232	349	ENSGALG00000004294;	exon:6850675-6850887,exon:6851737-6851872	gsfz6_1,gsfz6_2,gsfz6_3,gsfz14_1,gsfz14_2,gsfz14_3,gsfz22_1,gsfz22_2,gsfz22_3,gsfz30_1,gsfz30_2,gsfz30_3	5,15,6,15,22,13,16,14,42,11,11,19	181,73,187,250,225,232,175,235,362,137,144,251	CGNL1	285.927	749.101	293.026	488.329	698.258	635.666	637.019	506.164	1157.79	577.579	626.745	799.495
gga_circ_0000198	chr10	10209871	10210616	+	745	423	ENSGALG00000005723;	exon:10209872-10210123,exon:10210446-10210616	gsfz6_2,gsfz6_3,gsfz14_1,gsfz14_2,gsfz14_3,gsfz22_1,gsfz22_2,gsfz22_3,gsfz30_1,gsfz30_2,gsfz30_3	6,6,2,4,12,8,13,9,11,8,23	1.50171e+32	-	0	299.64	293.026	65.1105	126.956	586.768	318.509	470.01	248.098	577.579	455.814	967.81
gga_circ_0007344	chr5	7893005	7897117	+	4112	497	ENSGALG00000005584;	exon:7893006-7893189,exon:7894356-7894553,exon:7897003-7897117	gsfz6_1,gsfz6_2,gsfz6_3,gsfz14_1,gsfz14_2,gsfz14_3,gsfz22_1,gsfz22_2,gsfz22_3,gsfz30_1,gsfz30_2,gsfz30_3	11,14,4,19,25,8,15,10,18,16,10,14	2.98224e+35	GALNT18	629.039	699.161	195.351	618.55	793.474	391.179	597.205	361.546	496.196	840.116	569.768	589.102
gga_circ_0001597	chr1	10522405	10526031	+	3626	475	ENSGALG00000008461;	exon:10522406-10522480,exon:10523077-10523223,exon:10523921-10524027,exon:10525886-10526031	gsfz6_1,gsfz6_2,gsfz6_3,gsfz14_1,gsfz14_2,gsfz14_3,gsfz22_1,gsfz22_2,gsfz22_3,gsfz30_1,gsfz30_2,gsfz30_3	4,2,5,14,4,6,23,10,8,31,2,6	96,197,122,152,92,147,191,65,31,194,253,97	HGF/SF	228.741	99.8801	244.188	455.774	126.956	293.384	915.714	361.546	220.531	1627.72	113.954	252.472
gga_circ_0000300	chr10	19799875	19801780	+	1905	312	n/a	intergenic_region:19799876-19800032,intergenic_region:19800834-19800911,intergenic_region:19801704-19801780	gsfz6_1,gsfz6_2,gsfz6_3,gsfz14_1,gsfz14_2,gsfz14_3,gsfz22_1,gsfz22_2,gsfz22_3,gsfz30_1,gsfz30_2,gsfz30_3	5,7,13,16,19,7,21,18,24,15,10,15	1.81112e+47	--	285.927	349.581	634.89	520.884	603.041	342.282	836.087	650.783	661.594	787.608	569.768	631.18
gga_circ_0006962	chr5	22838364	22845389	+	7025	270	ENSGALG00000008358;	exon:22838365-22838451,exon:22845207-22845389	gsfz6_1,gsfz6_2,gsfz6_3,gsfz14_1,gsfz14_2,gsfz14_3,gsfz22_1,gsfz22_2,gsfz22_3,gsfz30_1,gsfz30_2,gsfz30_3	12,17,15,15,19,18,20,17,25,13,14,12	2.71262e+35	AMBRA1	686.224	848.981	732.565	488.329	603.041	880.153	796.273	614.628	689.161	682.594	797.675	504.944
gga_circ_0005830	chr3	61756426	61785211	-	28785	396	n/a	intergenic_region:61756427-61756624,intergenic_region:61757486-61757540,intergenic_region:61785069-61785211	gsfz6_1,gsfz6_2,gsfz6_3,gsfz14_1,gsfz14_2,gsfz14_3,gsfz22_1,gsfz22_2,gsfz22_3,gsfz30_1,gsfz30_2,gsfz30_3	5,7,13,28,13,15,39,20,26,18,16,3	104,103,120,187,80,109,186,67,37,101,193,130	--	285.927	349.581	634.89	911.547	412.607	733.46	1552.73	723.092	716.727	945.13	911.629	126.236
gga_circ_0006134	chr4	1285646	1289769	-	4123	683	ENSGALG00000004169;	exon:1285647-1285785,exon:1286436-1286495,exon:1286760-1286914,exon:1288052-1288107,exon:1289497-1289769	gsfz6_1,gsfz6_2,gsfz6_3,gsfz14_1,gsfz14_2,gsfz14_3,gsfz22_1,gsfz22_2,gsfz22_3,gsfz30_1,gsfz30_2,gsfz30_3	12,75,9,33,32,19,23,24,37,15,12,12	2.11183e+35	-	686.224	3745.51	439.539	1074.32	1015.65	929.05	915.714	867.71	1019.96	787.608	683.722	504.944
gga_circ_0004798	chr2	66266349	66271954	+	5605	259	ENSGALG00000012816;	exon:66266350-66266453,exon:66271800-66271954	gsfz6_1,gsfz6_2,gsfz6_3,gsfz14_2,gsfz14_3,gsfz22_1,gsfz22_2,gsfz22_3,gsfz30_1,gsfz30_2,gsfz30_3	14,6,17,9,9,17,37,21,11,14,14	4.93296e+32	SLC22A23	800.595	299.64	830.24	0	285.651	440.076	676.832	1337.72	578.895	577.579	797.675	589.102
gga_circ_0005993	chr3	82025444	82030386	-	4942	296	ENSGALG00000015959;	exon:82025445-82025520,exon:82029475-82029560,exon:82030253-82030386	gsfz6_1,gsfz6_2,gsfz6_3,gsfz14_1,gsfz14_2,gsfz14_3,gsfz22_1,gsfz22_2,gsfz22_3,gsfz30_1,gsfz30_2,gsfz30_3	7,9,13,16,15,14,14,17,30,6,8,28	1.69204e+35	SMAP1	400.297	449.461	634.89	520.884	476.085	684.563	557.391	614.628	826.993	315.043	455.814	1178.2
gga_circ_0001853	chr1	13206604	13210958	-	4354	306	ENSGALG00000008175;	exon:13206605-13206717,exon:13208123-13208175,exon:13210282-13210372,exon:13210910-13210958	gsfz6_1,gsfz6_2,gsfz6_3,gsfz14_1,gsfz14_2,gsfz14_3,gsfz22_1,gsfz22_2,gsfz22_3,gsfz30_1,gsfz30_2,gsfz30_3	4,25,4,14,10,7,9,10,11,10,5,27	74,84,82,78,77,85,38,50,58,52,65,76	ORC5	228.741	1248.5	195.351	455.774	317.39	342.282	358.323	361.546	303.231	525.072	284.884	1136.12
gga_circ_0003142	chr1	74420457	74427368	-	6911	378	ENSGALG00000017272;	exon:74420458-74420592,exon:74422306-74422444,exon:74427265-74427368	gsfz6_1,gsfz6_2,gsfz6_3,gsfz14_1,gsfz14_2,gsfz14_3,gsfz22_1,gsfz22_2,gsfz22_3,gsfz30_1,gsfz30_2,gsfz30_3	10,5,15,19,14,5,16,13,14,12,9,19	1.76616e+47	VWF	571.853	249.7	732.565	618.55	444.346	244.487	637.019	470.01	385.93	630.087	512.791	799.495
gga_circ_0000320	chr10	2940780	2944983	-	4203	386	ENSGALG00000002945;	exon:2940781-2940969,exon:2944052-2944157,exon:2944893-2944983	gsfz6_1,gsfz6_2,gsfz6_3,gsfz14_1,gsfz14_2,gsfz14_3,gsfz22_1,gsfz22_2,gsfz22_3,gsfz30_1,gsfz30_2,gsfz30_3	9,9,6,16,17,4,13,26,20,11,12,16	28,24,28,58,43,40,40,31,37,23,26,43	TMEM266	514.668	449.461	293.026	520.884	539.563	195.589	517.578	940.02	551.329	577.579	683.722	673.259
gga_circ_0001044	chr14	928597	930729	+	2132	477	ENSGALG00000003217;	exon:928598-928731,exon:930011-930193,exon:930570-930729	gsfz6_1,gsfz6_2,gsfz6_3,gsfz14_1,gsfz14_2,gsfz14_3,gsfz22_1,gsfz22_2,gsfz22_3,gsfz30_1,gsfz30_2,gsfz30_3	14,9,7,6,10,6,13,7,11,10,21,5	64,45,47,77,52,61,61,66,55,216,227,115	LITAF	800.595	449.461	341.864	195.332	317.39	293.384	517.578	253.082	303.231	525.072	1196.51	210.393
gga_circ_0006634	chr4	68788634	68796204	-	7570	83	ENSGALG00000014290;	exon:68788635-68788717	gsfz6_1,gsfz6_2,gsfz6_3,gsfz14_1,gsfz14_2,gsfz14_3,gsfz22_1,gsfz22_2,gsfz22_3,gsfz30_1,gsfz30_2,gsfz30_3	9,9,19,29,26,15,53,36,32,20,8,10	5.88556e+35	UBE2K	514.668	449.461	927.916	944.103	825.213	733.46	2110.12	1301.57	882.126	1050.14	455.814	420.787
gga_circ_0006390	chr4	38906769	38915036	+	8267	545	ENSGALG00000010628;	exon:38906770-38906843,exon:38908080-38908157,exon:38910556-38910690,exon:38913122-38913217,exon:38914212-38914284,exon:38914948-38915036	gsfz6_1,gsfz6_2,gsfz6_3,gsfz14_1,gsfz14_2,gsfz14_3,gsfz22_1,gsfz22_2,gsfz22_3,gsfz30_1,gsfz30_2,gsfz30_3	11,6,4,13,14,3,9,9,13,14,9,16	1.22751e+54	ACSL1	629.039	299.64	195.351	423.218	444.346	146.692	358.323	325.391	358.364	735.101	512.791	673.259
gga_circ_0006285	chr4	30635329	30637839	+	2510	428	n/a	intergenic_region:30635330-30635477,intergenic_region:30635853-30635971,intergenic_region:30637679-30637839	gsfz6_1,gsfz6_3,gsfz14_1,gsfz14_2,gsfz14_3,gsfz22_1,gsfz22_2,gsfz22_3,gsfz30_1,gsfz30_2,gsfz30_3	4,7,8,17,12,17,7,13,9,12,18	42,43,72,83,71,50,49,70,43,61,73	--	228.741	0	341.864	260.442	539.563	586.768	676.832	253.082	358.364	472.565	683.722	757.416
gga_circ_0000121	JH375489.1	1399	1761	-	362	284	ENSGALG00000028997;	exon:1400-1490,exon:1569-1761	gsfz6_1,gsfz6_2,gsfz6_3,gsfz14_1,gsfz14_2,gsfz14_3,gsfz22_1,gsfz22_2,gsfz22_3,gsfz30_1,gsfz30_2,gsfz30_3	12,6,11,20,12,11,28,19,9,14,14,9	63,50,63,70,50,57,73,73,48,49,58,87	DNMT1	686.224	299.64	537.214	651.105	380.868	537.871	1114.78	686.937	248.098	735.101	797.675	378.708
gga_circ_0003483	chr21	5410188	5412314	-	2126	410	ENSGALG00000004291;	exon:5410189-5410399,exon:5411014-5411164,exon:5412267-5412314	gsfz6_1,gsfz6_2,gsfz6_3,gsfz14_1,gsfz14_2,gsfz14_3,gsfz22_1,gsfz22_2,gsfz22_3,gsfz30_1,gsfz30_2,gsfz30_3	8,14,6,20,18,21,16,24,26,14,11,13	3.33259e+35	VPS13D	457.483	699.161	293.026	651.105	571.302	1026.84	637.019	867.71	716.727	735.101	626.745	547.023
gga_circ_0003782	chr28	4579525	4583988	-	4463	648	ENSGALG00000004091;	exon:4579526-4579719,exon:4580575-4580689,exon:4581922-4582097,exon:4583826-4583988	gsfz6_1,gsfz6_2,gsfz6_3,gsfz14_1,gsfz14_2,gsfz14_3,gsfz22_1,gsfz22_2,gsfz22_3,gsfz30_1,gsfz30_2,gsfz30_3	10,7,19,19,23,20,21,11,19,18,10,9	3.14258e+35	KDM4B	571.853	349.581	927.916	618.55	729.997	977.947	836.087	397.701	523.762	945.13	569.768	378.708
gga_circ_0008569	chr9	15536797	15545276	-	8479	469	ENSGALG00000008545;	exon:15536798-15536848,exon:15538247-15538330,exon:15539860-15539997,exon:15544446-15544493,exon:15545129-15545276	gsfz6_1,gsfz6_2,gsfz6_3,gsfz14_1,gsfz14_2,gsfz14_3,gsfz22_1,gsfz22_2,gsfz22_3,gsfz30_1,gsfz30_2,gsfz30_3	18,10,5,18,27,8,8,15,37,9,10,20	5.4038e+35	SENP5	1029.34	499.401	244.188	585.995	856.952	391.179	318.509	542.319	1019.96	472.565	569.768	841.574
gga_circ_0002165	chr1	165357038	165367715	-	10677	568	ENSGALG00000016955;	exon:165357039-165357155,exon:165364683-165364885,exon:165366548-165366686,exon:165367607-165367715	gsfz6_1,gsfz6_2,gsfz6_3,gsfz14_1,gsfz14_2,gsfz14_3,gsfz22_1,gsfz22_2,gsfz22_3,gsfz30_1,gsfz30_2,gsfz30_3	11,15,9,8,29,12,24,10,28,13,10,15	1.60264e+35	VWA8	629.039	749.101	439.539	260.442	920.43	586.768	955.528	361.546	771.86	682.594	569.768	631.18
gga_circ_0004766	chr2	62185852	62187780	+	1928	359	ENSGALG00000012724;	exon:62185853-62186015,exon:62187490-62187610,exon:62187706-62187780	gsfz6_1,gsfz6_2,gsfz6_3,gsfz14_1,gsfz14_2,gsfz14_3,gsfz22_1,gsfz22_2,gsfz22_3,gsfz30_1,gsfz30_2,gsfz30_3	21,16,11,13,12,16,14,8,14,15,11,11	1.8637e+35	PAK1IP1	1200.89	799.041	537.214	423.218	380.868	782.358	557.391	289.237	385.93	787.608	626.745	462.866
gga_circ_0005501	chr3	31702599	31710110	-	7511	364	ENSGALG00000010597;	exon:31702600-31702720,exon:31709868-31710110	gsfz6_1,gsfz6_2,gsfz6_3,gsfz14_1,gsfz14_2,gsfz14_3,gsfz22_1,gsfz22_2,gsfz22_3,gsfz30_1,gsfz30_2,gsfz30_3	19,9,12,11,25,13,18,26,21,8,15,14	4.14385e+35	CRIM1	1086.52	449.461	586.052	358.108	793.474	635.666	716.646	940.02	578.895	420.058	854.652	589.102
gga_circ_0003323	chr1	984262	988953	-	4691	517	ENSGALG00000008162;	exon:984263-984431,exon:985649-985743,exon:987232-987348,exon:988818-988953	gsfz6_1,gsfz6_2,gsfz6_3,gsfz14_1,gsfz14_2,gsfz14_3,gsfz22_1,gsfz22_2,gsfz22_3,gsfz30_1,gsfz30_2,gsfz30_3	15,51,18,13,25,15,18,7,46,24,3,10	1.7018e+35	FBXO18	857.78	2546.94	879.078	423.218	793.474	733.46	716.646	253.082	1268.06	1260.17	170.93	420.787
gga_circ_0002386	chr1	179521118	179526430	-	5312	338	ENSGALG00000017159;	exon:179521119-179521336,exon:179521815-179521934	gsfz6_1,gsfz6_2,gsfz6_3,gsfz14_1,gsfz14_2,gsfz14_3,gsfz22_1,gsfz22_2,gsfz22_3,gsfz30_1,gsfz30_2,gsfz30_3	6,16,13,15,33,13,26,25,32,18,7,12	83,67,80,99,61,109,77,88,74,70,89,109	ATM	343.112	799.041	634.89	488.329	1047.39	635.666	1035.16	903.865	882.126	945.13	398.838	504.944
gga_circ_0001351	chr18	2132025	2133195	-	1170	218	ENSGALG00000001238;	exon:2132026-2132118,exon:2133071-2133195	gsfz6_2,gsfz6_3,gsfz14_1,gsfz14_2,gsfz14_3,gsfz22_1,gsfz22_2,gsfz22_3,gsfz30_1,gsfz30_2,gsfz30_3	12,20,20,7,5,15,8,10,10,21,3	2.34231e+32	STX8	0	599.281	976.753	651.105	222.173	244.487	597.205	289.237	275.664	525.072	1196.51	126.236
gga_circ_0008591	chr9	2102435	2107506	+	5071	185	ENSGALG00000002277;	exon:2107322-2107506	gsfz6_1,gsfz6_2,gsfz6_3,gsfz14_1,gsfz14_2,gsfz14_3,gsfz22_1,gsfz22_2,gsfz22_3,gsfz30_1,gsfz30_2,gsfz30_3	13,23,13,38,22,16,47,19,22,16,8,13	4.45576e+35	KLHL24	743.409	1148.62	634.89	1237.1	698.258	782.358	1871.24	686.937	606.462	840.116	455.814	547.023
gga_circ_0000094	JH375227.1	718	4261	-	3543	218	n/a	intergenic_region:719-880,intergenic_region:4206-4261	gsfz6_1,gsfz6_2,gsfz6_3,gsfz14_1,gsfz14_2,gsfz14_3,gsfz22_1,gsfz22_2,gsfz22_3,gsfz30_1,gsfz30_2,gsfz30_3	9,16,14,22,10,9,12,15,7,14,15,6	2.94832e+47	--	514.668	799.041	683.727	716.216	317.39	440.076	477.764	542.319	192.965	735.101	854.652	252.472
gga_circ_0005974	chr3	80008821	80017416	-	8595	301	ENSGALG00000025895;	exon:80008822-80008964,exon:80010072-80010135,exon:80017323-80017416	gsfz6_1,gsfz6_2,gsfz6_3,gsfz14_1,gsfz14_2,gsfz14_3,gsfz22_1,gsfz22_2,gsfz22_3,gsfz30_1,gsfz30_2,gsfz30_3	13,8,14,32,14,9,18,17,24,8,13,16	2.86275e+35	--	743.409	399.521	683.727	1041.77	444.346	440.076	716.646	614.628	661.594	420.058	740.699	673.259
gga_circ_0002957	chr1	63271359	63274699	+	3340	379	ENSGALG00000013095;	exon:63271360-63271507,exon:63273191-63273286,exon:63274565-63274699	gsfz6_1,gsfz6_2,gsfz6_3,gsfz14_1,gsfz14_2,gsfz14_3,gsfz22_1,gsfz22_2,gsfz22_3,gsfz30_1,gsfz30_2,gsfz30_3	7,20,10,18,10,9,16,9,13,11,18,5	107,298,136,144,99,123,167,135,113,147,124,114	DERA	400.297	998.801	488.377	585.995	317.39	440.076	637.019	325.391	358.364	577.579	1025.58	210.393
gga_circ_0003258	chr1	87874839	87879496	+	4657	91	n/a	intergenic_region:87874840-87874930	gsfz6_1,gsfz6_2,gsfz6_3,gsfz14_1,gsfz14_2,gsfz14_3,gsfz22_1,gsfz22_2,gsfz22_3,gsfz30_1,gsfz30_2,gsfz30_3	16,8,17,18,18,4,18,20,26,15,9,12	2.46192e+35	--	914.965	399.521	830.24	585.995	571.302	195.589	716.646	723.092	716.727	787.608	512.791	504.944
gga_circ_0005195	chr3	109664476	109664661	+	185	185	ENSGALG00000016720;	exon:109664477-109664661	gsfz6_1,gsfz6_2,gsfz6_3,gsfz14_1,gsfz14_2,gsfz14_3,gsfz22_1,gsfz22_2,gsfz22_3,gsfz30_2,gsfz30_3	15,11,12,24,23,10,15,14,26,19,17	4.50406e+34	CD2AP	857.78	549.341	586.052	781.326	729.997	488.974	597.205	506.164	716.727	0	1082.56	715.338
gga_circ_0008891	chrZ	27598862	27607025	+	8163	637	ENSGALG00000015036;	exon:27598863-27598970,exon:27599960-27600134,exon:27605137-27605340,exon:27606660-27606698,exon:27606915-27607025	gsfz6_1,gsfz6_2,gsfz6_3,gsfz14_1,gsfz14_2,gsfz14_3,gsfz22_1,gsfz22_2,gsfz22_3,gsfz30_1,gsfz30_2,gsfz30_3	7,10,4,21,21,10,14,10,13,11,11,14	1.59165e+35	RIC1	400.297	499.401	195.351	683.661	666.519	488.974	557.391	361.546	358.364	577.579	626.745	589.102
gga_circ_0007255	chr5	54242645	54251977	-	9332	371	ENSGALG00000011910;	exon:54242646-54242771,exon:54248226-54248366,exon:54251874-54251977	gsfz6_1,gsfz6_2,gsfz6_3,gsfz14_1,gsfz14_2,gsfz14_3,gsfz22_1,gsfz22_2,gsfz22_3,gsfz30_1,gsfz30_2,gsfz30_3	12,13,6,23,41,21,23,32,38,8,10,19	2.31275e+35	MNAT1	686.224	649.221	293.026	748.771	1301.3	1026.84	915.714	1156.95	1047.52	420.058	569.768	799.495
gga_circ_0003972	chr2	124083644	124086099	+	2455	366	ENSGALG00000015905;	exon:124083645-124083789,exon:124084698-124084821,exon:124086003-124086099	gsfz6_1,gsfz6_2,gsfz6_3,gsfz14_1,gsfz14_2,gsfz14_3,gsfz22_1,gsfz22_2,gsfz22_3,gsfz30_1,gsfz30_2,gsfz30_3	5,20,20,46,77,14,75,26,89,27,2,6	52,75,114,144,218,159,161,106,186,162,124,132	-	285.927	998.801	976.753	1497.54	2443.9	684.563	2986.03	940.02	2453.41	1417.69	113.954	252.472
gga_circ_0005330	chr3	18009192	18019946	-	10754	501	ENSGALG00000009483;	exon:18009193-18009249,exon:18010228-18010298,exon:18011275-18011340,exon:18012486-18012534,exon:18019082-18019135,exon:18019743-18019946	gsfz6_1,gsfz6_2,gsfz6_3,gsfz14_1,gsfz14_2,gsfz14_3,gsfz22_1,gsfz22_2,gsfz22_3,gsfz30_1,gsfz30_2,gsfz30_3	12,18,9,18,16,11,9,24,16,5,11,21	1.9519e+35	MARK1	686.224	898.921	439.539	585.995	507.824	537.871	358.323	867.71	441.063	262.536	626.745	883.652
gga_circ_0007499	chr6	20373412	20379930	-	6518	685	ENSGALG00000006884;	exon:20373413-20373579,exon:20374023-20374206,exon:20376122-20376252,exon:20379728-20379930	gsfz6_1,gsfz6_2,gsfz6_3,gsfz14_1,gsfz14_2,gsfz14_3,gsfz22_1,gsfz22_2,gsfz22_3,gsfz30_1,gsfz30_2,gsfz30_3	4,16,12,17,17,13,14,18,29,9,8,20	2.76358e+35	2020-03-05	228.741	799.041	586.052	553.439	539.563	635.666	557.391	650.783	799.427	472.565	455.814	841.574
gga_circ_0002470	chr1	192374486	192377288	-	2802	345	ENSGALG00000000733;	exon:192374487-192374613,exon:192375824-192375951,exon:192377199-192377288	gsfz6_1,gsfz6_2,gsfz6_3,gsfz14_1,gsfz14_2,gsfz14_3,gsfz22_1,gsfz22_2,gsfz22_3,gsfz30_1,gsfz30_2,gsfz30_3	31,18,18,24,13,15,18,17,15,5,19,10	46,37,38,58,31,34,47,31,38,18,33,28	MYO7A	1772.75	898.921	879.078	781.326	412.607	733.46	716.646	614.628	413.497	262.536	1082.56	420.787
gga_circ_0006511	chr4	57757498	57760857	+	3359	446	ENSGALG00000012186;	exon:57757499-57757544,exon:57759581-57759727,exon:57760166-57760242,exon:57760682-57760857	gsfz6_1,gsfz6_2,gsfz6_3,gsfz14_1,gsfz14_2,gsfz14_3,gsfz22_1,gsfz22_2,gsfz22_3,gsfz30_1,gsfz30_2,gsfz30_3	7,8,29,15,39,15,14,10,26,7,9,21	142,148,314,201,98,263,137,260,194,150,151,101	CASP6	400.297	399.521	1416.29	488.329	1237.82	733.46	557.391	361.546	716.727	367.551	512.791	883.652
gga_circ_0002034	chr1	145207843	145211148	-	3305	311	ENSGALG00000016894;	exon:145207844-145207918,exon:145208948-145209072,exon:145211038-145211148	gsfz6_1,gsfz6_2,gsfz6_3,gsfz14_1,gsfz14_2,gsfz14_3,gsfz22_1,gsfz22_2,gsfz22_3,gsfz30_1,gsfz30_2,gsfz30_3	17,7,17,12,15,12,29,13,25,15,6,15	8.77889e+37	DNAJC3	972.151	349.581	830.24	390.663	476.085	586.768	1154.6	470.01	689.161	787.608	341.861	631.18
gga_circ_0003094	chr1	71558680	71560390	-	1710	290	ENSGALG00000013911;	exon:71558681-71558846,exon:71560267-71560390	gsfz6_1,gsfz6_3,gsfz14_1,gsfz14_2,gsfz14_3,gsfz22_1,gsfz22_2,gsfz22_3,gsfz30_1,gsfz30_2,gsfz30_3	3,16,35,9,18,13,20,15,5,18,11	9.91662e+31	ZC3HAV1	171.556	0	781.403	1139.43	285.651	880.153	517.578	723.092	413.497	262.536	1025.58	462.866
gga_circ_0001541	chr19	9226245	9228888	-	2643	413	n/a	intergenic_region:9226246-9226353,intergenic_region:9226933-9227003,intergenic_region:9228210-9228302,intergenic_region:9228748-9228888	gsfz6_1,gsfz6_2,gsfz6_3,gsfz14_1,gsfz14_2,gsfz14_3,gsfz22_1,gsfz22_2,gsfz22_3,gsfz30_2,gsfz30_3	10,21,14,20,20,13,37,33,41,21,13	57,68,54,84,61,73,94,70,56,70,94	--	571.853	1048.74	683.727	651.105	634.78	635.666	1473.11	1193.1	1130.22	0	1196.51	547.023
gga_circ_0003661	chr26	140666	145994	+	5328	494	ENSGALG00000019759;	exon:140667-140796,exon:143785-143843,exon:144205-144316,exon:144869-144898,exon:145382-145429,exon:145880-145994	gsfz6_1,gsfz6_2,gsfz6_3,gsfz14_1,gsfz14_2,gsfz14_3,gsfz22_1,gsfz22_2,gsfz22_3,gsfz30_1,gsfz30_2,gsfz30_3	9,5,7,21,18,5,9,8,26,17,11,5	8.13969e+38	MAPK14	514.668	249.7	341.864	683.661	571.302	244.487	358.323	289.237	716.727	892.623	626.745	210.393
gga_circ_0002637	chr1	30836591	30837662	-	1071	234	ENSGALG00000028849;	exon:30836592-30836746,exon:30837584-30837662	gsfz6_1,gsfz6_2,gsfz6_3,gsfz14_1,gsfz14_2,gsfz14_3,gsfz22_1,gsfz22_2,gsfz22_3,gsfz30_1,gsfz30_2,gsfz30_3	7,19,17,32,16,18,19,21,34,14,10,10	2.82287e+35	SCAF11	400.297	948.861	830.24	1041.77	507.824	880.153	756.46	759.247	937.259	735.101	569.768	420.787
gga_circ_0007005	chr5	27415587	27425074	+	9487	451	ENSGALG00000009463;	exon:27415588-27415731,exon:27419635-27419671,exon:27421537-27421676,exon:27424945-27425074	gsfz6_1,gsfz6_2,gsfz6_3,gsfz14_1,gsfz14_2,gsfz14_3,gsfz22_1,gsfz22_2,gsfz22_3,gsfz30_1,gsfz30_2,gsfz30_3	7,15,13,15,22,8,10,14,11,11,11,12	1.20126e+35	DCAF5	400.297	749.101	634.89	488.329	698.258	391.179	398.137	506.164	303.231	577.579	626.745	504.944
gga_circ_0009181	chrZ	831848	835769	+	3921	361	ENSGALG00000002872;	exon:831849-831923,exon:832745-832872,exon:835612-835769	gsfz6_1,gsfz6_2,gsfz6_3,gsfz14_1,gsfz14_2,gsfz14_3,gsfz22_1,gsfz22_2,gsfz22_3,gsfz30_1,gsfz30_2,gsfz30_3	7,16,5,22,20,13,8,19,20,15,13,4	107,106,103,115,89,131,111,89,93,114,132,202	MALT1	400.297	799.041	244.188	716.216	634.78	635.666	318.509	686.937	551.329	787.608	740.699	168.315
gga_circ_0000871	chr13	215417	217823	-	2406	356	ENSGALG00000026094;	exon:215418-215506,exon:217215-217359,exon:217614-217676,exon:217765-217823	gsfz6_1,gsfz6_3,gsfz14_1,gsfz14_2,gsfz14_3,gsfz22_1,gsfz22_2,gsfz22_3,gsfz30_1,gsfz30_2	4,24,3,7,12,29,18,6,16,15	187,184,143,85,101,99,70,48,76,168	PCDHA11	228.741	0	1172.1	97.6658	222.173	586.768	1154.6	650.783	165.399	840.116	854.652	0
gga_circ_0000137	JH375623.1	2703	3144	-	441	237	n/a	intergenic_region:2704-2814,intergenic_region:3019-3144	gsfz6_1,gsfz6_2,gsfz6_3,gsfz14_1,gsfz14_2,gsfz14_3,gsfz22_1,gsfz22_2,gsfz22_3,gsfz30_1,gsfz30_2,gsfz30_3	13,16,11,16,5,21,20,25,17,4,23,4	38,47,81,86,47,76,55,96,66,69,39,66	--	743.409	799.041	537.214	520.884	158.695	1026.84	796.273	903.865	468.629	210.029	1310.47	168.315
gga_circ_0002820	chr1	49625952	49628919	-	2967	599	ENSGALG00000011976;	exon:49625953-49626070,exon:49627433-49627512,exon:49627834-49627957,exon:49628643-49628919	gsfz6_1,gsfz6_2,gsfz6_3,gsfz14_1,gsfz14_2,gsfz14_3,gsfz22_1,gsfz22_2,gsfz22_3,gsfz30_1,gsfz30_2,gsfz30_3	7,16,9,8,7,10,7,7,14,15,6,13	53,39,41,52,36,63,35,55,46,51,34,59	L3MBTL2	400.297	799.041	439.539	260.442	222.173	488.974	278.696	253.082	385.93	787.608	341.861	547.023
gga_circ_0006767	chr4	88610171	88623369	-	13198	189	ENSGALG00000016026;	exon:88610172-88610289,exon:88623299-88623369	gsfz6_1,gsfz6_2,gsfz6_3,gsfz14_1,gsfz14_2,gsfz14_3,gsfz22_1,gsfz22_2,gsfz22_3,gsfz30_1,gsfz30_2,gsfz30_3	16,8,14,28,36,7,16,26,29,13,13,6	1.22596e+46	C20orf194	914.965	399.521	683.727	911.547	1142.6	342.282	637.019	940.02	799.427	682.594	740.699	252.472
gga_circ_0004242	chr2	16748979	16777734	+	28755	435	ENSGALG00000007721;	exon:16748980-16749162,exon:16752986-16753010,exon:16764902-16764994,exon:16770399-16770477,exon:16777680-16777734	gsfz6_1,gsfz6_2,gsfz6_3,gsfz14_1,gsfz14_2,gsfz14_3,gsfz22_1,gsfz22_2,gsfz22_3,gsfz30_1,gsfz30_2,gsfz30_3	11,14,11,21,22,23,13,16,30,11,8,15	5.42514e+35	ARHGAP21	629.039	699.161	537.214	683.661	698.258	1124.64	517.578	578.474	826.993	577.579	455.814	631.18
gga_circ_0009008	chrZ	45753452	45754686	+	1234	305	ENSGALG00000000208;	exon:45753453-45753659,exon:45754589-45754686	gsfz6_1,gsfz6_2,gsfz6_3,gsfz14_1,gsfz14_2,gsfz14_3,gsfz22_1,gsfz22_2,gsfz22_3,gsfz30_1,gsfz30_2,gsfz30_3	6,3,10,15,5,13,12,7,15,16,10,6	1.5211e+35	MCC	343.112	149.82	488.377	488.329	158.695	635.666	477.764	253.082	413.497	840.116	569.768	252.472
gga_circ_0003274	chr1	90628153	90640320	+	12167	516	n/a	intergenic_region:90628154-90628232,intergenic_region:90639884-90640320	gsfz6_2,gsfz6_3,gsfz14_1,gsfz14_2,gsfz14_3,gsfz22_1,gsfz22_2,gsfz22_3,gsfz30_1,gsfz30_2,gsfz30_3	11,5,10,13,9,2,11,14,15,2,18	1.51215e+32	--	0	549.341	244.188	325.553	412.607	440.076	79.6273	397.701	385.93	787.608	113.954	757.416
gga_circ_0003956	chr2	122463585	122468627	+	5042	373	ENSGALG00000015817;	exon:122463586-122463753,exon:122468423-122468627	gsfz6_1,gsfz6_2,gsfz6_3,gsfz14_1,gsfz14_2,gsfz14_3,gsfz22_1,gsfz22_2,gsfz22_3,gsfz30_1,gsfz30_2,gsfz30_3	5,18,9,24,18,17,8,3,25,17,6,10	13,12,13,22,29,35,27,18,19,12,11,9	LRRCC1	285.927	898.921	439.539	781.326	571.302	831.255	318.509	108.464	689.161	892.623	341.861	420.787
gga_circ_0005206	chr3	109675336	109681835	+	6499	493	ENSGALG00000016720;	exon:109675337-109675496,exon:109676907-109677049,exon:109678836-109678909,exon:109681720-109681835	gsfz6_1,gsfz6_2,gsfz6_3,gsfz14_1,gsfz14_2,gsfz14_3,gsfz22_1,gsfz22_2,gsfz22_3,gsfz30_1,gsfz30_2,gsfz30_3	29,17,28,28,37,23,28,7,31,10,5,20	5.49523e+36	CD2AP	1658.37	848.981	1367.45	911.547	1174.34	1124.64	1114.78	253.082	854.559	525.072	284.884	841.574
gga_circ_0006016	chr3	86207507	86208558	-	1051	263	ENSGALG00000016282;	exon:86207508-86207658,exon:86208447-86208558	gsfz6_1,gsfz6_2,gsfz6_3,gsfz14_1,gsfz14_2,gsfz14_3,gsfz22_1,gsfz22_2,gsfz22_3,gsfz30_1,gsfz30_2,gsfz30_3	10,6,10,26,19,14,11,12,11,19,7,6	2.34166e+35	ZNF451	571.853	299.64	488.377	846.437	603.041	684.563	437.95	433.855	303.231	997.637	398.838	252.472
gga_circ_0004930	chr2	8672281	8674389	+	2108	345	ENSGALG00000006477;	exon:8672282-8672413,exon:8673272-8673413,exon:8674319-8674389	gsfz6_1,gsfz6_2,gsfz6_3,gsfz14_1,gsfz14_2,gsfz14_3,gsfz22_1,gsfz22_2,gsfz22_3,gsfz30_1,gsfz30_2,gsfz30_3	8,11,23,26,26,13,23,27,31,12,9,12	1.28411e+45	DNAJB6	457.483	549.341	1123.27	846.437	825.213	635.666	915.714	976.174	854.559	630.087	512.791	504.944
gga_circ_0005129	chr3	105792809	105800880	+	8071	265	ENSGALG00000016633;	exon:105792810-105792920,exon:105800727-105800880	gsfz6_1,gsfz6_2,gsfz6_3,gsfz14_1,gsfz14_2,gsfz14_3,gsfz22_1,gsfz22_2,gsfz22_3,gsfz30_1,gsfz30_2,gsfz30_3	13,10,15,30,22,16,18,26,24,10,10,13	1.78164e+35	HMBOX1	743.409	499.401	732.565	976.658	698.258	782.358	716.646	940.02	661.594	525.072	569.768	547.023
gga_circ_0006066	chr3	9212712	9228785	+	16073	621	ENSGALG00000008906;	exon:9212713-9212857,exon:9220156-9220272,exon:9223016-9223143,exon:9225949-9226055,exon:9228662-9228785	gsfz6_1,gsfz6_2,gsfz6_3,gsfz14_1,gsfz14_2,gsfz14_3,gsfz22_1,gsfz22_2,gsfz22_3,gsfz30_1,gsfz30_2,gsfz30_3	2,8,3,12,10,3,4,7,7,7,9,18	2.7518e+35	EHBP1	114.371	399.521	146.513	390.663	317.39	146.692	159.255	253.082	192.965	367.551	512.791	757.416
gga_circ_0008000	chr7	26528671	26534024	-	5353	272	ENSGALG00000011699;	exon:26528672-26528793,exon:26533875-26534024	gsfz6_1,gsfz6_2,gsfz6_3,gsfz14_1,gsfz14_2,gsfz14_3,gsfz22_1,gsfz22_2,gsfz22_3,gsfz30_1,gsfz30_2,gsfz30_3	3,6,9,15,12,9,10,9,5,9,13,10	3.89292e+35	ADCY5	171.556	299.64	439.539	488.329	380.868	440.076	398.137	325.391	137.832	472.565	740.699	420.787
gga_circ_0008423	chr8	28701429	28727225	+	25796	498	n/a	intergenic_region:28701430-28701597,intergenic_region:28722022-28722090,intergenic_region:28726027-28726198,intergenic_region:28727137-28727225	gsfz6_1,gsfz6_2,gsfz6_3,gsfz14_1,gsfz14_2,gsfz14_3,gsfz22_1,gsfz22_2,gsfz22_3,gsfz30_1,gsfz30_2,gsfz30_3	6,7,7,16,19,4,4,15,22,6,15,11	2.58243e+35	--	343.112	349.581	341.864	520.884	603.041	195.589	159.255	542.319	606.462	315.043	854.652	462.866
gga_circ_0005720	chr3	49460644	49462300	-	1656	291	ENSGALG00000027159;	exon:49460645-49460732,exon:49462098-49462300	gsfz6_1,gsfz6_2,gsfz6_3,gsfz14_1,gsfz14_2,gsfz14_3,gsfz22_1,gsfz22_2,gsfz22_3,gsfz30_1,gsfz30_2,gsfz30_3	7,6,6,15,13,5,6,9,11,14,12,5	3.96373e+35	CNKSR3	400.297	299.64	293.026	488.329	412.607	244.487	238.882	325.391	303.231	735.101	683.722	210.393
gga_circ_0000435	chr11	10305346	10305965	-	619	232	n/a	intergenic_region:10305347-10305478,intergenic_region:10305866-10305965	gsfz6_2,gsfz6_3,gsfz14_1,gsfz14_2,gsfz14_3,gsfz22_1,gsfz22_2,gsfz22_3,gsfz30_1,gsfz30_2,gsfz30_3	4,12,8,6,5,18,24,3,10,9,14	28,29,41,38,34,46,32,28,18,30,43	--	0	199.76	586.052	260.442	190.434	244.487	716.646	867.71	82.6993	525.072	512.791	589.102
gga_circ_0002157	chr1	165242495	165243527	+	1032	396	ENSGALG00000016953;	exon:165242496-165242568,exon:165242812-165242981,exon:165243375-165243527	gsfz6_1,gsfz6_2,gsfz6_3,gsfz14_1,gsfz14_2,gsfz14_3,gsfz22_1,gsfz22_2,gsfz22_3,gsfz30_1,gsfz30_2,gsfz30_3	15,7,11,14,12,7,8,21,16,14,6,13	101,170,90,132,154,114,107,103,133,129,118,146	NAA16	857.78	349.581	537.214	455.774	380.868	342.282	318.509	759.247	441.063	735.101	341.861	547.023
gga_circ_0007429	chr6	15731447	15741051	+	9604	401	ENSGALG00000005243;	exon:15731448-15731587,exon:15731685-15731762,exon:15739889-15739973,exon:15740954-15741051	gsfz6_1,gsfz6_2,gsfz6_3,gsfz14_1,gsfz14_2,gsfz14_3,gsfz22_1,gsfz22_2,gsfz22_3,gsfz30_1,gsfz30_2,gsfz30_3	11,20,12,24,28,13,21,14,13,13,9,10	2.56229e+35	PPP3CB	629.039	998.801	586.052	781.326	888.691	635.666	836.087	506.164	358.364	682.594	512.791	420.787
gga_circ_0009056	chrZ	50484512	50494452	+	9940	552	ENSGALG00000026192;	exon:50484513-50484770,exon:50494159-50494452	gsfz6_1,gsfz6_2,gsfz6_3,gsfz14_1,gsfz14_3,gsfz22_1,gsfz22_2,gsfz22_3,gsfz30_1,gsfz30_2,gsfz30_3	9,11,23,15,12,27,23,12,14,8,10	2.26141e+32	ST8SIA4	514.668	549.341	1123.27	488.329	0	586.768	1074.97	831.556	330.797	735.101	455.814	420.787
gga_circ_0008329	chr8	20175616	20179659	+	4043	291	ENSGALG00000010313;	exon:20175617-20175764,exon:20179517-20179659	gsfz6_1,gsfz6_2,gsfz6_3,gsfz14_1,gsfz14_2,gsfz14_3,gsfz22_1,gsfz22_2,gsfz22_3,gsfz30_1,gsfz30_2,gsfz30_3	11,7,11,31,13,8,34,15,13,15,7,10	2.12154e+35	MAST2	629.039	349.581	537.214	1009.21	412.607	391.179	1353.66	542.319	358.364	787.608	398.838	420.787
gga_circ_0003228	chr1	83632808	83640099	+	7291	415	ENSGALG00000015252;	exon:83632809-83632908,exon:83633731-83633799,exon:83635183-83635260,exon:83638658-83638761,exon:83640036-83640099	gsfz6_1,gsfz6_2,gsfz6_3,gsfz14_1,gsfz14_2,gsfz14_3,gsfz22_1,gsfz22_2,gsfz22_3,gsfz30_1,gsfz30_2,gsfz30_3	12,11,6,17,28,6,22,10,19,4,9,21	1.89269e+35	ST3GAL6	686.224	549.341	293.026	553.439	888.691	293.384	875.901	361.546	523.762	210.029	512.791	883.652
gga_circ_0004915	chr2	84702519	84715334	-	12815	498	ENSGALG00000022909;	exon:84702520-84702572,exon:84703361-84703405,exon:84704868-84704946,exon:84706022-84706079,exon:84706181-84706288,exon:84715180-84715334	gsfz6_1,gsfz6_2,gsfz6_3,gsfz14_1,gsfz14_2,gsfz14_3,gsfz22_1,gsfz22_2,gsfz22_3,gsfz30_1,gsfz30_2,gsfz30_3	5,19,6,14,26,6,6,9,39,4,20,6	34,45,38,33,96,57,9,12,138,12,39,10	PTPN3	285.927	948.861	293.026	455.774	825.213	293.384	238.882	325.391	1075.09	210.029	1139.54	252.472
gga_circ_0007670	chr6	32655660	32670212	+	14552	456	ENSGALG00000009781;	exon:32655661-32655745,exon:32657578-32657664,exon:32667368-32667505,exon:32670067-32670212	gsfz6_1,gsfz6_2,gsfz6_3,gsfz14_1,gsfz14_2,gsfz14_3,gsfz22_2,gsfz22_3,gsfz30_2,gsfz30_3	24,5,28,74,79,18,19,50,14,19	3.76346e+29	DOCK1	1372.45	249.7	1367.45	2409.09	2507.38	880.153	0	686.937	1378.32	0	797.675	799.495
gga_circ_0004990	chr2	97175555	97184357	-	8802	603	ENSGALG00000013814;	exon:97175556-97175746,exon:97176554-97176705,exon:97176857-97176965,exon:97182862-97182907,exon:97184253-97184357	gsfz6_1,gsfz6_2,gsfz14_1,gsfz14_2,gsfz14_3,gsfz22_1,gsfz22_2,gsfz22_3,gsfz30_2,gsfz30_3	3,6,4,10,6,32,18,18,5,31	2.1224e+29	IMPA2	171.556	299.64	0	130.221	317.39	293.384	1274.04	650.783	496.196	0	284.884	1304.44
gga_circ_0007091	chr5	35592963	35602136	-	9173	371	ENSGALG00000010088;	exon:35592964-35593125,exon:35601928-35602136	gsfz6_1,gsfz6_2,gsfz6_3,gsfz14_1,gsfz14_2,gsfz14_3,gsfz22_1,gsfz22_2,gsfz22_3,gsfz30_1,gsfz30_2,gsfz30_3	11,4,8,13,19,8,6,19,11,13,10,8	5.37399e+35	RALGAPA1	629.039	199.76	390.701	423.218	603.041	391.179	238.882	686.937	303.231	682.594	569.768	336.629
gga_circ_0001894	chr1	13596976	13599936	+	2960	482	ENSGALG00000008167;	exon:13596977-13597088,exon:13597628-13597857,exon:13598814-13598894,exon:13599878-13599936	gsfz6_1,gsfz6_2,gsfz6_3,gsfz14_1,gsfz14_2,gsfz14_3,gsfz22_1,gsfz22_2,gsfz22_3,gsfz30_1,gsfz30_2,gsfz30_3	15,47,9,23,54,31,32,10,33,8,16,6	7.23539e+35	KMT2E	857.78	2347.18	439.539	748.771	1713.9	1515.82	1274.04	361.546	909.692	420.058	911.629	252.472
gga_circ_0000263	chr10	17093651	17094147	-	496	496	n/a	intergenic_region:17093652-17094147	gsfz6_1,gsfz6_2,gsfz6_3,gsfz14_2,gsfz22_1,gsfz22_2,gsfz22_3,gsfz30_1,gsfz30_2,gsfz30_3	5,8,19,16,7,18,14,9,4,21	4.56464e+29	--	285.927	399.521	927.916	0	507.824	0	278.696	650.783	385.93	472.565	227.907	883.652
gga_circ_0001755	chr1	12332535	12336082	-	3547	449	ENSGALG00000008328;	exon:12332536-12332703,exon:12335605-12335747,exon:12335945-12336082	gsfz6_1,gsfz6_2,gsfz6_3,gsfz14_1,gsfz14_2,gsfz14_3,gsfz22_1,gsfz22_2,gsfz22_3,gsfz30_1,gsfz30_2,gsfz30_3	4,10,4,13,11,10,17,7,8,8,13,10	1.19134e+35	RSBN1L	228.741	499.401	195.351	423.218	349.129	488.974	676.832	253.082	220.531	420.058	740.699	420.787
gga_circ_0005455	chr3	27074611	27076408	+	1797	567	n/a	intergenic_region:27074612-27074687,intergenic_region:27075918-27076408	gsfz6_1,gsfz6_2,gsfz6_3,gsfz14_1,gsfz14_2,gsfz14_3,gsfz22_1,gsfz22_2,gsfz22_3,gsfz30_1,gsfz30_2,gsfz30_3	19,18,14,13,21,23,20,21,20,13,9,9	8.04835e+40	--	1086.52	898.921	683.727	423.218	666.519	1124.64	796.273	759.247	551.329	682.594	512.791	378.708
gga_circ_0004834	chr2	71973	75297	-	3324	261	ENSGALG00000013049;	exon:71974-72016,exon:75080-75297	gsfz6_1,gsfz6_2,gsfz6_3,gsfz14_1,gsfz14_2,gsfz14_3,gsfz22_1,gsfz22_2,gsfz22_3,gsfz30_1,gsfz30_2,gsfz30_3	4,17,15,20,6,22,25,23,22,7,16,7	2.71376e+35	SMARCD3	228.741	848.981	732.565	651.105	190.434	1075.74	995.342	831.556	606.462	367.551	911.629	294.551
gga_circ_0000229	chr10	13859970	13860436	+	466	466	ENSGALG00000006871;	exon:13859971-13860436	gsfz6_1,gsfz6_2,gsfz6_3,gsfz14_1,gsfz14_2,gsfz22_1,gsfz22_2,gsfz22_3,gsfz30_1,gsfz30_2,gsfz30_3	8,12,27,5,11,18,15,17,6,8,19	68,29,69,82,38,97,49,53,30,39,55	SLCO3A1	457.483	599.281	1318.62	162.776	349.129	0	716.646	542.319	468.629	315.043	455.814	799.495
gga_circ_0009135	chrZ	66080411	66088490	-	8079	522	ENSGALG00000015682;	exon:66080412-66080601,exon:66081077-66081163,exon:66085032-66085134,exon:66088349-66088490	gsfz6_1,gsfz6_2,gsfz6_3,gsfz14_1,gsfz14_2,gsfz14_3,gsfz22_1,gsfz22_2,gsfz22_3,gsfz30_1,gsfz30_2,gsfz30_3	14,12,10,19,25,13,22,25,25,10,5,18	37,44,61,59,44,56,110,88,49,140,116,185	UGCG	800.595	599.281	488.377	618.55	793.474	635.666	875.901	903.865	689.161	525.072	284.884	757.416
gga_circ_0006631	chr4	68644976	68650243	-	5267	315	ENSGALG00000014281;	exon:68644977-68645162,exon:68649393-68649435,exon:68650158-68650243	gsfz6_1,gsfz6_2,gsfz6_3,gsfz14_1,gsfz14_2,gsfz14_3,gsfz22_1,gsfz22_2,gsfz22_3,gsfz30_1,gsfz30_2,gsfz30_3	25,19,4,40,29,16,20,9,20,12,9,10	1.47138e+35	N4BP2	1429.63	948.861	195.351	1302.21	920.43	782.358	796.273	325.391	551.329	630.087	512.791	420.787
gga_circ_0004545	chr2	45360111	45381322	-	21211	520	ENSGALG00000011995;	exon:45360112-45360182,exon:45365292-45365389,exon:45366583-45366658,exon:45366977-45367068,exon:45370358-45370461,exon:45381244-45381322	gsfz6_1,gsfz6_2,gsfz6_3,gsfz14_1,gsfz14_2,gsfz14_3,gsfz22_1,gsfz22_2,gsfz22_3,gsfz30_1,gsfz30_2,gsfz30_3	10,8,18,14,13,13,24,23,17,7,4,23	5.55471e+35	CLASP2	571.853	399.521	879.078	455.774	412.607	635.666	955.528	831.556	468.629	367.551	227.907	967.81
gga_circ_0004515	chr2	43383080	43384700	+	1620	325	ENSGALG00000011810;	exon:43383081-43383275,exon:43383710-43383770,exon:43384632-43384700	gsfz6_1,gsfz6_2,gsfz6_3,gsfz14_1,gsfz14_2,gsfz14_3,gsfz22_1,gsfz22_2,gsfz22_3,gsfz30_1,gsfz30_2,gsfz30_3	8,17,8,13,11,6,12,8,17,15,9,6	111,125,126,126,154,160,105,119,176,67,66,81	LZTFL1	457.483	848.981	390.701	423.218	349.129	293.384	477.764	289.237	468.629	787.608	512.791	252.472
gga_circ_0003942	chr2	117685352	117695588	-	10236	446	ENSGALG00000019468;	exon:117685353-117685447,exon:117686679-117686834,exon:117689205-117689307,exon:117695497-117695588	gsfz6_1,gsfz6_2,gsfz6_3,gsfz14_1,gsfz14_2,gsfz14_3,gsfz22_1,gsfz22_2,gsfz22_3,gsfz30_1,gsfz30_2,gsfz30_3	25,17,20,51,40,14,8,26,73,9,7,16	93,93,113,68,87,88,84,77,126,99,102,108	UBE2W	1429.63	848.981	976.753	1660.32	1269.56	684.563	318.509	940.02	2012.35	472.565	398.838	673.259
gga_circ_0006254	chr4	29491330	29494995	+	3665	455	ENSGALG00000009870;	exon:29491331-29491440,exon:29492701-29492782,exon:29492978-29493054,exon:29493197-29493238,exon:29494852-29494995	gsfz6_2,gsfz6_3,gsfz14_1,gsfz14_2,gsfz14_3,gsfz22_1,gsfz22_2,gsfz22_3,gsfz30_1,gsfz30_2,gsfz30_3	6,6,10,11,5,9,6,13,10,11,9	1.54714e+42	IL15	0	299.64	293.026	325.553	349.129	244.487	358.323	216.928	358.364	525.072	626.745	378.708
gga_circ_0004557	chr2	47035107	47042461	+	7354	537	ENSGALG00000012093;	exon:47035108-47035259,exon:47036138-47036216,exon:47039167-47039217,exon:47040928-47041050,exon:47042330-47042461	gsfz6_1,gsfz6_2,gsfz6_3,gsfz14_1,gsfz14_2,gsfz14_3,gsfz22_1,gsfz22_2,gsfz22_3,gsfz30_1,gsfz30_2,gsfz30_3	9,10,9,4,2,15,7,3,19,3,13,15	3.17358e+35	ELMO1	514.668	499.401	439.539	130.221	63.478	733.46	278.696	108.464	523.762	157.522	740.699	631.18
gga_circ_0005191	chr3	109656784	109667977	+	11193	364	ENSGALG00000016720;	exon:109656785-109656938,exon:109659661-109659761,exon:109667869-109667977	gsfz6_1,gsfz6_2,gsfz6_3,gsfz14_1,gsfz14_2,gsfz14_3,gsfz22_1,gsfz22_2,gsfz22_3,gsfz30_1,gsfz30_2,gsfz30_3	2,7,7,5,12,3,8,8,6,9,3,21	5.75508e+38	CD2AP	114.371	349.581	341.864	162.776	380.868	146.692	318.509	289.237	165.399	472.565	170.93	883.652
gga_circ_0002779	chr1	44994267	44997599	+	3332	507	ENSGALG00000011309;	exon:44994268-44994322,exon:44995167-44995198,exon:44995289-44995396,exon:44996882-44997045,exon:44997452-44997599	gsfz6_1,gsfz6_2,gsfz6_3,gsfz14_1,gsfz14_2,gsfz14_3,gsfz22_1,gsfz22_2,gsfz22_3,gsfz30_1,gsfz30_2,gsfz30_3	7,7,26,28,16,13,13,5,22,5,14,11	144,141,179,133,119,199,144,130,98,182,195,188	PLXNC1	400.297	349.581	1269.78	911.547	507.824	635.666	517.578	180.773	606.462	262.536	797.675	462.866
gga_circ_0008604	chr9	22063791	22066339	-	2548	321	ENSGALG00000009669;	exon:22063792-22063917,exon:22066145-22066339	gsfz6_1,gsfz6_2,gsfz6_3,gsfz14_1,gsfz14_2,gsfz14_3,gsfz22_1,gsfz22_2,gsfz22_3,gsfz30_1,gsfz30_2,gsfz30_3	8,5,5,10,9,6,10,11,8,6,13,11	1.692e+35	RSRC1	457.483	249.7	244.188	325.553	285.651	293.384	398.137	397.701	220.531	315.043	740.699	462.866
gga_circ_0005715	chr3	48485303	48486161	-	858	377	ENSGALG00000013505;	exon:48485304-48485470,exon:48485799-48485849,exon:48486003-48486161	gsfz6_1,gsfz6_2,gsfz6_3,gsfz14_1,gsfz14_2,gsfz14_3,gsfz22_1,gsfz22_2,gsfz22_3,gsfz30_1,gsfz30_2,gsfz30_3	9,5,3,12,11,15,14,8,14,13,8,9	2.55269e+35	SYNE1	514.668	249.7	146.513	390.663	349.129	733.46	557.391	289.237	385.93	682.594	455.814	378.708
gga_circ_0007130	chr5	39953427	39992202	-	38775	267	ENSGALG00000010562;	exon:39953428-39953505,exon:39963237-39963260,exon:39992038-39992202	gsfz6_1,gsfz6_2,gsfz6_3,gsfz14_1,gsfz14_2,gsfz14_3,gsfz22_1,gsfz22_2,gsfz22_3,gsfz30_1,gsfz30_2,gsfz30_3	10,5,5,20,27,5,3,3,8,14,10,5	22,26,26,30,46,27,34,13,39,14,27,20	CEP128	571.853	249.7	244.188	651.105	856.952	244.487	119.441	108.464	220.531	735.101	569.768	210.393
gga_circ_0005619	chr3	42534989	42578575	+	43586	329	ENSGALG00000011537;	exon:42534990-42535118,exon:42566292-42566320,exon:42576462-42576582,exon:42578526-42578575	gsfz6_1,gsfz6_2,gsfz6_3,gsfz14_1,gsfz14_2,gsfz14_3,gsfz22_1,gsfz22_2,gsfz22_3,gsfz30_1,gsfz30_2,gsfz30_3	5,15,9,11,13,14,7,5,9,11,12,6	200,269,174,155,163,176,134,88,177,155,221,210	PDE10A	285.927	749.101	439.539	358.108	412.607	684.563	278.696	180.773	248.098	577.579	683.722	252.472
gga_circ_0000733	chr12	5280654	5286175	-	5521	283	ENSGALG00000005042;	exon:5285893-5286175	gsfz6_1,gsfz6_2,gsfz6_3,gsfz14_1,gsfz14_2,gsfz22_1,gsfz22_2,gsfz22_3,gsfz30_1,gsfz30_3	16,24,36,36,52,30,30,49,20,11	3.34288e+29	IQSEC1	914.965	1198.56	1758.16	1171.99	1650.43	0	1194.41	1084.64	1350.76	1050.14	0	462.866
gga_circ_0007685	chr6	32874388	32876382	+	1994	306	ENSGALG00000009823;	exon:32874389-32874482,exon:32875018-32875094,exon:32876248-32876382	gsfz6_1,gsfz6_2,gsfz6_3,gsfz14_1,gsfz14_2,gsfz14_3,gsfz22_1,gsfz22_2,gsfz22_3,gsfz30_1,gsfz30_2,gsfz30_3	12,11,16,15,23,14,4,13,9,11,9,10	87,102,112,98,121,94,93,97,79,76,88,94	PTPRE	686.224	549.341	781.403	488.329	729.997	684.563	159.255	470.01	248.098	577.579	512.791	420.787
gga_circ_0001077	chr15	1261279	1263419	+	2140	324	ENSGALG00000002056;	exon:1261280-1261368,exon:1263007-1263126,exon:1263305-1263419	gsfz6_1,gsfz6_2,gsfz6_3,gsfz14_1,gsfz14_2,gsfz14_3,gsfz22_1,gsfz22_2,gsfz22_3,gsfz30_2,gsfz30_3	7,7,4,23,21,12,12,21,21,22,6	3.0138e+32	C15H22ORF25	400.297	349.581	195.351	748.771	666.519	586.768	477.764	759.247	578.895	0	1253.49	252.472
gga_circ_0000817	chr13	13818980	13825662	+	6682	378	ENSGALG00000006226;	exon:13818981-13819097,exon:13821567-13821705,exon:13825541-13825662	gsfz6_1,gsfz6_2,gsfz6_3,gsfz14_1,gsfz14_2,gsfz22_1,gsfz22_2,gsfz22_3,gsfz30_1,gsfz30_2,gsfz30_3	6,3,9,22,7,14,10,5,5,10,16	8.41082e+31	KLHL3	343.112	149.82	439.539	716.216	222.173	0	557.391	361.546	137.832	262.536	569.768	673.259
gga_circ_0002059	chr1	152236342	152241430	-	5088	298	ENSGALG00000016909;	exon:152236343-152236448,exon:152238542-152238608,exon:152241306-152241430	gsfz6_1,gsfz6_2,gsfz6_3,gsfz14_1,gsfz14_3,gsfz22_1,gsfz22_2,gsfz22_3,gsfz30_1,gsfz30_2,gsfz30_3	3,7,4,11,6,10,8,5,8,7,16	3.26359e+32	NDFIP2	171.556	349.581	195.351	358.108	0	293.384	398.137	289.237	137.832	420.058	398.838	673.259
gga_circ_0002467	chr1	192093409	192094953	+	1544	411	ENSGALG00000000091;	exon:192093410-192093527,exon:192094150-192094256,exon:192094768-192094953	gsfz6_1,gsfz6_2,gsfz6_3,gsfz14_1,gsfz14_2,gsfz14_3,gsfz22_1,gsfz22_2,gsfz22_3,gsfz30_1,gsfz30_2,gsfz30_3	8,9,6,8,10,9,9,20,16,6,14,9	1.46122e+35	INTS4	457.483	449.461	293.026	260.442	317.39	440.076	358.323	723.092	441.063	315.043	797.675	378.708
gga_circ_0003568	chr23	2553491	2553764	+	273	273	n/a	intergenic_region:2553492-2553764	gsfz6_2,gsfz6_3,gsfz14_1,gsfz14_3,gsfz22_1,gsfz22_2,gsfz22_3,gsfz30_1,gsfz30_2,gsfz30_3	12,11,10,7,7,5,12,16,7,6	21,28,59,68,62,34,27,56,38,33	--	0	599.281	537.214	325.553	0	342.282	278.696	180.773	330.797	840.116	398.838	252.472
gga_circ_0005007	chr2	98360394	98387624	+	27230	386	ENSGALG00000008413;	exon:98360395-98360530,exon:98368769-98368875,exon:98379448-98379590	gsfz6_1,gsfz6_2,gsfz6_3,gsfz14_1,gsfz14_2,gsfz14_3,gsfz22_1,gsfz22_2,gsfz22_3,gsfz30_1,gsfz30_2,gsfz30_3	13,11,14,14,29,9,21,15,35,6,8,17	1.8014e+35	PPP4R1	743.409	549.341	683.727	455.774	920.43	440.076	836.087	542.319	964.825	315.043	455.814	715.338
gga_circ_0005524	chr3	33130392	33134238	+	3846	591	ENSGALG00000010630;	exon:33130393-33130573,exon:33131299-33131506,exon:33132649-33132765,exon:33134154-33134238	gsfz6_1,gsfz6_2,gsfz6_3,gsfz14_1,gsfz14_2,gsfz14_3,gsfz22_1,gsfz22_2,gsfz22_3,gsfz30_1,gsfz30_2,gsfz30_3	3,14,11,12,14,17,9,18,10,9,5,17	3.35282e+35	AHCTF1	171.556	699.161	537.214	390.663	444.346	831.255	358.323	650.783	275.664	472.565	284.884	715.338
gga_circ_0002016	chr1	144177200	144181513	-	4313	415	ENSGALG00000016886;	exon:144177201-144177334,exon:144179479-144179568,exon:144181323-144181513	gsfz6_1,gsfz6_2,gsfz6_3,gsfz14_1,gsfz14_2,gsfz14_3,gsfz22_1,gsfz22_2,gsfz22_3,gsfz30_1,gsfz30_2,gsfz30_3	6,4,6,5,4,8,8,7,12,7,12,10	1.95182e+35	FARP1	343.112	199.76	293.026	162.776	126.956	391.179	318.509	253.082	330.797	367.551	683.722	420.787
gga_circ_0007546	chr6	23646081	23662760	+	16679	412	ENSGALG00000008318;	exon:23646082-23646231,exon:23648008-23648080,exon:23662572-23662760	gsfz6_2,gsfz14_1,gsfz14_2,gsfz22_1,gsfz22_2,gsfz22_3,gsfz30_1,gsfz30_3	3,16,10,7,3,6,16,15	6.44534e+23	SLK	0	149.82	0	520.884	317.39	0	278.696	108.464	165.399	840.116	0	631.18
gga_circ_0004248	chr2	16844048	16857207	-	13159	390	ENSGALG00000007766;	exon:16844049-16844224,exon:16850110-16850270,exon:16857155-16857207	gsfz6_1,gsfz6_2,gsfz6_3,gsfz14_1,gsfz14_2,gsfz14_3,gsfz22_1,gsfz22_2,gsfz22_3,gsfz30_1,gsfz30_2,gsfz30_3	14,5,5,11,8,11,5,7,7,10,7,13	58,65,64,63,56,45,62,52,68,47,61,86	KIAA1217	800.595	249.7	244.188	358.108	253.912	537.871	199.068	253.082	192.965	525.072	398.838	547.023
gga_circ_0003797	chr2	101998401	102012852	+	14451	474	n/a	intergenic_region:101998402-101998505,intergenic_region:102012277-102012448,intergenic_region:102012655-102012852	gsfz6_1,gsfz6_2,gsfz6_3,gsfz14_2,gsfz14_3,gsfz22_1,gsfz22_2,gsfz22_3,gsfz30_1,gsfz30_2,gsfz30_3	4,5,6,12,6,5,12,7,11,6,13	3.04212e+32	--	228.741	249.7	293.026	0	380.868	293.384	199.068	433.855	192.965	577.579	341.861	547.023
gga_circ_0005100	chr3	104437895	104442953	-	5058	317	ENSGALG00000016531;	exon:104437896-104438022,exon:104438204-104438277,exon:104442838-104442953	gsfz6_1,gsfz6_2,gsfz6_3,gsfz14_1,gsfz14_2,gsfz14_3,gsfz22_1,gsfz22_2,gsfz22_3,gsfz30_1,gsfz30_2,gsfz30_3	14,9,4,19,11,8,10,11,16,6,12,11	2.54268e+35	ASXL2	800.595	449.461	195.351	618.55	349.129	391.179	398.137	397.701	441.063	315.043	683.722	462.866
gga_circ_0005341	chr3	19095421	19096700	+	1279	263	ENSGALG00000009627;	exon:19095422-19095604,exon:19096621-19096700	gsfz6_1,gsfz6_2,gsfz6_3,gsfz14_1,gsfz14_2,gsfz14_3,gsfz22_1,gsfz22_2,gsfz22_3,gsfz30_1,gsfz30_2,gsfz30_3	3,6,11,9,4,8,12,23,10,13,4,13	1.26145e+35	GPATCH2	171.556	299.64	537.214	292.997	126.956	391.179	477.764	831.556	275.664	682.594	227.907	547.023
gga_circ_0005407	chr3	24786791	24798040	+	11249	410	ENSGALG00000009970;	exon:24786792-24786936,exon:24795128-24795274,exon:24797923-24798040	gsfz6_1,gsfz6_2,gsfz6_3,gsfz14_1,gsfz14_2,gsfz14_3,gsfz22_1,gsfz22_2,gsfz22_3,gsfz30_1,gsfz30_2,gsfz30_3	3,3,6,11,14,11,6,3,11,17,4,8	5.91737e+35	PPM1B	171.556	149.82	293.026	358.108	444.346	537.871	238.882	108.464	303.231	892.623	227.907	336.629
gga_circ_0004013	chr2	127783158	127784299	+	1141	309	ENSGALG00000016029;	exon:127783159-127783293,exon:127784126-127784299	gsfz6_1,gsfz6_2,gsfz6_3,gsfz14_1,gsfz14_2,gsfz14_3,gsfz22_1,gsfz22_2,gsfz22_3,gsfz30_1,gsfz30_2,gsfz30_3	9,10,14,19,13,12,20,15,24,7,8,15	2.15201e+35	VPS13B	514.668	499.401	683.727	618.55	412.607	586.768	796.273	542.319	661.594	367.551	455.814	631.18
gga_circ_0007449	chr6	16244604	16261216	-	16612	450	ENSGALG00000005534;	exon:16244605-16244735,exon:16255005-16255127,exon:16261021-16261216	gsfz6_1,gsfz6_2,gsfz6_3,gsfz14_1,gsfz14_2,gsfz14_3,gsfz22_1,gsfz22_2,gsfz22_3,gsfz30_1,gsfz30_2,gsfz30_3	16,15,5,31,36,20,14,17,26,11,8,10	1.43913e+47	TM9SF3	914.965	749.101	244.188	1009.21	1142.6	977.947	557.391	614.628	716.727	577.579	455.814	420.787
gga_circ_0006325	chr4	32458257	32461143	-	2886	284	ENSGALG00000010061;	exon:32458258-32458394,exon:32460997-32461143	gsfz6_2,gsfz6_3,gsfz14_1,gsfz14_2,gsfz14_3,gsfz22_1,gsfz22_2,gsfz22_3,gsfz30_1,gsfz30_2,gsfz30_3	14,11,6,3,9,20,15,12,8,7,15	1.36148e+32	LRBA	0	699.161	537.214	195.332	95.2169	440.076	796.273	542.319	330.797	420.058	398.838	631.18
gga_circ_0005008	chr2	98360445	98368875	+	8430	192	ENSGALG00000008413;	exon:98360446-98360530,exon:98368769-98368875	gsfz6_1,gsfz6_2,gsfz6_3,gsfz14_1,gsfz14_2,gsfz14_3,gsfz22_1,gsfz22_3,gsfz30_2,gsfz30_3	9,14,6,18,22,10,16,16,12,18	2.91252e+29	PPP4R1	514.668	699.161	293.026	585.995	698.258	488.974	637.019	0	441.063	0	683.722	757.416
gga_circ_0008796	chrZ	16679046	16692817	-	13771	339	ENSGALG00000014711;	exon:16679047-16679104,exon:16692537-16692817	gsfz6_2,gsfz6_3,gsfz14_1,gsfz14_2,gsfz14_3,gsfz22_1,gsfz22_3,gsfz30_1,gsfz30_2,gsfz30_3	3,2,4,6,2,14,4,18,5,5	2.30926e+39	PLPP1	0	149.82	97.6753	130.221	190.434	97.7947	557.391	0	110.266	945.13	284.884	210.393
gga_circ_0000604	chr12	1321864	1328424	+	6560	401	ENSGALG00000002016;	exon:1321865-1322004,exon:1325353-1325552,exon:1328364-1328424	gsfz6_1,gsfz6_2,gsfz14_1,gsfz14_2,gsfz14_3,gsfz22_2,gsfz22_3,gsfz30_1,gsfz30_2,gsfz30_3	12,9,13,22,16,10,18,4,9,17	2.60196e+29	PRKCD	686.224	449.461	0	423.218	698.258	782.358	0	361.546	496.196	210.029	512.791	715.338
gga_circ_0001821	chr1	129635313	129649616	+	14303	409	ENSGALG00000016734;	exon:129635314-129635425,exon:129636225-129636378,exon:129642710-129642769,exon:129649534-129649616	gsfz6_1,gsfz6_2,gsfz6_3,gsfz14_1,gsfz14_2,gsfz14_3,gsfz22_1,gsfz22_2,gsfz22_3,gsfz30_1,gsfz30_2,gsfz30_3	11,7,9,13,18,22,9,10,17,3,12,14	58,52,37,38,69,67,54,51,71,72,45,85	SLC9A7	629.039	349.581	439.539	423.218	571.302	1075.74	358.323	361.546	468.629	157.522	683.722	589.102
gga_circ_0006567	chr4	62523898	62528542	+	4644	196	n/a	intergenic_region:62528347-62528542	gsfz6_1,gsfz6_2,gsfz6_3,gsfz14_1,gsfz14_2,gsfz14_3,gsfz22_1,gsfz22_2,gsfz22_3,gsfz30_1,gsfz30_2,gsfz30_3	2,7,6,12,6,11,12,6,12,8,8,13	47,64,14,52,73,114,98,102,113,76,64,67	--	114.371	349.581	293.026	390.663	190.434	537.871	477.764	216.928	330.797	420.058	455.814	547.023
gga_circ_0001836	chr1	131578545	131582565	-	4020	473	ENSGALG00000016752;	exon:131578546-131578693,exon:131579376-131579466,exon:131580385-131580538,exon:131582486-131582565	gsfz6_1,gsfz6_3,gsfz14_1,gsfz14_2,gsfz14_3,gsfz22_1,gsfz22_2,gsfz22_3,gsfz30_1,gsfz30_3	9,8,14,6,8,18,7,9,15,15	2.48274e+29	INPP4A	514.668	0	390.701	455.774	190.434	391.179	716.646	253.082	248.098	787.608	0	631.18
gga_circ_0003309	chr1	98000011	98016065	+	16054	519	ENSGALG00000015693;	exon:98000012-98000220,exon:98007472-98007602,exon:98015887-98016065	gsfz6_3,gsfz14_1,gsfz14_3,gsfz22_1,gsfz22_2,gsfz22_3,gsfz30_1,gsfz30_2,gsfz30_3	9,16,7,6,9,8,7,14,6	8.29941e+27	USP25	0	0	439.539	520.884	0	342.282	238.882	325.391	220.531	367.551	797.675	252.472
gga_circ_0000052	AADN03021139.1	849	3535	+	2686	308	n/a	intergenic_region:850-981,intergenic_region:2238-2363,intergenic_region:3486-3535	gsfz6_1,gsfz6_2,gsfz6_3,gsfz14_1,gsfz14_2,gsfz14_3,gsfz22_1,gsfz22_2,gsfz22_3,gsfz30_1,gsfz30_2,gsfz30_3	10,12,9,5,2,14,9,27,8,11,11,5	65,72,82,100,61,110,91,108,64,102,110,152	--	571.853	599.281	439.539	162.776	63.478	684.563	358.323	976.174	220.531	577.579	626.745	210.393
gga_circ_0005594	chr3	38920917	38928904	-	7987	562	ENSGALG00000027999;	exon:38920918-38921153,exon:38924816-38924945,exon:38925039-38925086,exon:38928757-38928904	gsfz6_1,gsfz6_2,gsfz6_3,gsfz14_2,gsfz14_3,gsfz22_1,gsfz22_2,gsfz22_3,gsfz30_1,gsfz30_2,gsfz30_3	3,2,8,11,3,11,11,9,8,13,6	2.18189e+32	DISC1	171.556	99.8801	390.701	0	349.129	146.692	437.95	397.701	248.098	420.058	740.699	252.472
gga_circ_0008690	chr9	9570146	9578233	-	8087	273	n/a	intergenic_region:9571847-9571972,intergenic_region:9578087-9578233	gsfz6_1,gsfz6_2,gsfz6_3,gsfz14_1,gsfz14_2,gsfz14_3,gsfz22_1,gsfz22_2,gsfz22_3,gsfz30_1,gsfz30_2,gsfz30_3	7,8,11,7,19,15,13,11,14,7,8,14	7.31851e+35	--	400.297	399.521	537.214	227.887	603.041	733.46	517.578	397.701	385.93	367.551	455.814	589.102
gga_circ_0000322	chr10	3006511	3024278	-	17767	251	ENSGALG00000002989;	exon:3006512-3006572,exon:3012500-3012584,exon:3024174-3024278	gsfz6_1,gsfz6_2,gsfz6_3,gsfz14_1,gsfz14_2,gsfz14_3,gsfz22_1,gsfz22_2,gsfz22_3,gsfz30_1,gsfz30_2,gsfz30_3	12,14,10,22,15,8,24,7,15,5,15,7	3.76419e+35	UBE2Q2	686.224	699.161	488.377	716.216	476.085	391.179	955.528	253.082	413.497	262.536	854.652	294.551
gga_circ_0003009	chr1	6722338	6728325	+	5987	444	ENSGALG00000006671;	exon:6722339-6722416,exon:6725181-6725285,exon:6726753-6726866,exon:6728179-6728325	gsfz6_1,gsfz6_2,gsfz6_3,gsfz14_1,gsfz14_2,gsfz14_3,gsfz22_1,gsfz22_2,gsfz22_3,gsfz30_1,gsfz30_2,gsfz30_3	2,6,8,5,4,5,3,5,6,11,5,13	2.05255e+35	-	114.371	299.64	390.701	162.776	126.956	244.487	119.441	180.773	165.399	577.579	284.884	547.023
gga_circ_0003029	chr1	68366835	68395844	+	29009	444	ENSGALG00000014106;	exon:68366836-68366911,exon:68393389-68393550,exon:68395639-68395844	gsfz6_1,gsfz6_2,gsfz6_3,gsfz14_1,gsfz14_2,gsfz14_3,gsfz22_1,gsfz22_2,gsfz22_3,gsfz30_1,gsfz30_2,gsfz30_3	7,7,11,11,4,14,12,10,6,8,7,14	9.38796e+42	PPFIBP1	400.297	349.581	537.214	358.108	126.956	684.563	477.764	361.546	165.399	420.058	398.838	589.102
gga_circ_0008828	chrZ	20612719	20646430	+	33711	490	n/a	intergenic_region:20612720-20612836,intergenic_region:20633733-20633789,intergenic_region:20643102-20643299,intergenic_region:20646313-20646430	gsfz6_1,gsfz6_2,gsfz6_3,gsfz14_1,gsfz14_2,gsfz14_3,gsfz22_1,gsfz22_2,gsfz22_3,gsfz30_1,gsfz30_2,gsfz30_3	2,3,4,4,15,8,9,12,14,9,9,10	3.53345e+35	--	114.371	149.82	195.351	130.221	476.085	391.179	358.323	433.855	385.93	472.565	512.791	420.787
gga_circ_0005889	chr3	70850554	70867068	+	16514	507	ENSGALG00000015478;	exon:70850555-70850664,exon:70851714-70851883,exon:70864644-70864739,exon:70866938-70867068	gsfz6_1,gsfz6_2,gsfz6_3,gsfz14_1,gsfz14_2,gsfz14_3,gsfz22_1,gsfz22_2,gsfz22_3,gsfz30_1,gsfz30_2,gsfz30_3	8,5,7,14,19,7,13,24,10,10,8,10	1.54191e+35	USP45	457.483	249.7	341.864	455.774	603.041	342.282	517.578	867.71	275.664	525.072	455.814	420.787
gga_circ_0000350	chr10	5421767	5438443	-	16676	475	ENSGALG00000003944;	exon:5421768-5421875,exon:5433285-5433416,exon:5434927-5435050,exon:5438333-5438443	gsfz6_3,gsfz14_1,gsfz14_2,gsfz14_3,gsfz22_1,gsfz22_2,gsfz22_3,gsfz30_1,gsfz30_2,gsfz30_3	4,5,4,3,5,5,6,9,8,11	31,37,26,12,27,36,10,37,28,27	FAM189A1	0	0	195.351	162.776	126.956	146.692	199.068	180.773	165.399	472.565	455.814	462.866
gga_circ_0007360	chr5	8879172	8888111	+	8939	370	ENSGALG00000005840;	exon:8879173-8879244,exon:8879847-8879956,exon:8887924-8888111	gsfz6_1,gsfz6_3,gsfz14_1,gsfz14_2,gsfz14_3,gsfz22_1,gsfz22_2,gsfz22_3,gsfz30_1,gsfz30_2,gsfz30_3	9,9,7,6,7,23,16,21,8,3,19	1.94249e+32	DENND5A	514.668	0	439.539	227.887	190.434	342.282	915.714	578.474	578.895	420.058	170.93	799.495
gga_circ_0004987	chr2	96942070	96942764	+	694	269	ENSGALG00000013858;	exon:96942071-96942152,exon:96942578-96942764	gsfz6_1,gsfz6_2,gsfz6_3,gsfz14_1,gsfz14_2,gsfz14_3,gsfz22_1,gsfz22_2,gsfz22_3,gsfz30_1,gsfz30_2,gsfz30_3	7,12,26,28,6,7,18,14,9,5,13,9	74,44,46,62,68,88,56,53,61,68,56,49	CEP76	400.297	599.281	1269.78	911.547	190.434	342.282	716.646	506.164	248.098	262.536	740.699	378.708
gga_circ_0003422	chr20	9946172	9948289	+	2117	225	ENSGALG00000006062;	intron:9946173-9946345,intron:9947678-9947729	gsfz6_1,gsfz6_2,gsfz6_3,gsfz14_1,gsfz14_2,gsfz14_3,gsfz22_2,gsfz22_3,gsfz30_1,gsfz30_2,gsfz30_3	7,4,3,10,4,9,15,7,9,10,8	99,49,83,78,62,81,59,61,68,86,74	ZBTB46	400.297	199.76	146.513	325.553	126.956	440.076	0	542.319	192.965	472.565	569.768	336.629
gga_circ_0007359	chr5	8879172	8881370	+	2198	182	ENSGALG00000005840;	exon:8879173-8879244,exon:8879847-8879956	gsfz6_1,gsfz6_2,gsfz6_3,gsfz14_1,gsfz14_2,gsfz14_3,gsfz22_1,gsfz22_3,gsfz30_1,gsfz30_2,gsfz30_3	3,6,14,7,14,5,9,8,9,10,8	2.3821e+32	DENND5A	171.556	299.64	683.727	227.887	444.346	244.487	358.323	0	220.531	472.565	569.768	336.629
gga_circ_0000374	chr10	6929375	6932920	-	3545	246	ENSGALG00000004304;	exon:6931523-6931662,exon:6932815-6932920	gsfz6_1,gsfz6_2,gsfz6_3,gsfz14_1,gsfz14_2,gsfz14_3,gsfz22_1,gsfz22_2,gsfz22_3,gsfz30_1,gsfz30_2,gsfz30_3	2,3,4,14,11,3,15,9,13,13,10,3	1.30913e+45	TCF12	114.371	149.82	195.351	455.774	349.129	146.692	597.205	325.391	358.364	682.594	569.768	126.236
gga_circ_0008268	chr8	15107410	15108966	+	1556	508	ENSGALG00000008658;	exon:15107411-15107479,exon:15107994-15108351,exon:15108886-15108966	gsfz6_1,gsfz6_2,gsfz14_1,gsfz14_2,gsfz22_3,gsfz30_1,gsfz30_2,gsfz30_3	3,4,12,5,5,3,14,10	1.34118e+23	ZNHIT6	171.556	199.76	0	390.663	158.695	0	0	0	137.832	157.522	797.675	420.787
gga_circ_0002383	chr1	179476698	179479760	+	3062	217	n/a	intergenic_region:179479544-179479760	gsfz6_1,gsfz6_2,gsfz6_3,gsfz14_1,gsfz14_2,gsfz14_3,gsfz22_1,gsfz22_2,gsfz22_3,gsfz30_1,gsfz30_2,gsfz30_3	23,6,13,12,25,8,7,7,24,14,6,7	4.83333e+35	--	1315.26	299.64	634.89	390.663	793.474	391.179	278.696	253.082	661.594	735.101	341.861	294.551
gga_circ_0005224	chr3	11680473	11722240	+	41767	521	ENSGALG00000009158;	exon:11680474-11680565,exon:11686642-11686725,exon:11690452-11690547,exon:11721992-11722240	gsfz6_2,gsfz6_3,gsfz14_2,gsfz22_1,gsfz22_2,gsfz30_1,gsfz30_2,gsfz30_3	2,3,9,7,2,5,12,10	9.90106e+30	CDC42BPA	0	99.8801	146.513	0	285.651	0	278.696	72.3092	0	262.536	683.722	420.787
gga_circ_0007567	chr6	27383424	27390955	-	7531	400	ENSGALG00000009048;	exon:27383425-27383554,exon:27384836-27384871,exon:27387937-27388092,exon:27390878-27390955	gsfz6_1,gsfz6_2,gsfz6_3,gsfz14_1,gsfz14_2,gsfz14_3,gsfz22_1,gsfz22_2,gsfz22_3,gsfz30_1,gsfz30_2,gsfz30_3	14,6,12,16,8,3,14,11,18,9,6,13	2.6532e+47	ABLIM1	800.595	299.64	586.052	520.884	253.912	146.692	557.391	397.701	496.196	472.565	341.861	547.023
gga_circ_0003911	chr2	115114189	115117277	-	3088	287	ENSGALG00000015553;	exon:115114190-115114274,exon:115117076-115117277	gsfz6_1,gsfz6_2,gsfz6_3,gsfz14_1,gsfz14_2,gsfz14_3,gsfz22_1,gsfz22_2,gsfz22_3,gsfz30_1,gsfz30_2,gsfz30_3	5,9,2,11,12,7,5,4,18,14,8,4	2.73234e+35	ARFGEF1	285.927	449.461	97.6753	358.108	380.868	342.282	199.068	144.618	496.196	735.101	455.814	168.315
gga_circ_0000823	chr13	15231686	15236214	+	4528	518	ENSGALG00000006474;	exon:15231687-15231783,exon:15233732-15233805,exon:15235019-15235162,exon:15235830-15235970,exon:15236153-15236214	gsfz6_2,gsfz6_3,gsfz14_1,gsfz14_2,gsfz22_1,gsfz22_2,gsfz22_3,gsfz30_1,gsfz30_2,gsfz30_3	6,9,12,13,23,7,14,8,12,6	1.14413e+39	SKP1	0	299.64	439.539	390.663	412.607	0	915.714	253.082	385.93	420.058	683.722	252.472
gga_circ_0005511	chr3	31736142	31778408	-	42266	563	ENSGALG00000010597;	intron:31736143-31736251,intron:31752829-31752906,intron:31757850-31757971,intron:31760894-31760973,intron:31778235-31778408	gsfz6_2,gsfz6_3,gsfz14_1,gsfz14_2,gsfz14_3,gsfz22_1,gsfz22_2,gsfz22_3,gsfz30_1,gsfz30_3	8,8,19,16,6,12,7,11,9,21	2.69359e+29	CRIM1	0	399.521	390.701	618.55	507.824	293.384	477.764	253.082	303.231	472.565	0	883.652
gga_circ_0007006	chr5	27415587	27439816	+	24229	525	ENSGALG00000009463;	exon:27415588-27415731,exon:27419635-27419671,exon:27424945-27425074,exon:27439603-27439816	gsfz6_1,gsfz6_2,gsfz6_3,gsfz14_1,gsfz14_2,gsfz14_3,gsfz22_1,gsfz22_2,gsfz22_3,gsfz30_1,gsfz30_2,gsfz30_3	8,8,4,18,19,9,4,14,12,7,7,14	74,96,87,86,80,102,90,81,147,105,100,68	DCAF5	457.483	399.521	195.351	585.995	603.041	440.076	159.255	506.164	330.797	367.551	398.838	589.102
gga_circ_0003989	chr2	126129483	126143628	+	14145	572	ENSGALG00000015984;	exon:126129484-126129624,exon:126129997-126130068,exon:126131281-126131332,exon:126142267-126142388,exon:126143444-126143628	gsfz6_1,gsfz6_3,gsfz14_1,gsfz14_2,gsfz14_3,gsfz22_1,gsfz22_2,gsfz22_3,gsfz30_1,gsfz30_2,gsfz30_3	4,9,16,14,16,9,3,15,11,4,13	160,164,184,181,164,172,120,173,98,132,168	INTS8	228.741	0	439.539	520.884	444.346	782.358	358.323	108.464	413.497	577.579	227.907	547.023
gga_circ_0000505	chr11	18489693	18490960	+	1267	352	ENSGALG00000000699;	exon:18489694-18489778,exon:18490401-18490548,exon:18490842-18490960	gsfz6_3,gsfz14_1,gsfz22_1,gsfz22_2,gsfz22_3,gsfz30_1,gsfz30_2,gsfz30_3	15,10,9,19,5,15,4,8	110,106,134,120,72,118,129,100	WWP2	0	0	732.565	325.553	0	0	358.323	686.937	137.832	787.608	227.907	336.629
gga_circ_0004829	chr2	68373186	68387673	-	14487	262	ENSGALG00000012898;	exon:68373187-68373282,exon:68373610-68373685,exon:68387584-68387673	gsfz6_1,gsfz6_2,gsfz6_3,gsfz14_1,gsfz14_2,gsfz14_3,gsfz22_1,gsfz22_2,gsfz22_3,gsfz30_1,gsfz30_2,gsfz30_3	12,9,13,17,16,11,18,11,23,12,6,9	2.23188e+35	KIAA1468	686.224	449.461	634.89	553.439	507.824	537.871	716.646	397.701	634.028	630.087	341.861	378.708
gga_circ_0002970	chr1	64707066	64710818	+	3752	473	ENSGALG00000013136;	intron:64707067-64707274,intron:64709415-64709457,intron:64710047-64710154,intron:64710705-64710818	gsfz6_1,gsfz6_2,gsfz6_3,gsfz14_1,gsfz14_2,gsfz14_3,gsfz22_1,gsfz22_2,gsfz22_3,gsfz30_1,gsfz30_2,gsfz30_3	8,6,14,11,14,11,17,14,14,9,8,10	70,58,86,71,79,82,64,64,74,58,73,85	AEBP2	457.483	299.64	683.727	358.108	444.346	537.871	676.832	506.164	385.93	472.565	455.814	420.787
gga_circ_0003523	chr22	214763	230476	-	15713	467	ENSGALG00000000098;	exon:214764-214862,exon:217124-217184,exon:222830-222910,exon:227608-227689,exon:229887-229958,exon:230405-230476	gsfz6_1,gsfz6_2,gsfz6_3,gsfz14_1,gsfz14_2,gsfz14_3,gsfz22_1,gsfz22_2,gsfz22_3,gsfz30_1,gsfz30_2,gsfz30_3	11,26,23,26,58,23,15,17,52,10,7,10	5.94454e+35	ANTXR1	629.039	1298.44	1123.27	846.437	1840.86	1124.64	597.205	614.628	1433.45	525.072	398.838	420.787
gga_circ_0002844	chr1	51612769	51617735	+	4966	510	ENSGALG00000012533;	exon:51612770-51613122,exon:51617579-51617735	gsfz6_1,gsfz6_2,gsfz6_3,gsfz14_1,gsfz14_2,gsfz14_3,gsfz22_1,gsfz22_2,gsfz22_3,gsfz30_1,gsfz30_2,gsfz30_3	10,15,8,14,14,15,8,12,19,10,7,10	3.57422e+47	MYH9	571.853	749.101	390.701	455.774	444.346	733.46	318.509	433.855	523.762	525.072	398.838	420.787
gga_circ_0007149	chr5	43321798	43331331	-	9533	454	ENSGALG00000010680;	exon:43321799-43321936,exon:43326381-43326444,exon:43329071-43329243,exon:43331253-43331331	gsfz6_1,gsfz6_2,gsfz6_3,gsfz14_1,gsfz14_2,gsfz14_3,gsfz22_1,gsfz22_2,gsfz22_3,gsfz30_1,gsfz30_2,gsfz30_3	11,19,21,26,35,14,2,12,33,8,14,3	64,78,87,90,73,57,50,56,73,83,73,70	TTC7B	629.039	948.861	1025.59	846.437	1110.86	684.563	79.6273	433.855	909.692	420.058	797.675	126.236
gga_circ_0002490	chr1	193304631	193312253	-	7622	476	ENSGALG00000000845;	exon:193304632-193304717,exon:193308428-193308502,exon:193309412-193309573,exon:193310879-193310913,exon:193312136-193312253	gsfz6_1,gsfz6_2,gsfz6_3,gsfz14_1,gsfz14_2,gsfz14_3,gsfz22_1,gsfz22_2,gsfz22_3,gsfz30_1,gsfz30_2,gsfz30_3	4,9,5,20,14,11,4,15,20,10,4,14	6.10442e+35	UVRAG	228.741	449.461	244.188	651.105	444.346	537.871	159.255	542.319	551.329	525.072	227.907	589.102
gga_circ_0007060	chr5	33573490	33582234	-	8744	402	ENSGALG00000009930;	exon:33573491-33573632,exon:33575683-33575764,exon:33577049-33577122,exon:33582131-33582234	gsfz6_1,gsfz6_2,gsfz6_3,gsfz14_1,gsfz14_2,gsfz14_3,gsfz22_1,gsfz22_2,gsfz22_3,gsfz30_1,gsfz30_2,gsfz30_3	12,5,6,20,20,7,7,5,20,11,6,10	4.32469e+35	STRN3	686.224	249.7	293.026	651.105	634.78	342.282	278.696	180.773	551.329	577.579	341.861	420.787
gga_circ_0008292	chr8	17947275	17950566	+	3291	157	ENSGALG00000008988;	exon:17947276-17947432	gsfz6_1,gsfz6_3,gsfz14_1,gsfz14_2,gsfz22_1,gsfz22_2,gsfz22_3,gsfz30_1,gsfz30_2,gsfz30_3	8,3,9,12,11,7,15,9,10,7	1.5715e+29	ZZZ3	457.483	0	146.513	292.997	380.868	0	437.95	253.082	413.497	472.565	569.768	294.551
gga_circ_0007799	chr7	11370900	11372547	+	1647	354	ENSGALG00000008459;	exon:11370901-11371074,exon:11372368-11372547	gsfz6_1,gsfz6_2,gsfz6_3,gsfz14_1,gsfz14_2,gsfz14_3,gsfz22_1,gsfz22_2,gsfz22_3,gsfz30_1,gsfz30_2,gsfz30_3	9,7,11,6,5,9,11,18,9,9,7,11	7.54568e+38	BMPR-II	514.668	349.581	537.214	195.332	158.695	440.076	437.95	650.783	248.098	472.565	398.838	462.866
gga_circ_0004736	chr2	59671409	59672156	+	747	224	ENSGALG00000012681;	exon:59671410-59671555,exon:59672079-59672156	gsfz6_1,gsfz6_2,gsfz6_3,gsfz14_1,gsfz14_2,gsfz14_3,gsfz22_1,gsfz22_2,gsfz22_3,gsfz30_1,gsfz30_2,gsfz30_3	12,7,14,13,9,12,10,20,36,6,9,12	205,183,183,116,158,175,83,152,232,107,161,144	MBOAT1	686.224	349.581	683.727	423.218	285.651	586.768	398.137	723.092	992.392	315.043	512.791	504.944
gga_circ_0003303	chr1	979342	983260	-	3918	417	ENSGALG00000008162;	exon:979343-979442,exon:982260-982347,exon:983032-983260	gsfz6_1,gsfz6_2,gsfz6_3,gsfz14_1,gsfz14_2,gsfz14_3,gsfz22_1,gsfz22_2,gsfz22_3,gsfz30_1,gsfz30_2,gsfz30_3	4,13,2,6,11,17,11,7,8,6,9,12	115,134,130,148,150,164,93,119,167,132,167,165	FBXO18	228.741	649.221	97.6753	195.332	349.129	831.255	437.95	253.082	220.531	315.043	512.791	504.944
gga_circ_0000321	chr10	3001416	3024278	-	22862	479	ENSGALG00000002989;	exon:3001417-3001483,exon:3002112-3002207,exon:3002409-3002457,exon:3020189-3020245,exon:3021708-3021812,exon:3024174-3024278	gsfz6_1,gsfz6_2,gsfz6_3,gsfz14_1,gsfz14_2,gsfz14_3,gsfz22_1,gsfz22_2,gsfz22_3,gsfz30_1,gsfz30_2,gsfz30_3	3,15,4,12,17,12,14,7,30,10,6,11	4.42508e+35	UBE2Q2	171.556	749.101	195.351	390.663	539.563	586.768	557.391	253.082	826.993	525.072	341.861	462.866
gga_circ_0000377	chr10	7094926	7099374	+	4448	583	ENSGALG00000014375;	intron:7094927-7095072,intron:7098820-7098885,intron:7099004-7099374	gsfz6_1,gsfz6_2,gsfz6_3,gsfz14_1,gsfz14_2,gsfz14_3,gsfz22_1,gsfz22_2,gsfz22_3,gsfz30_1,gsfz30_2,gsfz30_3	12,29,6,8,5,8,7,5,10,4,13,9	2.5021e+35	-	686.224	1448.26	293.026	260.442	158.695	391.179	278.696	180.773	275.664	210.029	740.699	378.708
gga_circ_0008342	chr8	2199576	2211170	-	11594	400	ENSGALG00000002216;	exon:2199577-2199687,exon:2200225-2200287,exon:2208205-2208345,exon:2211086-2211170	gsfz6_1,gsfz6_2,gsfz6_3,gsfz14_1,gsfz14_2,gsfz14_3,gsfz22_1,gsfz22_2,gsfz22_3,gsfz30_1,gsfz30_2,gsfz30_3	3,6,3,9,19,6,11,6,11,10,3,15	5.13352e+35	NEK7	171.556	299.64	146.513	292.997	603.041	293.384	437.95	216.928	303.231	525.072	170.93	631.18
gga_circ_0005201	chr3	109670499	109673167	+	2668	294	ENSGALG00000016720;	exon:109670500-109670591,exon:109671269-109671373,exon:109672682-109672718,exon:109673108-109673167	gsfz6_1,gsfz6_3,gsfz14_1,gsfz14_2,gsfz14_3,gsfz22_1,gsfz22_2,gsfz22_3,gsfz30_1,gsfz30_2,gsfz30_3	4,2,16,6,7,8,11,3,10,8,8	5.24566e+34	CD2AP	228.741	0	97.6753	520.884	190.434	342.282	318.509	397.701	82.6993	525.072	455.814	336.629
gga_circ_0005529	chr3	33244070	33245048	-	978	349	ENSGALG00000010649;	intron:33244071-33244185,intron:33244633-33244727,intron:33244815-33244861,intron:33244957-33245048	gsfz6_1,gsfz6_2,gsfz6_3,gsfz14_2,gsfz14_3,gsfz22_2,gsfz22_3,gsfz30_1,gsfz30_2,gsfz30_3	2,3,7,4,14,4,13,7,4,17	65,61,52,73,58,46,72,74,87,92	CNST	114.371	149.82	341.864	0	126.956	684.563	0	144.618	358.364	367.551	227.907	715.338
gga_circ_0008044	chr7	34031673	34035682	+	4009	473	ENSGALG00000012444;	exon:34031674-34031881,exon:34034109-34034218,exon:34035528-34035682	gsfz6_1,gsfz6_2,gsfz14_1,gsfz14_2,gsfz22_1,gsfz22_2,gsfz22_3,gsfz30_1,gsfz30_2,gsfz30_3	11,8,7,11,8,11,10,8,6,13	3.64373e+29	ACVR2A	629.039	399.521	0	227.887	349.129	0	318.509	397.701	275.664	420.058	341.861	547.023
gga_circ_0007428	chr6	15731447	15735530	+	4083	517	ENSGALG00000005243;	exon:15731448-15731587,exon:15731685-15731762,exon:15731857-15731951,exon:15733419-15733544,exon:15735453-15735530	gsfz6_1,gsfz6_2,gsfz6_3,gsfz14_1,gsfz14_2,gsfz14_3,gsfz22_1,gsfz22_2,gsfz22_3,gsfz30_1,gsfz30_2,gsfz30_3	6,7,2,11,9,2,7,6,20,6,13,6	3.13283e+35	PPP3CB	343.112	349.581	97.6753	358.108	285.651	97.7947	278.696	216.928	551.329	315.043	740.699	252.472
gga_circ_0003833	chr2	10398454	10402293	+	3839	502	ENSGALG00000006749;	exon:10398455-10398499,exon:10400028-10400104,exon:10401414-10401651,exon:10402152-10402293	gsfz6_1,gsfz6_3,gsfz14_1,gsfz14_2,gsfz14_3,gsfz22_2,gsfz22_3,gsfz30_1,gsfz30_2,gsfz30_3	3,9,2,8,5,13,10,9,5,13	71,92,73,110,111,91,94,108,96,100	WDR37	171.556	0	439.539	65.1105	253.912	244.487	0	470.01	275.664	472.565	284.884	547.023
gga_circ_0005159	chr3	108492600	108498679	+	6079	361	ENSGALG00000016704;	exon:108492601-108492763,exon:108498482-108498679	gsfz6_1,gsfz6_3,gsfz14_1,gsfz14_2,gsfz22_2,gsfz22_3,gsfz30_1,gsfz30_2,gsfz30_3	2,8,3,8,5,12,9,5,13	3.36508e+26	CDC5L	114.371	0	390.701	97.6658	253.912	0	0	180.773	330.797	472.565	284.884	547.023
gga_circ_0009160	chrZ	72896355	72900280	+	3925	327	n/a	intergenic_region:72896356-72896566,intergenic_region:72900165-72900280	gsfz6_1,gsfz6_2,gsfz6_3,gsfz14_1,gsfz14_2,gsfz14_3,gsfz22_1,gsfz22_2,gsfz22_3,gsfz30_1,gsfz30_2,gsfz30_3	5,10,11,6,10,10,6,13,17,10,7,9	120,106,144,118,143,131,113,94,112,109,151,148	--	285.927	499.401	537.214	195.332	317.39	488.974	238.882	470.01	468.629	525.072	398.838	378.708
gga_circ_0007906	chr7	18051433	18057689	-	6256	554	ENSGALG00000009608;	exon:18051434-18051500,exon:18054548-18054591,exon:18055182-18055325,exon:18056996-18057154,exon:18057550-18057689	gsfz6_1,gsfz6_2,gsfz6_3,gsfz14_1,gsfz14_2,gsfz14_3,gsfz22_1,gsfz22_2,gsfz22_3,gsfz30_1,gsfz30_2,gsfz30_3	7,4,13,20,14,8,21,7,14,11,9,5	1.12197e+35	UBR3	400.297	199.76	634.89	651.105	444.346	391.179	836.087	253.082	385.93	577.579	512.791	210.393
gga_circ_0001339	chr18	10242092	10242628	-	536	458	ENSGALG00000007296;	exon:10242093-10242488,exon:10242567-10242628	gsfz6_1,gsfz6_2,gsfz6_3,gsfz14_1,gsfz14_2,gsfz14_3,gsfz22_1,gsfz22_2,gsfz22_3,gsfz30_1,gsfz30_2,gsfz30_3	6,7,18,10,3,2,7,8,6,11,9,5	93,93,98,107,101,113,96,127,92,137,136,97	MAFG	343.112	349.581	879.078	325.553	95.2169	97.7947	278.696	289.237	165.399	577.579	512.791	210.393
gga_circ_0002513	chr1	193955516	193961656	-	6140	504	ENSGALG00000009114;	exon:193955517-193955721,exon:193960902-193960972,exon:193961216-193961323,exon:193961537-193961656	gsfz6_3,gsfz14_1,gsfz14_2,gsfz22_1,gsfz22_2,gsfz22_3,gsfz30_1,gsfz30_2,gsfz30_3	5,3,7,11,22,6,10,4,13	3.51168e+32	DGAT2	0	0	244.188	97.6658	222.173	0	437.95	795.401	165.399	525.072	227.907	547.023
gga_circ_0009031	chrZ	47205111	47213641	+	8530	325	ENSGALG00000000264;	exon:47205112-47205324,exon:47213530-47213641	gsfz6_1,gsfz6_2,gsfz6_3,gsfz14_1,gsfz14_2,gsfz14_3,gsfz22_1,gsfz22_2,gsfz22_3,gsfz30_1,gsfz30_2,gsfz30_3	9,11,6,30,16,14,12,20,30,7,6,14	2.14173e+35	-	514.668	549.341	293.026	976.658	507.824	684.563	477.764	723.092	826.993	367.551	341.861	589.102
gga_circ_0003437	chr21	3102352	3106081	-	3729	274	ENSGALG00000002232;	exon:3102353-3102452,exon:3103153-3103277,exon:3106033-3106081	gsfz6_1,gsfz6_2,gsfz6_3,gsfz14_1,gsfz14_2,gsfz14_3,gsfz22_1,gsfz22_2,gsfz22_3,gsfz30_1,gsfz30_2,gsfz30_3	5,2,7,14,3,6,9,18,15,7,6,14	109,110,100,108,97,101,105,128,114,114,153,235	RERE	285.927	99.8801	341.864	455.774	95.2169	293.384	358.323	650.783	413.497	367.551	341.861	589.102
gga_circ_0003002	chr1	6676915	6705276	-	28361	204	ENSGALG00000006682;	exon:6676916-6677035,exon:6705193-6705276	gsfz6_1,gsfz6_2,gsfz6_3,gsfz14_1,gsfz14_2,gsfz14_3,gsfz22_1,gsfz22_2,gsfz22_3,gsfz30_1,gsfz30_2,gsfz30_3	16,29,21,16,19,4,7,10,32,8,7,11	6.95677e+35	BEND7	914.965	1448.26	1025.59	520.884	603.041	195.589	278.696	361.546	882.126	420.058	398.838	462.866
gga_circ_0005923	chr3	75838032	75849678	+	11646	435	ENSGALG00000015806;	exon:75838033-75838109,exon:75842083-75842238,exon:75848486-75848562,exon:75849554-75849678	gsfz6_1,gsfz6_2,gsfz6_3,gsfz14_1,gsfz14_2,gsfz14_3,gsfz22_1,gsfz22_2,gsfz22_3,gsfz30_1,gsfz30_2,gsfz30_3	6,6,6,2,11,3,4,9,13,12,4,10	116,93,133,99,125,117,99,122,142,115,107,108	RARS2	343.112	299.64	293.026	65.1105	349.129	146.692	159.255	325.391	358.364	630.087	227.907	420.787
gga_circ_0000644	chr12	16041695	16091944	-	50249	501	ENSGALG00000007769;	exon:16041696-16041877,exon:16065762-16065859,exon:16070973-16071127,exon:16091879-16091944	gsfz6_1,gsfz6_2,gsfz6_3,gsfz14_1,gsfz14_2,gsfz14_3,gsfz22_1,gsfz22_2,gsfz22_3,gsfz30_1,gsfz30_2,gsfz30_3	6,6,7,5,11,7,9,3,10,6,8,12	1.16119e+35	FOXP1	343.112	299.64	341.864	162.776	349.129	342.282	358.323	108.464	275.664	315.043	455.814	504.944
gga_circ_0006102	chr3	98409490	98435618	-	26128	394	ENSGALG00000016460;	exon:98409491-98409602,exon:98434746-98434859,exon:98435451-98435618	gsfz6_1,gsfz6_2,gsfz6_3,gsfz14_1,gsfz14_2,gsfz14_3,gsfz22_1,gsfz22_2,gsfz22_3,gsfz30_1,gsfz30_2,gsfz30_3	4,23,8,4,22,10,19,19,32,10,5,11	2.222e+35	NBAS	228.741	1148.62	390.701	130.221	698.258	488.974	756.46	686.937	882.126	525.072	284.884	462.866
gga_circ_0006479	chr4	51181891	51186415	+	4524	566	ENSGALG00000011795;	exon:51181892-51181974,exon:51183476-51183512,exon:51183605-51183644,exon:51183749-51183811,exon:51185335-51185469,exon:51186208-51186415	gsfz6_1,gsfz6_2,gsfz6_3,gsfz14_1,gsfz14_2,gsfz14_3,gsfz22_1,gsfz22_2,gsfz22_3,gsfz30_1,gsfz30_2,gsfz30_3	5,12,7,6,17,5,12,16,10,11,4,11	3.31322e+35	YTHDC1	285.927	599.281	341.864	195.332	539.563	244.487	477.764	578.474	275.664	577.579	227.907	462.866
gga_circ_0000117	JH375247.1	1266	3987	-	2721	236	n/a	intergenic_region:1267-1424,intergenic_region:3910-3987	gsfz6_1,gsfz6_2,gsfz6_3,gsfz14_1,gsfz14_2,gsfz14_3,gsfz22_1,gsfz22_2,gsfz22_3,gsfz30_1,gsfz30_2,gsfz30_3	15,11,11,17,10,12,16,21,16,6,10,9	1.38159e+35	--	857.78	549.341	537.214	553.439	317.39	586.768	637.019	759.247	441.063	315.043	569.768	378.708
gga_circ_0003925	chr2	116285588	116286780	-	1192	275	ENSGALG00000015607;	exon:116285589-116285761,exon:116286679-116286780	gsfz6_1,gsfz6_2,gsfz6_3,gsfz14_1,gsfz14_2,gsfz14_3,gsfz22_1,gsfz22_2,gsfz22_3,gsfz30_1,gsfz30_2,gsfz30_3	8,12,13,24,14,14,10,7,17,6,10,9	3.53316e+35	NCOA2	457.483	599.281	634.89	781.326	444.346	684.563	398.137	253.082	468.629	315.043	569.768	378.708
gga_circ_0009109	chrZ	57938252	57983118	+	44866	418	ENSGALG00000014661;	exon:57938253-57938376,exon:57944384-57944485,exon:57982927-57983118	gsfz6_1,gsfz6_2,gsfz6_3,gsfz14_1,gsfz14_2,gsfz14_3,gsfz22_1,gsfz22_2,gsfz22_3,gsfz30_1,gsfz30_2,gsfz30_3	6,21,9,20,41,10,10,18,40,9,5,12	2.00198e+35	FAM172A	343.112	1048.74	439.539	651.105	1301.3	488.974	398.137	650.783	1102.66	472.565	284.884	504.944
gga_circ_0001723	chr1	119540715	119570091	+	29376	368	ENSGALG00000016420;	exon:119540716-119540912,exon:119562671-119562746,exon:119569997-119570091	gsfz6_1,gsfz14_1,gsfz14_2,gsfz14_3,gsfz22_1,gsfz22_2,gsfz22_3,gsfz30_1,gsfz30_2,gsfz30_3	3,6,5,2,3,2,7,6,7,13	1.07283e+31	SH3KBP1	171.556	0	0	195.332	158.695	97.7947	119.441	72.3092	192.965	315.043	398.838	547.023
gga_circ_0006643	chr4	69814444	69840188	+	25744	182	ENSGALG00000014343;	exon:69840007-69840188	gsfz6_1,gsfz6_2,gsfz6_3,gsfz14_1,gsfz14_2,gsfz14_3,gsfz22_1,gsfz22_2,gsfz22_3,gsfz30_1,gsfz30_2,gsfz30_3	7,5,3,18,14,12,9,13,24,10,7,8	1.78169e+35	ARAP2	400.297	249.7	146.513	585.995	444.346	586.768	358.323	470.01	661.594	525.072	398.838	336.629
gga_circ_0005022	chr2	98717432	98719742	-	2310	388	ENSGALG00000013357;	exon:98717433-98717591,exon:98719514-98719742	gsfz6_1,gsfz6_2,gsfz6_3,gsfz14_1,gsfz14_2,gsfz14_3,gsfz22_1,gsfz22_2,gsfz22_3,gsfz30_1,gsfz30_2,gsfz30_3	11,12,14,8,22,2,16,12,14,3,9,14	1.94246e+35	MTCL1	629.039	599.281	683.727	260.442	698.258	97.7947	637.019	433.855	385.93	157.522	512.791	589.102
gga_circ_0007425	chr6	15717185	15735530	+	18345	495	ENSGALG00000005243;	exon:15717186-15717386,exon:15719525-15719614,exon:15733419-15733544,exon:15735453-15735530	gsfz6_1,gsfz6_2,gsfz6_3,gsfz14_1,gsfz14_2,gsfz14_3,gsfz22_1,gsfz22_2,gsfz22_3,gsfz30_1,gsfz30_2,gsfz30_3	2,6,11,12,6,13,10,7,23,7,9,9	2.51243e+35	PPP3CB	114.371	299.64	537.214	390.663	190.434	635.666	398.137	253.082	634.028	367.551	512.791	378.708
gga_circ_0005838	chr3	62054534	62060071	+	5537	334	ENSGALG00000014878;	exon:62054535-62054658,exon:62056051-62056144,exon:62059956-62060071	gsfz6_1,gsfz6_2,gsfz6_3,gsfz14_1,gsfz14_2,gsfz14_3,gsfz22_1,gsfz22_2,gsfz22_3,gsfz30_1,gsfz30_2,gsfz30_3	9,5,6,12,6,5,13,8,9,7,9,9	1.80515e+47	MAN1A1	514.668	249.7	293.026	390.663	190.434	244.487	517.578	289.237	248.098	367.551	512.791	378.708
gga_circ_0005338	chr3	19086507	19096700	+	10193	263	ENSGALG00000009627;	exon:19095422-19095604,exon:19096621-19096700	gsfz6_1,gsfz6_2,gsfz6_3,gsfz14_2,gsfz14_3,gsfz22_1,gsfz22_2,gsfz22_3,gsfz30_1,gsfz30_2,gsfz30_3	5,10,13,8,11,12,10,8,4,8,14	1.39108e+32	GPATCH2	285.927	499.401	634.89	0	253.912	537.871	477.764	361.546	220.531	210.029	455.814	589.102
gga_circ_0000537	chr11	3694394	3694681	+	287	287	n/a	intergenic_region:3694395-3694681	gsfz6_1,gsfz6_2,gsfz6_3,gsfz14_1,gsfz14_2,gsfz22_1,gsfz22_2,gsfz22_3,gsfz30_1,gsfz30_2,gsfz30_3	3,3,14,8,7,2,6,6,10,9,5	28,18,47,12,20,29,26,25,40,35,19	--	171.556	149.82	683.727	260.442	222.173	0	79.6273	216.928	165.399	525.072	512.791	210.393
gga_circ_0003677	chr26	3675605	3684436	-	8831	277	ENSGALG00000001860;	exon:3675606-3675714,exon:3676843-3677010	gsfz6_2,gsfz6_3,gsfz14_1,gsfz14_2,gsfz14_3,gsfz22_1,gsfz22_2,gsfz22_3,gsfz30_1,gsfz30_2,gsfz30_3	11,3,7,12,10,3,5,12,9,4,13	72,72,119,77,109,98,74,99,97,106,102	RSBN1	0	549.341	146.513	227.887	380.868	488.974	119.441	180.773	330.797	472.565	227.907	547.023
gga_circ_0005177	chr3	109515100	109518057	-	2957	564	ENSGALG00000016718;	exon:109515101-109515334,exon:109516809-109516951,exon:109517397-109517455,exon:109517930-109518057	gsfz6_1,gsfz6_2,gsfz6_3,gsfz14_1,gsfz14_2,gsfz14_3,gsfz22_1,gsfz22_2,gsfz22_3,gsfz30_1,gsfz30_2,gsfz30_3	6,6,8,20,5,13,17,4,12,10,3,13	6.96499e+36	ADGRF5	343.112	299.64	390.701	651.105	158.695	635.666	676.832	144.618	330.797	525.072	170.93	547.023
gga_circ_0008674	chr9	6327526	6336421	+	8895	292	ENSGALG00000029102;	exon:6327527-6327686,exon:6336290-6336421	gsfz6_1,gsfz6_2,gsfz6_3,gsfz14_1,gsfz14_2,gsfz14_3,gsfz22_1,gsfz22_2,gsfz22_3,gsfz30_1,gsfz30_2,gsfz30_3	7,5,10,22,16,9,5,9,15,11,5,9	60,67,68,45,83,66,42,45,72,21,42,43	PXYLP1	400.297	249.7	488.377	716.216	507.824	440.076	199.068	325.391	413.497	577.579	284.884	378.708
gga_circ_0005344	chr3	2014555	2021995	+	7440	384	ENSGALG00000007845;	exon:2014556-2014698,exon:2017401-2017549,exon:2021904-2021995	gsfz6_1,gsfz6_2,gsfz6_3,gsfz14_1,gsfz14_2,gsfz14_3,gsfz22_1,gsfz22_2,gsfz22_3,gsfz30_1,gsfz30_2,gsfz30_3	13,8,4,25,42,14,6,9,27,5,12,7	2.31204e+35	REL	743.409	399.521	195.351	813.882	1333.04	684.563	238.882	325.391	744.294	262.536	683.722	294.551
gga_circ_0006853	chr5	12828890	12840714	-	11824	693	ENSGALG00000006472;	exon:12828891-12829011,exon:12831609-12831674,exon:12833564-12833597,exon:12834664-12834805,exon:12835813-12835935,exon:12838125-12838220,exon:12840604-12840714	gsfz6_1,gsfz6_2,gsfz6_3,gsfz14_1,gsfz14_2,gsfz14_3,gsfz22_1,gsfz22_2,gsfz22_3,gsfz30_1,gsfz30_2,gsfz30_3	13,11,10,34,23,19,19,9,9,5,9,11	2.06277e+35	KCNQ1	743.409	549.341	488.377	1106.88	729.997	929.05	756.46	325.391	248.098	262.536	512.791	462.866
gga_circ_0002428	chr1	18568434	18579904	-	11470	394	ENSGALG00000008526;	exon:18568435-18568539,exon:18575376-18575507,exon:18579748-18579904	gsfz6_1,gsfz6_2,gsfz6_3,gsfz14_1,gsfz14_2,gsfz14_3,gsfz22_1,gsfz22_2,gsfz22_3,gsfz30_1,gsfz30_2,gsfz30_3	5,7,11,13,14,5,16,6,17,10,5,10	4.22357e+35	BRD1	285.927	349.581	537.214	423.218	444.346	244.487	637.019	216.928	468.629	525.072	284.884	420.787
gga_circ_0006638	chr4	68956972	68957843	+	871	333	ENSGALG00000014298;	exon:68956973-68957110,exon:68957529-68957624,exon:68957745-68957843	gsfz6_1,gsfz6_2,gsfz6_3,gsfz14_1,gsfz14_2,gsfz14_3,gsfz22_1,gsfz22_2,gsfz22_3,gsfz30_1,gsfz30_2,gsfz30_3	4,3,3,15,6,7,3,19,12,8,3,15	1.72193e+35	RFC1	228.741	149.82	146.513	488.329	190.434	342.282	119.441	686.937	330.797	420.058	170.93	631.18
gga_circ_0004123	chr2	140918857	140920889	+	2032	362	ENSGALG00000016270;	exon:140918858-140919019,exon:140920196-140920327,exon:140920822-140920889	gsfz6_1,gsfz6_2,gsfz6_3,gsfz14_1,gsfz14_2,gsfz14_3,gsfz22_1,gsfz22_2,gsfz22_3,gsfz30_1,gsfz30_2,gsfz30_3	3,2,4,4,6,10,8,19,7,6,4,16	2.67296e+35	EFR3A	171.556	99.8801	195.351	130.221	190.434	488.974	318.509	686.937	192.965	315.043	227.907	673.259
gga_circ_0005254	chr3	12442629	12443466	-	837	353	ENSGALG00000009028;	exon:12442630-12442720,exon:12443205-12443466	gsfz6_1,gsfz6_2,gsfz6_3,gsfz14_1,gsfz14_2,gsfz14_3,gsfz22_1,gsfz22_2,gsfz22_3,gsfz30_1,gsfz30_2,gsfz30_3	3,9,6,10,9,10,15,17,10,8,11,4	105,137,118,121,156,105,108,144,130,105,90,161	BTBD3	171.556	449.461	293.026	325.553	285.651	488.974	597.205	614.628	275.664	420.058	626.745	168.315
gga_circ_0000948	chr14	14283208	14284022	-	814	152	ENSGALG00000020725;	exon:14283209-14283293,exon:14283956-14284022	gsfz6_3,gsfz14_1,gsfz14_2,gsfz14_3,gsfz22_2,gsfz22_3,gsfz30_1,gsfz30_2,gsfz30_3	3,9,5,7,4,8,7,6,12	1.96169e+26	VRK3	0	0	146.513	292.997	158.695	342.282	0	144.618	220.531	367.551	341.861	504.944
gga_circ_0004845	chr2	78258873	78260188	-	1315	444	ENSGALG00000013006;	exon:78258874-78259035,exon:78259210-78259333,exon:78260031-78260188	gsfz6_1,gsfz6_2,gsfz6_3,gsfz14_1,gsfz14_2,gsfz14_3,gsfz22_1,gsfz22_2,gsfz22_3,gsfz30_1,gsfz30_2,gsfz30_3	2,14,6,7,5,4,3,3,3,11,6,7	2,13,3,13,71,63,4,5,105,9,4,7	ROPN1L	114.371	699.161	293.026	227.887	158.695	195.589	119.441	108.464	82.6993	577.579	341.861	294.551
gga_circ_0004508	chr2	41609826	41627935	-	18109	234	n/a	intergenic_region:41609827-41609961,intergenic_region:41627837-41627935	gsfz6_1,gsfz6_2,gsfz6_3,gsfz14_1,gsfz14_2,gsfz14_3,gsfz22_1,gsfz22_2,gsfz22_3,gsfz30_1,gsfz30_2,gsfz30_3	5,2,11,12,18,8,11,8,15,5,10,9	7.98511e+35	--	285.927	99.8801	537.214	390.663	571.302	391.179	437.95	289.237	413.497	262.536	569.768	378.708
gga_circ_0007452	chr6	16253205	16261216	-	8011	480	ENSGALG00000005534;	exon:16253206-16253366,exon:16255005-16255127,exon:16261021-16261216	gsfz6_1,gsfz6_2,gsfz6_3,gsfz14_1,gsfz14_2,gsfz14_3,gsfz22_1,gsfz22_2,gsfz22_3,gsfz30_1,gsfz30_2,gsfz30_3	2,19,11,9,13,7,11,12,6,8,5,12	1.21912e+46	TM9SF3	114.371	948.861	537.214	292.997	412.607	342.282	437.95	433.855	165.399	420.058	284.884	504.944
gga_circ_0006963	chr5	22838364	22858888	+	20524	452	ENSGALG00000008358;	exon:22838365-22838451,exon:22845207-22845389,exon:22858209-22858289,exon:22858788-22858888	gsfz6_1,gsfz6_2,gsfz6_3,gsfz14_1,gsfz14_2,gsfz14_3,gsfz22_1,gsfz22_2,gsfz22_3,gsfz30_1,gsfz30_2,gsfz30_3	7,12,9,5,13,9,11,10,11,9,4,12	2.18232e+35	AMBRA1	400.297	599.281	439.539	162.776	412.607	440.076	437.95	361.546	303.231	472.565	227.907	504.944
gga_circ_0000608	chr12	13528363	13557220	+	28857	267	n/a	intergenic_region:13528364-13528456,intergenic_region:13536662-13536730,intergenic_region:13557116-13557220	gsfz6_1,gsfz6_2,gsfz14_1,gsfz14_2,gsfz14_3,gsfz22_1,gsfz22_2,gsfz22_3,gsfz30_1,gsfz30_2,gsfz30_3	12,7,23,33,16,18,20,20,3,11,10	103,100,110,73,80,79,76,99,84,111,88	--	686.224	349.581	0	748.771	1047.39	782.358	716.646	723.092	551.329	157.522	626.745	420.787
gga_circ_0003772	chr28	3248384	3254859	-	6475	347	ENSGALG00000002928;	exon:3248385-3248656,exon:3254785-3254859	gsfz6_1,gsfz6_2,gsfz6_3,gsfz14_1,gsfz14_2,gsfz14_3,gsfz22_1,gsfz22_2,gsfz22_3,gsfz30_1,gsfz30_2,gsfz30_3	10,9,11,18,14,7,10,17,12,7,8,9	3.27264e+35	GATAD2A	571.853	449.461	537.214	585.995	444.346	342.282	398.137	614.628	330.797	367.551	455.814	378.708
gga_circ_0003421	chr20	9946172	9948131	+	1959	537	ENSGALG00000006062;	intron:9946173-9946345,intron:9947678-9947729,intron:9947820-9948131	gsfz6_1,gsfz6_2,gsfz6_3,gsfz14_1,gsfz14_2,gsfz14_3,gsfz22_1,gsfz22_2,gsfz22_3,gsfz30_1,gsfz30_2,gsfz30_3	17,9,4,10,7,6,14,11,7,4,10,10	120,81,120,121,97,109,92,103,84,113,112,122	ZBTB46	972.151	449.461	195.351	325.553	222.173	293.384	557.391	397.701	192.965	210.029	569.768	420.787
gga_circ_0000617	chr12	13752180	13756813	-	4633	242	ENSGALG00000007392;	exon:13752181-13752276,exon:13756668-13756813	gsfz6_1,gsfz6_2,gsfz6_3,gsfz14_1,gsfz14_2,gsfz22_1,gsfz22_2,gsfz22_3,gsfz30_1,gsfz30_2,gsfz30_3	5,9,17,5,8,7,13,10,14,3,7	324,223,384,215,169,394,202,86,392,458,404	ADAMTS9	285.927	449.461	830.24	162.776	253.912	0	278.696	470.01	275.664	735.101	170.93	294.551
gga_circ_0008534	chr9	10992776	10995512	-	2736	275	ENSGALG00000006783;	exon:10992777-10992874,exon:10993662-10993725,exon:10995400-10995512	gsfz6_1,gsfz6_2,gsfz6_3,gsfz14_1,gsfz14_2,gsfz14_3,gsfz22_1,gsfz22_2,gsfz22_3,gsfz30_1,gsfz30_2,gsfz30_3	6,5,13,15,13,19,14,38,27,5,9,10	9.07611e+36	PLOD2	343.112	249.7	634.89	488.329	412.607	929.05	557.391	1373.87	744.294	262.536	512.791	420.787
gga_circ_0002492	chr1	193440012	193444143	-	4131	423	ENSGALG00000017333;	exon:193440013-193440172,exon:193443550-193443730,exon:193444062-193444143	gsfz6_1,gsfz6_3,gsfz14_1,gsfz14_3,gsfz22_1,gsfz22_2,gsfz22_3,gsfz30_1,gsfz30_2,gsfz30_3	3,6,5,5,5,9,4,15,2,7	89,147,80,70,105,106,36,96,104,145	LCMT2	171.556	0	293.026	162.776	0	244.487	199.068	325.391	110.266	787.608	113.954	294.551
gga_circ_0003092	chr1	71484221	71515005	+	30784	254	n/a	intergenic_region:71484222-71484393,intergenic_region:71514924-71515005	gsfz6_1,gsfz6_3,gsfz14_1,gsfz14_2,gsfz22_3,gsfz30_1,gsfz30_2,gsfz30_3	6,12,8,7,3,6,11,6	31,29,45,34,34,30,26,30	--	343.112	0	586.052	260.442	222.173	0	0	0	82.6993	315.043	626.745	252.472
gga_circ_0005410	chr3	24795127	24798040	+	2913	118	ENSGALG00000009970;	exon:24797923-24798040	gsfz6_1,gsfz6_2,gsfz6_3,gsfz14_1,gsfz14_3,gsfz22_1,gsfz22_2,gsfz22_3,gsfz30_1,gsfz30_2,gsfz30_3	5,7,3,6,8,11,13,9,9,6,9	5.42622e+32	PPM1B	285.927	349.581	146.513	195.332	0	391.179	437.95	470.01	248.098	472.565	341.861	378.708
gga_circ_0001704	chr1	117642975	117644091	-	1116	89	ENSGALG00000016327;	exon:117644003-117644091	gsfz6_2,gsfz6_3,gsfz14_1,gsfz14_2,gsfz14_3,gsfz22_1,gsfz22_2,gsfz22_3,gsfz30_1,gsfz30_2,gsfz30_3	6,6,6,7,3,9,5,11,7,13,2	1.20136e+32	-	0	299.64	293.026	195.332	222.173	146.692	358.323	180.773	303.231	367.551	740.699	84.1574
gga_circ_0005179	chr3	109523720	109525317	-	1597	270	ENSGALG00000016718;	exon:109523721-109523847,exon:109525175-109525317	gsfz6_1,gsfz6_2,gsfz14_1,gsfz14_2,gsfz14_3,gsfz22_1,gsfz22_2,gsfz22_3,gsfz30_1,gsfz30_2	8,21,19,10,12,10,30,14,14,8	9.34619e+30	ADGRF5	457.483	1048.74	0	618.55	317.39	586.768	398.137	1084.64	385.93	735.101	455.814	0
gga_circ_0009185	chrZ	8787238	8793770	+	6532	461	ENSGALG00000002326;	exon:8787239-8787403,exon:8789152-8789263,exon:8793587-8793770	gsfz6_1,gsfz6_2,gsfz6_3,gsfz14_1,gsfz14_2,gsfz14_3,gsfz22_1,gsfz22_2,gsfz22_3,gsfz30_1,gsfz30_2,gsfz30_3	16,9,26,28,33,6,5,19,25,3,10,11	2.42151e+35	-	914.965	449.461	1269.78	911.547	1047.39	293.384	199.068	686.937	689.161	157.522	569.768	462.866
gga_circ_0003684	chr26	4265843	4273193	+	7350	155	ENSGALG00000002778;	exon:4265844-4265998	gsfz6_1,gsfz6_2,gsfz6_3,gsfz14_1,gsfz14_2,gsfz14_3,gsfz22_1,gsfz22_2,gsfz22_3,gsfz30_1,gsfz30_2	3,4,6,18,16,8,15,7,16,16,6	4.93743e+32	C26H6ORF106	171.556	199.76	293.026	585.995	507.824	391.179	597.205	253.082	441.063	840.116	341.861	0
gga_circ_0002678	chr1	32996461	33011397	+	14936	499	ENSGALG00000009795;	exon:32996462-32996605,exon:32997438-32997566,exon:33009174-33009256,exon:33011255-33011397	gsfz6_1,gsfz6_2,gsfz6_3,gsfz14_1,gsfz14_2,gsfz14_3,gsfz22_1,gsfz22_2,gsfz22_3,gsfz30_1,gsfz30_2,gsfz30_3	3,10,9,4,7,7,6,7,6,5,8,11	3.38309e+35	MON2	171.556	499.401	439.539	130.221	222.173	342.282	238.882	253.082	165.399	262.536	455.814	462.866
gga_circ_0002843	chr1	51612769	51613122	+	353	353	ENSGALG00000012533;	exon:51612770-51613122	gsfz6_1,gsfz6_2,gsfz6_3,gsfz14_1,gsfz14_2,gsfz14_3,gsfz22_1,gsfz22_2,gsfz22_3,gsfz30_1,gsfz30_2,gsfz30_3	10,6,2,10,4,4,20,14,10,9,8,6	4.40727e+47	MYH9	571.853	299.64	97.6753	325.553	126.956	195.589	796.273	506.164	275.664	472.565	455.814	252.472
gga_circ_0004394	chr2	30842695	30862953	-	20258	252	ENSGALG00000010910;	exon:30842696-30842821,exon:30848028-30848104,exon:30862905-30862953	gsfz6_1,gsfz6_2,gsfz6_3,gsfz14_1,gsfz14_2,gsfz14_3,gsfz22_1,gsfz22_2,gsfz22_3,gsfz30_1,gsfz30_2,gsfz30_3	5,6,16,9,5,16,10,4,5,13,2,9	1.08176e+44	RAPGEF5	285.927	299.64	781.403	292.997	158.695	782.358	398.137	144.618	137.832	682.594	113.954	378.708
gga_circ_0002899	chr1	57127531	57138555	-	11024	366	ENSGALG00000012865;	exon:57127532-57127795,exon:57138454-57138555	gsfz6_1,gsfz6_2,gsfz6_3,gsfz14_1,gsfz14_2,gsfz14_3,gsfz22_1,gsfz22_2,gsfz22_3,gsfz30_1,gsfz30_2,gsfz30_3	3,9,9,13,18,2,9,11,26,4,11,8	2.3215e+35	BRAF	171.556	449.461	439.539	423.218	571.302	97.7947	358.323	397.701	716.727	210.029	626.745	336.629
gga_circ_0007031	chr5	30028295	30035093	-	6798	394	ENSGALG00000028203;	exon:30028296-30028345,exon:30029638-30029806,exon:30034919-30035093	gsfz6_2,gsfz14_1,gsfz14_2,gsfz14_3,gsfz22_1,gsfz22_2,gsfz22_3,gsfz30_1,gsfz30_2,gsfz30_3	3,7,5,7,7,7,6,11,6,6	2.6846e+29	SPRED1	0	149.82	0	227.887	158.695	342.282	278.696	253.082	165.399	577.579	341.861	252.472
gga_circ_0006008	chr3	85024507	85028060	-	3553	318	ENSGALG00000016267;	exon:85027159-85027320,exon:85027905-85028060	gsfz6_2,gsfz6_3,gsfz14_1,gsfz14_2,gsfz14_3,gsfz22_1,gsfz22_2,gsfz22_3,gsfz30_2,gsfz30_3	3,6,11,9,10,7,2,9,8,17	3.66495e+29	PHF3	0	149.82	293.026	358.108	285.651	488.974	278.696	72.3092	248.098	0	455.814	715.338
gga_circ_0001963	chr1	14219948	14232185	+	12237	535	ENSGALG00000008081;	exon:14219949-14220014,exon:14220112-14220337,exon:14230814-14230944,exon:14232074-14232185	gsfz6_1,gsfz6_2,gsfz6_3,gsfz14_1,gsfz14_2,gsfz14_3,gsfz22_1,gsfz22_2,gsfz22_3,gsfz30_1,gsfz30_2,gsfz30_3	3,4,7,13,16,7,12,3,16,5,10,8	3.18378e+35	PIK3CG	171.556	199.76	341.864	423.218	507.824	342.282	477.764	108.464	441.063	262.536	569.768	336.629
gga_circ_0001319	chr17	9149283	9193843	-	44560	285	n/a	intergenic_region:9149284-9149403,intergenic_region:9152830-9152879,intergenic_region:9169571-9169614,intergenic_region:9193773-9193843	gsfz6_1,gsfz6_2,gsfz6_3,gsfz14_1,gsfz14_2,gsfz14_3,gsfz22_1,gsfz22_2,gsfz22_3,gsfz30_1,gsfz30_2,gsfz30_3	10,9,13,8,7,9,13,21,5,7,8,8	3.05225e+35	--	571.853	449.461	634.89	260.442	222.173	440.076	517.578	759.247	137.832	367.551	455.814	336.629
gga_circ_0008862	chrZ	23920718	23926019	+	5301	321	n/a	intergenic_region:23920719-23920850,intergenic_region:23925072-23925178,intergenic_region:23925938-23926019	gsfz6_2,gsfz14_1,gsfz14_2,gsfz14_3,gsfz22_1,gsfz22_2,gsfz22_3,gsfz30_1,gsfz30_2,gsfz30_3	3,11,14,11,10,13,21,8,4,12	31,43,35,30,47,35,25,30,15,38	--	0	149.82	0	358.108	444.346	537.871	398.137	470.01	578.895	420.058	227.907	504.944
gga_circ_0005149	chr3	106991568	106992501	+	933	321	ENSGALG00000016665;	exon:106991569-106991697,exon:106992310-106992501	gsfz6_1,gsfz6_2,gsfz6_3,gsfz14_1,gsfz14_2,gsfz14_3,gsfz22_1,gsfz22_2,gsfz22_3,gsfz30_1,gsfz30_2,gsfz30_3	10,5,14,8,7,4,5,20,7,12,4,7	60,147,103,117,65,132,113,163,93,155,56,126	FDFT1	571.853	249.7	683.727	260.442	222.173	195.589	199.068	723.092	192.965	630.087	227.907	294.551
gga_circ_0001040	chr14	888927	889825	+	898	315	ENSGALG00000003154;	exon:888928-889144,exon:889728-889825	gsfz6_1,gsfz6_2,gsfz6_3,gsfz14_1,gsfz14_2,gsfz14_3,gsfz22_1,gsfz22_2,gsfz22_3,gsfz30_1,gsfz30_2,gsfz30_3	11,5,10,20,14,12,12,11,23,9,3,12	2.04175e+35	TXNDC11	629.039	249.7	488.377	651.105	444.346	586.768	477.764	397.701	634.028	472.565	170.93	504.944
gga_circ_0003376	chr20	434792	436273	+	1481	454	ENSGALG00000001046;	exon:434793-435154,exon:436182-436273	gsfz6_1,gsfz6_2,gsfz6_3,gsfz14_1,gsfz14_2,gsfz14_3,gsfz22_1,gsfz22_2,gsfz22_3,gsfz30_1,gsfz30_2,gsfz30_3	13,7,8,16,15,8,8,6,13,11,7,4	2.52274e+35	DLGAP4	743.409	349.581	390.701	520.884	476.085	391.179	318.509	216.928	358.364	577.579	398.838	168.315
gga_circ_0005203	chr3	109670499	109677049	+	6550	395	ENSGALG00000016720;	exon:109670500-109670591,exon:109675337-109675496,exon:109676907-109677049	gsfz6_1,gsfz6_2,gsfz6_3,gsfz14_1,gsfz14_2,gsfz14_3,gsfz22_1,gsfz22_2,gsfz22_3,gsfz30_1,gsfz30_2,gsfz30_3	4,8,10,23,13,8,15,6,14,14,2,7	5.29445e+36	CD2AP	228.741	399.521	488.377	748.771	412.607	391.179	597.205	216.928	385.93	735.101	113.954	294.551
gga_circ_0005546	chr3	34401452	34415208	+	13756	524	ENSGALG00000010709;	exon:34401453-34401564,exon:34405463-34405607,exon:34411272-34411403,exon:34414511-34414576,exon:34415140-34415208	gsfz6_1,gsfz6_3,gsfz14_1,gsfz14_2,gsfz14_3,gsfz22_1,gsfz22_2,gsfz22_3,gsfz30_1,gsfz30_2,gsfz30_3	10,2,6,4,6,7,4,7,7,4,13	6.07618e+32	AKT3	571.853	0	97.6753	195.332	126.956	293.384	278.696	144.618	192.965	367.551	227.907	547.023
gga_circ_0007686	chr6	32874388	32878061	+	3673	593	ENSGALG00000009823;	exon:32874389-32874482,exon:32875018-32875094,exon:32876248-32876382,exon:32877352-32877477,exon:32877901-32878061	gsfz6_1,gsfz6_2,gsfz6_3,gsfz14_1,gsfz14_2,gsfz14_3,gsfz22_1,gsfz22_2,gsfz22_3,gsfz30_1,gsfz30_2,gsfz30_3	9,8,6,11,18,4,15,7,13,8,6,9	127,148,124,137,167,105,111,102,125,83,90,114	PTPRE	514.668	399.521	293.026	358.108	571.302	195.589	597.205	253.082	358.364	420.058	341.861	378.708
gga_circ_0008640	chr9	310175	325098	-	14923	403	ENSGALG00000001277;	exon:310176-310340,exon:319332-319434,exon:324964-325098	gsfz6_1,gsfz6_2,gsfz6_3,gsfz14_1,gsfz14_2,gsfz14_3,gsfz22_1,gsfz22_2,gsfz22_3,gsfz30_1,gsfz30_2,gsfz30_3	4,9,5,11,8,9,9,4,12,8,6,9	1.5812e+35	STAG1	228.741	449.461	244.188	358.108	253.912	440.076	358.323	144.618	330.797	420.058	341.861	378.708
gga_circ_0002547	chr1	194929675	194931217	-	1542	84	ENSGALG00000019036;	exon:194931134-194931217	gsfz6_1,gsfz6_2,gsfz6_3,gsfz14_1,gsfz14_2,gsfz14_3,gsfz22_1,gsfz22_2,gsfz22_3,gsfz30_1,gsfz30_2,gsfz30_3	11,5,10,9,4,2,9,11,21,5,8,10	6.49787e+35	SPCS2	629.039	249.7	488.377	292.997	126.956	97.7947	358.323	397.701	578.895	262.536	455.814	420.787
gga_circ_0009168	chrZ	7322349	7334163	-	11814	296	ENSGALG00000013809;	exon:7322350-7322427,exon:7329475-7329552,exon:7334024-7334163	gsfz6_1,gsfz6_2,gsfz6_3,gsfz14_1,gsfz14_2,gsfz14_3,gsfz22_1,gsfz22_2,gsfz22_3,gsfz30_1,gsfz30_2,gsfz30_3	18,10,10,18,27,6,7,16,31,6,10,6	2.07251e+35	-	1029.34	499.401	488.377	585.995	856.952	293.384	278.696	578.474	854.559	315.043	569.768	252.472
gga_circ_0007924	chr7	19585830	19595309	+	9479	180	ENSGALG00000011068;	exon:19585831-19586010	gsfz6_1,gsfz6_2,gsfz6_3,gsfz14_1,gsfz14_2,gsfz22_1,gsfz22_2,gsfz22_3,gsfz30_1,gsfz30_2,gsfz30_3	7,6,14,9,11,8,12,13,16,3,3	1.11394e+35	COBLL1	400.297	299.64	683.727	292.997	349.129	0	318.509	433.855	358.364	840.116	170.93	126.236
gga_circ_0004544	chr2	45360111	45370461	-	10350	518	ENSGALG00000011995;	exon:45360112-45360182,exon:45365292-45365389,exon:45366583-45366658,exon:45366977-45367068,exon:45368758-45368834,exon:45370358-45370461	gsfz6_1,gsfz6_2,gsfz6_3,gsfz14_1,gsfz14_2,gsfz14_3,gsfz22_1,gsfz22_2,gsfz22_3,gsfz30_1,gsfz30_2,gsfz30_3	6,9,6,8,7,9,12,9,4,9,5,9	5.48464e+35	CLASP2	343.112	449.461	293.026	260.442	222.173	440.076	477.764	325.391	110.266	472.565	284.884	378.708
gga_circ_0004331	chr2	23784824	23789277	-	4453	402	ENSGALG00000009670;	exon:23784825-23784851,exon:23785564-23785775,exon:23789115-23789277	gsfz6_1,gsfz6_2,gsfz6_3,gsfz14_1,gsfz14_2,gsfz14_3,gsfz22_1,gsfz22_2,gsfz22_3,gsfz30_1,gsfz30_2,gsfz30_3	3,3,5,5,7,4,8,9,6,9,5,9	2.48335e+35	SGCE	171.556	149.82	244.188	162.776	222.173	195.589	318.509	325.391	165.399	472.565	284.884	378.708
gga_circ_0001490	chr19	6273166	6274530	+	1364	363	ENSGALG00000004326;	exon:6273167-6273254,exon:6273486-6273593,exon:6273981-6274072,exon:6274456-6274530	gsfz6_1,gsfz6_3,gsfz14_2,gsfz22_1,gsfz22_2,gsfz22_3,gsfz30_1,gsfz30_3	10,7,14,3,3,6,8,17	3.67432e+23	GOSR1	571.853	0	341.864	0	444.346	0	119.441	108.464	165.399	420.058	0	715.338
gga_circ_0006607	chr4	66220338	66224058	+	3720	378	ENSGALG00000014138;	exon:66220339-66220479,exon:66222941-66223107,exon:66223989-66224058	gsfz6_1,gsfz6_2,gsfz14_1,gsfz14_2,gsfz14_3,gsfz22_1,gsfz22_2,gsfz22_3,gsfz30_1,gsfz30_2	2,2,2,3,6,6,9,3,14,7	40,71,48,60,46,35,46,65,57,61	NFXL1	114.371	99.8801	0	65.1105	95.2169	293.384	238.882	325.391	82.6993	735.101	398.838	0
gga_circ_0006818	chr4	89538929	89540998	+	2069	386	ENSGALG00000016098;	exon:89538930-89539001,exon:89539138-89539235,exon:89539622-89539727,exon:89540889-89540998	gsfz6_1,gsfz6_2,gsfz6_3,gsfz14_1,gsfz14_2,gsfz14_3,gsfz22_1,gsfz22_2,gsfz22_3,gsfz30_1,gsfz30_2,gsfz30_3	7,9,11,21,8,2,2,13,15,7,9,6	167,98,148,230,175,137,124,133,101,170,181,233	EXOC6B	400.297	449.461	537.214	683.661	253.912	97.7947	79.6273	470.01	413.497	367.551	512.791	252.472
gga_circ_0002538	chr1	194735581	194744050	-	8469	531	ENSGALG00000017320;	exon:194735582-194735675,exon:194736653-194736764,exon:194738750-194738855,exon:194738923-194739028,exon:194740194-194740247,exon:194743992-194744050	gsfz6_1,gsfz6_2,gsfz14_1,gsfz14_2,gsfz14_3,gsfz22_1,gsfz22_2,gsfz22_3,gsfz30_1,gsfz30_2,gsfz30_3	7,6,9,8,7,5,14,20,4,11,7	3.97364e+32	RAB6A	400.297	299.64	0	292.997	253.912	342.282	199.068	506.164	551.329	210.029	626.745	294.551
gga_circ_0009074	chrZ	54354116	54355573	-	1457	288	ENSGALG00000015425;	exon:54354117-54354221,exon:54355391-54355573	gsfz6_1,gsfz6_3,gsfz14_2,gsfz14_3,gsfz22_2,gsfz22_3,gsfz30_1,gsfz30_2,gsfz30_3	2,2,4,8,6,2,14,4,4	1.62443e+44	LPL	114.371	0	97.6753	0	126.956	391.179	0	216.928	55.1329	735.101	227.907	168.315
gga_circ_0002426	chr1	185307752	185309098	+	1346	327	ENSGALG00000017227;	exon:185307753-185307980,exon:185309000-185309098	gsfz6_1,gsfz6_2,gsfz6_3,gsfz14_1,gsfz14_2,gsfz14_3,gsfz22_1,gsfz22_2,gsfz22_3,gsfz30_1,gsfz30_2,gsfz30_3	4,3,6,8,3,6,8,14,8,5,10,7	25,23,29,29,28,33,25,33,39,29,47,35	SLC36A4	228.741	149.82	293.026	260.442	95.2169	293.384	318.509	506.164	220.531	262.536	569.768	294.551
gga_circ_0003796	chr2	101798686	101804432	+	5746	426	ENSGALG00000014915;	exon:101798687-101798753,exon:101798943-101798993,exon:101799594-101799664,exon:101800545-101800697,exon:101804349-101804432	gsfz6_1,gsfz6_2,gsfz6_3,gsfz14_1,gsfz14_2,gsfz14_3,gsfz22_1,gsfz22_2,gsfz22_3,gsfz30_1,gsfz30_2,gsfz30_3	5,4,3,7,8,6,5,5,6,10,6,6	2.15226e+35	THOC1	285.927	199.76	146.513	227.887	253.912	293.384	199.068	180.773	165.399	525.072	341.861	252.472
gga_circ_0004821	chr2	68122166	68124817	-	2651	323	ENSGALG00000012888;	exon:68122167-68122292,exon:68124621-68124817	gsfz6_1,gsfz6_2,gsfz6_3,gsfz14_1,gsfz14_2,gsfz14_3,gsfz22_1,gsfz22_2,gsfz22_3,gsfz30_1,gsfz30_2,gsfz30_3	11,9,8,9,15,13,15,11,16,6,3,15	144,116,124,133,177,130,94,131,159,85,111,136	PHLPP1	629.039	449.461	390.701	292.997	476.085	635.666	597.205	397.701	441.063	315.043	170.93	631.18
gga_circ_0006820	chr4	89539621	89547395	+	7774	328	ENSGALG00000016098;	exon:89539622-89539727,exon:89540889-89540998,exon:89547284-89547395	gsfz6_1,gsfz6_3,gsfz14_1,gsfz14_2,gsfz14_3,gsfz22_1,gsfz22_2,gsfz22_3,gsfz30_1,gsfz30_2,gsfz30_3	8,10,15,5,7,8,8,5,6,3,15	1.64117e+32	EXOC6B	457.483	0	488.377	488.329	158.695	342.282	318.509	289.237	137.832	315.043	170.93	631.18
gga_circ_0003103	chr1	72079651	72087394	-	7743	139	ENSGALG00000028155;	exon:72079652-72079790	gsfz6_2,gsfz6_3,gsfz14_1,gsfz14_2,gsfz14_3,gsfz22_1,gsfz22_2,gsfz22_3,gsfz30_1,gsfz30_2,gsfz30_3	10,9,11,22,7,5,12,16,7,5,11	125,163,104,86,104,105,106,114,100,135,135	DUSP16	0	499.401	439.539	358.108	698.258	342.282	199.068	433.855	441.063	367.551	284.884	462.866
gga_circ_0003886	chr2	113000289	113044442	-	44153	600	ENSGALG00000015479;	exon:113000290-113000427,exon:113001186-113001275,exon:113036933-113036977,exon:113041973-113042134,exon:113042595-113042669,exon:113044353-113044442	gsfz6_2,gsfz6_3,gsfz14_1,gsfz14_2,gsfz14_3,gsfz22_1,gsfz22_2,gsfz22_3,gsfz30_1,gsfz30_2,gsfz30_3	10,6,18,2,5,3,8,11,7,5,11	6.47949e+39	ASPH	0	499.401	293.026	585.995	63.478	244.487	119.441	289.237	303.231	367.551	284.884	462.866
gga_circ_0006512	chr4	57757501	57760857	+	3356	443	ENSGALG00000012186;	exon:57757502-57757544,exon:57759581-57759727,exon:57760166-57760242,exon:57760682-57760857	gsfz6_1,gsfz6_2,gsfz6_3,gsfz14_1,gsfz14_2,gsfz14_3,gsfz22_2,gsfz22_3,gsfz30_1,gsfz30_2,gsfz30_3	4,5,22,9,9,7,15,9,11,5,6	142,149,316,203,99,263,261,195,150,152,101	CASP6	228.741	249.7	1074.43	292.997	285.651	342.282	0	542.319	248.098	577.579	284.884	252.472
gga_circ_0008295	chr8	18158427	18159533	+	1106	290	ENSGALG00000009021;	intron:18158428-18158581,intron:18159398-18159533	gsfz6_1,gsfz6_2,gsfz6_3,gsfz14_1,gsfz14_2,gsfz14_3,gsfz22_1,gsfz22_2,gsfz22_3,gsfz30_1,gsfz30_2,gsfz30_3	3,21,9,16,4,12,15,12,22,5,12,4	6,17,11,3,6,19,16,7,16,4,17,15	SIAT7E	171.556	1048.74	439.539	520.884	126.956	586.768	597.205	433.855	606.462	262.536	683.722	168.315
gga_circ_0003293	chr1	94510515	94516224	+	5709	563	ENSGALG00000015506;	exon:94510516-94510641,exon:94513174-94513309,exon:94515429-94515519,exon:94516015-94516224	gsfz6_1,gsfz6_2,gsfz6_3,gsfz14_1,gsfz14_2,gsfz14_3,gsfz22_1,gsfz22_2,gsfz22_3,gsfz30_1,gsfz30_2,gsfz30_3	3,5,10,18,29,4,4,14,23,2,11,9	1.68392e+35	GBE1	171.556	249.7	488.377	585.995	920.43	195.589	159.255	506.164	634.028	105.014	626.745	378.708
gga_circ_0001575	chr1	103430342	103437396	+	7054	207	ENSGALG00000015828;	exon:103437190-103437396	gsfz6_3,gsfz14_1,gsfz14_3,gsfz22_1,gsfz22_2,gsfz22_3,gsfz30_1,gsfz30_2,gsfz30_3	2,3,4,10,7,9,12,4,6	5.01442e+26	BACH1	0	0	97.6753	97.6658	0	195.589	398.137	253.082	248.098	630.087	227.907	252.472
gga_circ_0004092	chr2	136307541	136309875	+	2334	303	ENSGALG00000016413;	exon:136307542-136307720,exon:136309752-136309875	gsfz6_1,gsfz6_2,gsfz6_3,gsfz14_1,gsfz14_2,gsfz14_3,gsfz22_1,gsfz22_2,gsfz22_3,gsfz30_1,gsfz30_2,gsfz30_3	3,15,6,9,3,15,8,5,8,12,4,6	2.11481e+35	DEPDC6	171.556	749.101	293.026	292.997	95.2169	733.46	318.509	180.773	220.531	630.087	227.907	252.472
gga_circ_0000370	chr10	6919009	6921000	-	1991	353	ENSGALG00000004304;	exon:6919010-6919216,exon:6919946-6920017,exon:6920927-6921000	gsfz6_1,gsfz6_2,gsfz14_1,gsfz14_2,gsfz14_3,gsfz22_1,gsfz22_2,gsfz22_3,gsfz30_1,gsfz30_2	2,3,11,7,6,14,2,4,7,13	1.15812e+36	TCF12	114.371	149.82	0	358.108	222.173	293.384	557.391	72.3092	110.266	367.551	740.699	0
gga_circ_0007079	chr5	34537186	34537594	+	408	408	ENSGALG00000029022;	intron:34537187-34537594	gsfz6_1,gsfz6_2,gsfz6_3,gsfz14_1,gsfz14_2,gsfz14_3,gsfz22_1,gsfz22_2,gsfz22_3,gsfz30_1,gsfz30_2,gsfz30_3	8,14,10,21,11,12,11,29,9,2,8,13	79,40,70,68,83,99,19,99,54,25,33,67	NPAS3	457.483	699.161	488.377	683.661	349.129	586.768	437.95	1048.48	248.098	105.014	455.814	547.023
gga_circ_0004430	chr2	33411970	33422179	-	10209	393	ENSGALG00000011100;	exon:33411971-33412092,exon:33417453-33417562,exon:33422019-33422179	gsfz6_1,gsfz6_2,gsfz6_3,gsfz14_1,gsfz14_2,gsfz14_3,gsfz22_1,gsfz22_2,gsfz22_3,gsfz30_1,gsfz30_2,gsfz30_3	2,4,7,6,9,14,8,5,18,5,3,16	3.41347e+35	HIBADH	114.371	199.76	341.864	195.332	285.651	684.563	318.509	180.773	496.196	262.536	170.93	673.259
gga_circ_0005852	chr3	65546249	65552467	+	6218	333	ENSGALG00000015033;	exon:65546250-65546324,exon:65548344-65548504,exon:65552371-65552467	gsfz6_2,gsfz6_3,gsfz14_1,gsfz14_2,gsfz14_3,gsfz22_1,gsfz22_2,gsfz22_3,gsfz30_1,gsfz30_2,gsfz30_3	4,4,7,3,10,19,5,12,10,5,7	1.54193e+32	REV3L	0	199.76	195.351	227.887	95.2169	488.974	756.46	180.773	330.797	525.072	284.884	294.551
gga_circ_0003992	chr2	126136454	126143628	+	7174	398	ENSGALG00000015984;	exon:126136455-126136596,exon:126137757-126137827,exon:126143444-126143628	gsfz6_2,gsfz14_1,gsfz14_2,gsfz14_3,gsfz22_1,gsfz22_2,gsfz22_3,gsfz30_1,gsfz30_2,gsfz30_3	3,10,7,9,6,8,7,10,5,7	1.41215e+29	INTS8	0	149.82	0	325.553	222.173	440.076	238.882	289.237	192.965	525.072	284.884	294.551
gga_circ_0004610	chr2	50496727	50528725	+	31998	57	ENSGALG00000012316;	exon:50528669-50528725	gsfz6_1,gsfz6_2,gsfz6_3,gsfz14_1,gsfz14_2,gsfz14_3,gsfz22_1,gsfz22_2,gsfz22_3,gsfz30_1,gsfz30_2,gsfz30_3	2,5,10,12,9,4,3,4,10,7,7,8	1.71134e+35	CDK13	114.371	249.7	488.377	390.663	285.651	195.589	119.441	144.618	275.664	367.551	398.838	336.629
gga_circ_0002621	chr1	29551043	29562662	+	11619	398	ENSGALG00000009547;	exon:29551044-29551300,exon:29562522-29562662	gsfz6_1,gsfz6_2,gsfz6_3,gsfz14_1,gsfz14_2,gsfz14_3,gsfz22_1,gsfz22_2,gsfz22_3,gsfz30_1,gsfz30_2,gsfz30_3	6,7,3,7,13,13,4,12,9,8,6,8	1.94119e+35	PPHLN1	343.112	349.581	146.513	227.887	412.607	635.666	159.255	433.855	248.098	420.058	341.861	336.629
gga_circ_0005404	chr3	24777387	24809918	+	32531	550	ENSGALG00000009970;	intron:24777388-24777504,intron:24786792-24786936,intron:24797923-24798040,intron:24806907-24807018,intron:24809861-24809918	gsfz6_2,gsfz6_3,gsfz14_1,gsfz14_2,gsfz14_3,gsfz22_1,gsfz22_2,gsfz22_3,gsfz30_1,gsfz30_2,gsfz30_3	8,3,7,15,4,5,4,12,8,6,8	6.29471e+32	PPM1B	0	399.521	146.513	227.887	476.085	195.589	199.068	144.618	330.797	420.058	341.861	336.629
gga_circ_0002562	chr1	20098343	20101850	-	3507	431	ENSGALG00000008657;	exon:20098344-20098432,exon:20098516-20098597,exon:20099268-20099417,exon:20101741-20101850	gsfz6_2,gsfz6_3,gsfz14_1,gsfz14_2,gsfz14_3,gsfz22_1,gsfz22_3,gsfz30_1,gsfz30_2,gsfz30_3	5,6,5,6,5,9,2,8,6,8	70,60,93,82,85,79,78,68,101,118	TUBGCP6	0	249.7	293.026	162.776	190.434	244.487	358.323	0	55.1329	420.058	341.861	336.629
gga_circ_0002266	chr1	169832068	169834377	+	2309	381	ENSGALG00000017033;	intron:169832069-169832143,intron:169833385-169833546,intron:169834234-169834377	gsfz6_1,gsfz6_2,gsfz6_3,gsfz14_1,gsfz14_2,gsfz14_3,gsfz22_1,gsfz22_2,gsfz22_3,gsfz30_1,gsfz30_2,gsfz30_3	4,8,2,17,3,5,10,6,7,2,10,10	1.72381e+35	MRPS31	228.741	399.521	97.6753	553.439	95.2169	244.487	398.137	216.928	192.965	105.014	569.768	420.787
gga_circ_0007791	chr7	10863302	10874617	-	11315	191	n/a	intergenic_region:10863303-10863383,intergenic_region:10874508-10874617	gsfz6_1,gsfz6_2,gsfz6_3,gsfz14_1,gsfz14_2,gsfz22_1,gsfz22_2,gsfz30_1,gsfz30_2,gsfz30_3	6,5,2,10,9,4,8,4,14,2	5.68404e+29	--	343.112	249.7	97.6753	325.553	285.651	0	159.255	289.237	0	210.029	797.675	84.1574
gga_circ_0002523	chr1	194291627	194292506	+	879	99	ENSGALG00000011214;	exon:194292408-194292506	gsfz6_1,gsfz6_2,gsfz6_3,gsfz14_1,gsfz14_2,gsfz14_3,gsfz22_1,gsfz22_2,gsfz22_3,gsfz30_1,gsfz30_2,gsfz30_3	8,8,6,10,8,4,10,9,6,14,4,3	2.29121e+47	SERPINH1	457.483	399.521	293.026	325.553	253.912	195.589	398.137	325.391	165.399	735.101	227.907	126.236
gga_circ_0003244	chr1	84430730	84434121	-	3391	273	ENSGALG00000015307;	exon:84430731-84430805,exon:84431578-84431652,exon:84432472-84432519,exon:84434047-84434121	gsfz6_1,gsfz6_2,gsfz6_3,gsfz14_1,gsfz14_2,gsfz14_3,gsfz22_1,gsfz22_2,gsfz22_3,gsfz30_1,gsfz30_2,gsfz30_3	67,104,19,65,104,24,19,100,242,3,6,14	124,366,57,133,148,132,27,103,138,30,51,102	ABI3BP	3831.42	5193.77	927.916	2116.09	3300.85	1173.54	756.46	3615.46	6671.08	157.522	341.861	589.102
gga_circ_0003760	chr28	2102873	2103335	-	462	462	ENSGALG00000027540;	exon:2102874-2103335	gsfz6_1,gsfz6_2,gsfz6_3,gsfz14_1,gsfz14_2,gsfz22_1,gsfz22_2,gsfz22_3,gsfz30_1,gsfz30_2,gsfz30_3	8,10,16,10,6,37,3,7,7,6,9	3.00283e+32	CSNK1G2	457.483	499.401	781.403	325.553	190.434	0	1473.11	108.464	192.965	367.551	341.861	378.708
gga_circ_0004720	chr2	58687735	58690299	-	2564	46	n/a	intergenic_region:58690254-58690299	gsfz6_2,gsfz14_1,gsfz14_2,gsfz14_3,gsfz22_1,gsfz22_2,gsfz22_3,gsfz30_1,gsfz30_2,gsfz30_3	3,9,21,8,12,17,11,9,4,9	32,41,61,29,51,31,55,42,30,67	--	0	149.82	0	292.997	666.519	391.179	477.764	614.628	303.231	472.565	227.907	378.708
gga_circ_0005625	chr3	43473892	43493890	-	19998	260	ENSGALG00000011555;	exon:43473893-43474009,exon:43493748-43493890	gsfz6_1,gsfz6_2,gsfz6_3,gsfz14_1,gsfz14_2,gsfz14_3,gsfz22_1,gsfz22_2,gsfz22_3,gsfz30_1,gsfz30_2,gsfz30_3	10,9,12,9,12,5,17,21,6,7,5,10	2.50625e+47	QKI	571.853	449.461	586.052	292.997	380.868	244.487	676.832	759.247	165.399	367.551	284.884	420.787
gga_circ_0004191	chr2	147998663	147999742	-	1079	245	ENSGALG00000016146;	exon:147998664-147998813,exon:147999648-147999742	gsfz6_1,gsfz6_3,gsfz14_1,gsfz14_2,gsfz22_1,gsfz22_2,gsfz22_3,gsfz30_1,gsfz30_2,gsfz30_3	3,7,4,2,4,2,3,11,5,5	1.4216e+29	TOP1MT	171.556	0	341.864	130.221	63.478	0	159.255	72.3092	82.6993	577.579	284.884	210.393
gga_circ_0009014	chrZ	45885925	45906194	-	20269	440	ENSGALG00000000220;	exon:45885926-45886127,exon:45887984-45888068,exon:45906042-45906194	gsfz6_1,gsfz6_2,gsfz6_3,gsfz14_1,gsfz14_2,gsfz14_3,gsfz22_1,gsfz22_2,gsfz22_3,gsfz30_1,gsfz30_2,gsfz30_3	6,10,7,14,7,3,8,11,16,6,8,7	2.32194e+35	-	343.112	499.401	341.864	455.774	222.173	146.692	318.509	397.701	441.063	315.043	455.814	294.551
gga_circ_0006069	chr3	9223018	9228785	+	5767	495	ENSGALG00000008906;	exon:9223019-9223143,exon:9225660-9225798,exon:9225949-9226055,exon:9228662-9228785	gsfz6_1,gsfz6_3,gsfz14_1,gsfz14_2,gsfz22_1,gsfz22_2,gsfz22_3,gsfz30_1,gsfz30_2,gsfz30_3	9,7,13,13,5,6,8,6,8,7	3.4432e+29	EHBP1	514.668	0	341.864	423.218	412.607	0	199.068	216.928	220.531	315.043	455.814	294.551
gga_circ_0003877	chr2	112527258	112546202	+	18944	428	ENSGALG00000015450;	exon:112527259-112527330,exon:112530887-112530954,exon:112541403-112541485,exon:112542865-112542957,exon:112546091-112546202	gsfz6_1,gsfz6_2,gsfz6_3,gsfz14_1,gsfz14_2,gsfz14_3,gsfz22_1,gsfz22_2,gsfz22_3,gsfz30_1,gsfz30_2,gsfz30_3	4,7,4,9,9,2,7,14,14,4,12,4	1.36515e+47	RAB2A	228.741	349.581	195.351	292.997	285.651	97.7947	278.696	506.164	385.93	210.029	683.722	168.315
gga_circ_0000487	chr11	17912643	17912996	-	353	266	ENSGALG00000006340;	exon:17912644-17912816,exon:17912904-17912996	gsfz6_1,gsfz6_2,gsfz6_3,gsfz14_1,gsfz14_2,gsfz14_3,gsfz22_1,gsfz22_2,gsfz22_3,gsfz30_1,gsfz30_2,gsfz30_3	8,8,31,24,6,6,14,5,4,11,7,2	8.14595e+37	PIEZO1	457.483	399.521	1513.97	781.326	190.434	293.384	557.391	180.773	110.266	577.579	398.838	84.1574
gga_circ_0003816	chr2	102919516	102922357	+	2841	293	ENSGALG00000015064;	exon:102919517-102919565,exon:102921181-102921309,exon:102922243-102922357	gsfz6_2,gsfz6_3,gsfz14_1,gsfz14_2,gsfz14_3,gsfz22_1,gsfz22_2,gsfz22_3,gsfz30_1,gsfz30_2,gsfz30_3	12,7,15,3,16,12,19,9,4,6,12	37,38,59,32,59,37,51,54,43,55,43	TTC39C	0	599.281	341.864	488.329	95.2169	782.358	477.764	686.937	248.098	210.029	341.861	504.944
gga_circ_0008934	chrZ	34084013	34090623	+	6610	357	ENSGALG00000015071;	exon:34084014-34084102,exon:34086250-34086291,exon:34088652-34088760,exon:34090507-34090623	gsfz6_3,gsfz14_1,gsfz14_2,gsfz22_1,gsfz22_2,gsfz22_3,gsfz30_1,gsfz30_2,gsfz30_3	5,6,3,10,10,6,12,3,6	85,84,44,83,102,45,86,93,107	FOCAD	0	0	244.188	195.332	95.2169	0	398.137	361.546	165.399	630.087	170.93	252.472
gga_circ_0002201	chr1	166930678	166936296	+	5618	350	ENSGALG00000016973;	exon:166930679-166930823,exon:166932087-166932185,exon:166936191-166936296	gsfz6_1,gsfz6_2,gsfz6_3,gsfz14_1,gsfz14_2,gsfz14_3,gsfz22_1,gsfz22_2,gsfz22_3,gsfz30_1,gsfz30_2,gsfz30_3	11,13,8,30,36,9,15,12,17,6,7,8	127,149,139,127,125,148,103,151,155,96,148,99	GPALPP1	629.039	649.221	390.701	976.658	1142.6	440.076	597.205	433.855	468.629	315.043	398.838	336.629
gga_circ_0004938	chr2	890505	891830	+	1325	288	ENSGALG00000005072;	exon:890506-890635,exon:891673-891830	gsfz6_1,gsfz6_2,gsfz6_3,gsfz14_1,gsfz14_2,gsfz14_3,gsfz22_1,gsfz22_2,gsfz22_3,gsfz30_1,gsfz30_2,gsfz30_3	4,6,13,7,2,9,11,13,9,7,9,4	1.80179e+35	SCAP	228.741	299.64	634.89	227.887	63.478	440.076	437.95	470.01	248.098	367.551	512.791	168.315
gga_circ_0008926	chrZ	33550024	33561417	+	11393	409	ENSGALG00000015083;	exon:33550025-33550266,exon:33560945-33560980,exon:33561287-33561417	gsfz6_1,gsfz6_2,gsfz6_3,gsfz14_1,gsfz14_2,gsfz14_3,gsfz22_1,gsfz22_2,gsfz22_3,gsfz30_1,gsfz30_2,gsfz30_3	8,7,6,11,20,4,8,14,26,10,4,7	1.88202e+35	DENND4C	457.483	349.581	293.026	358.108	634.78	195.589	318.509	506.164	716.727	525.072	227.907	294.551
gga_circ_0000362	chr10	6478186	6486594	+	8408	340	ENSGALG00000004212;	intron:6478187-6478292,intron:6481014-6481127,intron:6486475-6486594	gsfz6_2,gsfz14_1,gsfz14_3,gsfz22_1,gsfz22_2,gsfz22_3,gsfz30_1,gsfz30_2,gsfz30_3	9,5,7,5,10,9,4,8,9	18,13,9,10,8,6,18,13,10	ADAM10	0	449.461	0	162.776	0	342.282	199.068	361.546	248.098	210.029	455.814	378.708
gga_circ_0000358	chr10	6265106	6269040	+	3934	329	ENSGALG00000004150;	exon:6265107-6265250,exon:6267923-6268012,exon:6268946-6269040	gsfz6_1,gsfz6_2,gsfz6_3,gsfz14_1,gsfz14_2,gsfz14_3,gsfz22_1,gsfz22_2,gsfz22_3,gsfz30_1,gsfz30_2,gsfz30_3	3,8,5,5,14,6,6,9,10,5,4,13	120,122,78,269,189,199,239,165,134,671,335,375	MYO1E	171.556	399.521	244.188	162.776	444.346	293.384	238.882	325.391	275.664	262.536	227.907	547.023
gga_circ_0003462	chr21	3694999	3713862	+	18863	480	n/a	intergenic_region:3695000-3695118,intergenic_region:3712456-3712648,intergenic_region:3713223-3713341,intergenic_region:3713814-3713862	gsfz6_1,gsfz6_2,gsfz6_3,gsfz14_1,gsfz14_2,gsfz14_3,gsfz22_1,gsfz22_2,gsfz22_3,gsfz30_1,gsfz30_2,gsfz30_3	4,8,2,18,20,4,14,10,12,8,7,5	5.75508e+35	--	228.741	399.521	97.6753	585.995	634.78	195.589	557.391	361.546	330.797	420.058	398.838	210.393
gga_circ_0007182	chr5	48194389	48206869	+	12480	297	ENSGALG00000011191;	exon:48194390-48194522,exon:48203009-48203143,exon:48206841-48206869	gsfz6_1,gsfz6_2,gsfz6_3,gsfz14_1,gsfz14_2,gsfz14_3,gsfz22_1,gsfz22_2,gsfz22_3,gsfz30_1,gsfz30_2,gsfz30_3	13,12,3,14,7,2,10,11,3,11,2,8	1.54266e+35	EML1	743.409	599.281	146.513	455.774	222.173	97.7947	398.137	397.701	82.6993	577.579	113.954	336.629
gga_circ_0001019	chr14	7367164	7377198	+	10034	423	ENSGALG00000006423;	exon:7367165-7367273,exon:7368341-7368432,exon:7369513-7369608,exon:7377073-7377198	gsfz6_1,gsfz6_2,gsfz6_3,gsfz14_1,gsfz14_2,gsfz14_3,gsfz22_1,gsfz22_2,gsfz22_3,gsfz30_1,gsfz30_2,gsfz30_3	8,10,6,11,15,14,20,5,22,9,6,5	2.48262e+35	KCTD5	457.483	499.401	293.026	358.108	476.085	684.563	796.273	180.773	606.462	472.565	341.861	210.393
gga_circ_0004015	chr2	127888672	127897898	+	9226	399	ENSGALG00000016029;	exon:127888673-127888844,exon:127889811-127889925,exon:127897787-127897898	gsfz6_1,gsfz6_2,gsfz6_3,gsfz14_1,gsfz14_2,gsfz14_3,gsfz22_1,gsfz22_2,gsfz30_1,gsfz30_2,gsfz30_3	3,5,2,10,10,10,3,7,6,8,6	1.37132e+32	VPS13B	171.556	249.7	97.6753	325.553	317.39	488.974	119.441	253.082	0	315.043	455.814	252.472
gga_circ_0000528	chr11	2998233	3004174	+	5941	515	ENSGALG00000021316;	exon:2998234-2998429,exon:3000889-3001073,exon:3004041-3004174	gsfz6_1,gsfz6_2,gsfz6_3,gsfz14_1,gsfz14_2,gsfz14_3,gsfz22_1,gsfz22_2,gsfz22_3,gsfz30_1,gsfz30_2,gsfz30_3	9,3,7,23,10,5,14,18,15,9,3,9	5.69368e+35	SLC12A4	514.668	149.82	341.864	748.771	317.39	244.487	557.391	650.783	413.497	472.565	170.93	378.708
gga_circ_0004071	chr2	131503790	131509980	+	6190	323	ENSGALG00000016097;	exon:131503791-131503904,exon:131505102-131505166,exon:131507243-131507328,exon:131509923-131509980	gsfz6_1,gsfz6_2,gsfz6_3,gsfz14_1,gsfz14_2,gsfz14_3,gsfz22_1,gsfz22_2,gsfz22_3,gsfz30_1,gsfz30_2,gsfz30_3	9,6,7,15,12,7,6,14,14,3,7,11	2.44353e+35	EMC2	514.668	299.64	341.864	488.329	380.868	342.282	238.882	506.164	385.93	157.522	398.838	462.866
gga_circ_0004199	chr2	148447547	148448076	-	529	310	ENSGALG00000016133;	exon:148447548-148447741,exon:148447961-148448076	gsfz6_1,gsfz6_2,gsfz6_3,gsfz14_1,gsfz14_2,gsfz14_3,gsfz22_1,gsfz22_2,gsfz22_3,gsfz30_1,gsfz30_2,gsfz30_3	4,5,10,7,5,12,4,7,6,5,8,7	134,102,169,161,104,149,194,180,92,229,239,168	NAPRT	228.741	249.7	488.377	227.887	158.695	586.768	159.255	253.082	165.399	262.536	455.814	294.551
gga_circ_0002628	chr1	3047980	3055944	-	7964	243	ENSGALG00000006356;	exon:3047981-3048083,exon:3049794-3049933	gsfz6_1,gsfz6_2,gsfz6_3,gsfz14_1,gsfz14_2,gsfz14_3,gsfz22_1,gsfz22_2,gsfz22_3,gsfz30_1,gsfz30_2,gsfz30_3	3,5,2,11,8,5,8,3,8,9,8,2	3.1635e+35	MKLN1	171.556	249.7	97.6753	358.108	253.912	244.487	318.509	108.464	220.531	472.565	455.814	84.1574
gga_circ_0007821	chr7	13122612	13130801	-	8189	345	ENSGALG00000008714;	exon:13122613-13122789,exon:13130634-13130801	gsfz6_1,gsfz6_2,gsfz6_3,gsfz14_1,gsfz14_2,gsfz14_3,gsfz22_1,gsfz22_2,gsfz22_3,gsfz30_1,gsfz30_2,gsfz30_3	15,20,22,21,11,16,15,21,26,12,3,5	5.03537e+35	ABI2	857.78	998.801	1074.43	683.661	349.129	782.358	597.205	759.247	716.727	630.087	170.93	210.393
gga_circ_0004087	chr2	13398906	13399164	+	258	258	ENSGALG00000007125;	exon:13398907-13399164	gsfz6_1,gsfz6_2,gsfz6_3,gsfz14_1,gsfz14_2,gsfz14_3,gsfz22_1,gsfz22_2,gsfz22_3,gsfz30_1,gsfz30_2,gsfz30_3	4,7,6,5,5,5,5,11,11,6,10,3	1.85225e+35	PARD3	228.741	349.581	293.026	162.776	158.695	244.487	199.068	397.701	303.231	315.043	569.768	126.236
gga_circ_0007895	chr7	17614476	17632828	+	18352	380	ENSGALG00000009569;	exon:17614477-17614595,exon:17618103-17618174,exon:17632640-17632828	gsfz6_1,gsfz6_2,gsfz6_3,gsfz14_1,gsfz14_2,gsfz14_3,gsfz22_1,gsfz22_2,gsfz22_3,gsfz30_1,gsfz30_2,gsfz30_3	6,5,11,17,9,4,6,4,17,5,5,11	3.223e+35	TLK1	343.112	249.7	537.214	553.439	285.651	195.589	238.882	144.618	468.629	262.536	284.884	462.866
gga_circ_0002999	chr1	66710628	66715608	+	4980	491	ENSGALG00000013210;	exon:66710629-66710679,exon:66711688-66711789,exon:66712630-66712820,exon:66715462-66715608	gsfz6_1,gsfz6_2,gsfz6_3,gsfz14_1,gsfz14_2,gsfz14_3,gsfz22_1,gsfz22_2,gsfz22_3,gsfz30_1,gsfz30_2,gsfz30_3	9,10,9,11,7,7,6,3,14,9,5,6	104,89,111,115,119,114,96,129,122,96,97,178	C2CD5	514.668	499.401	439.539	358.108	222.173	342.282	238.882	108.464	385.93	472.565	284.884	252.472
gga_circ_0004612	chr2	50508238	50513218	+	4980	482	ENSGALG00000012316;	intron:50508239-50508409,intron:50508722-50508861,intron:50513048-50513218	gsfz6_2,gsfz6_3,gsfz14_1,gsfz14_2,gsfz14_3,gsfz22_1,gsfz22_3,gsfz30_1,gsfz30_2,gsfz30_3	4,8,7,14,2,8,13,9,5,6	2.82343e+29	CDK13	0	199.76	390.701	227.887	444.346	97.7947	318.509	0	358.364	472.565	284.884	252.472
gga_circ_0004809	chr2	67415268	67423096	-	7828	243	ENSGALG00000012843;	exon:67415269-67415378,exon:67419448-67419535,exon:67423052-67423096	gsfz6_1,gsfz6_2,gsfz6_3,gsfz14_1,gsfz14_2,gsfz14_3,gsfz22_1,gsfz22_2,gsfz22_3,gsfz30_1,gsfz30_2,gsfz30_3	9,7,9,11,10,13,22,28,9,6,4,11	140,89,130,138,153,132,99,106,148,130,214,190	GMDS	514.668	349.581	439.539	358.108	317.39	635.666	875.901	1012.33	248.098	315.043	227.907	462.866
gga_circ_0000220	chr10	12081109	12084866	-	3757	383	ENSGALG00000006505;	exon:12081110-12081210,exon:12083374-12083485,exon:12084697-12084866	gsfz6_1,gsfz6_2,gsfz6_3,gsfz14_1,gsfz14_2,gsfz14_3,gsfz22_1,gsfz22_2,gsfz22_3,gsfz30_1,gsfz30_2,gsfz30_3	10,6,13,13,9,9,12,6,11,6,4,11	5.4871e+35	ZFAND6	571.853	299.64	634.89	423.218	285.651	440.076	477.764	216.928	303.231	315.043	227.907	462.866
gga_circ_0002323	chr1	175215151	175224209	-	9058	370	ENSGALG00000017092;	exon:175215152-175215253,exon:175215351-175215467,exon:175224059-175224209	gsfz6_1,gsfz6_2,gsfz6_3,gsfz14_1,gsfz14_2,gsfz14_3,gsfz22_1,gsfz22_2,gsfz22_3,gsfz30_1,gsfz30_2,gsfz30_3	4,7,8,9,11,4,7,8,6,6,4,11	3.65332e+35	PAN3	228.741	349.581	390.701	292.997	349.129	195.589	278.696	289.237	165.399	315.043	227.907	462.866
gga_circ_0005513	chr3	31752828	31760973	-	8145	280	ENSGALG00000010597;	intron:31752829-31752906,intron:31757850-31757971,intron:31760894-31760973	gsfz6_1,gsfz6_2,gsfz6_3,gsfz14_1,gsfz14_2,gsfz14_3,gsfz22_1,gsfz22_2,gsfz22_3,gsfz30_1,gsfz30_2,gsfz30_3	6,4,6,11,3,7,20,17,10,7,6,7	1.76188e+35	CRIM1	343.112	199.76	293.026	358.108	95.2169	342.282	796.273	614.628	275.664	367.551	341.861	294.551
gga_circ_0001115	chr15	515571	517630	+	2059	117	ENSGALG00000001501;	exon:515572-515688	gsfz6_1,gsfz6_3,gsfz14_1,gsfz14_3,gsfz22_1,gsfz22_2,gsfz22_3,gsfz30_1,gsfz30_2	4,7,7,6,17,3,10,5,13	1.29011e+35	MAPK1	228.741	0	341.864	227.887	0	293.384	676.832	108.464	275.664	262.536	740.699	0
gga_circ_0000422	chr10	9795420	9805190	-	9770	374	ENSGALG00000004960;	exon:9795421-9795516,exon:9797068-9797163,exon:9804103-9804201,exon:9805108-9805190	gsfz6_1,gsfz6_2,gsfz6_3,gsfz14_1,gsfz14_2,gsfz14_3,gsfz22_1,gsfz22_2,gsfz22_3,gsfz30_1,gsfz30_2,gsfz30_3	11,14,13,28,35,10,3,27,18,2,12,5	2.33318e+46	FBN1	629.039	699.161	634.89	911.547	1110.86	488.974	119.441	976.174	496.196	105.014	683.722	210.393
gga_circ_0000009	AADN03011232.1	5126	7141	+	2015	406	n/a	intergenic_region:5127-5303,intergenic_region:6913-7141	gsfz6_2,gsfz14_2,gsfz14_3,gsfz22_1,gsfz22_2,gsfz22_3,gsfz30_1,gsfz30_2,gsfz30_3	5,42,9,15,5,4,8,2,11	3,7,0,1,3,4,4,2,1	--	0	249.7	0	0	1333.04	440.076	597.205	180.773	110.266	420.058	113.954	462.866
gga_circ_0000498	chr11	18098256	18102659	-	4403	284	ENSGALG00000006222;	exon:18098257-18098395,exon:18102515-18102659	gsfz6_1,gsfz6_2,gsfz6_3,gsfz14_1,gsfz14_2,gsfz14_3,gsfz22_1,gsfz22_2,gsfz22_3,gsfz30_1,gsfz30_2,gsfz30_3	11,8,8,8,13,8,12,8,11,12,2,6	1.84175e+35	ANKRD11	629.039	399.521	390.701	260.442	412.607	391.179	477.764	289.237	303.231	630.087	113.954	252.472
gga_circ_0000653	chr12	16195081	16195926	-	845	340	n/a	intergenic_region:16195082-16195294,intergenic_region:16195800-16195926	gsfz6_1,gsfz6_2,gsfz6_3,gsfz14_3,gsfz22_1,gsfz22_2,gsfz22_3,gsfz30_1,gsfz30_2	5,4,6,5,11,5,3,8,10	43,21,36,57,45,59,78,33,35	--	285.927	199.76	293.026	0	0	244.487	437.95	180.773	82.6993	420.058	569.768	0
gga_circ_0003372	chr20	2995711	2999106	-	3395	230	ENSGALG00000003362;	exon:2995712-2995750,exon:2997355-2997469,exon:2999031-2999106	gsfz6_1,gsfz6_2,gsfz6_3,gsfz14_1,gsfz14_2,gsfz14_3,gsfz22_1,gsfz22_2,gsfz22_3,gsfz30_2,gsfz30_3	9,15,5,22,5,5,19,34,6,4,18	9.14905e+36	ACSS2	514.668	749.101	244.188	716.216	158.695	244.487	756.46	1229.26	165.399	0	227.907	757.416
gga_circ_0001865	chr1	134454065	134459144	-	5079	707	ENSGALG00000016795;	exon:134454066-134454225,exon:134455944-134456090,exon:134457327-134457384,exon:134458803-134459144	gsfz6_1,gsfz6_2,gsfz6_3,gsfz14_1,gsfz14_2,gsfz14_3,gsfz22_1,gsfz22_2,gsfz22_3,gsfz30_1,gsfz30_2,gsfz30_3	10,10,10,10,16,3,5,12,14,5,6,9	1.8417e+35	TGFBRAP1	571.853	499.401	488.377	325.553	507.824	146.692	199.068	433.855	385.93	262.536	341.861	378.708
gga_circ_0004319	chr2	2334540	2340627	-	6087	407	n/a	intergenic_region:2335209-2335294,intergenic_region:2335613-2335697,intergenic_region:2336409-2336547,intergenic_region:2340531-2340627	gsfz6_1,gsfz6_2,gsfz6_3,gsfz14_1,gsfz14_2,gsfz14_3,gsfz22_1,gsfz22_2,gsfz22_3,gsfz30_1,gsfz30_2,gsfz30_3	3,5,2,3,6,8,2,2,7,9,6,4	86,90,107,106,110,86,89,68,113,76,92,93	--	171.556	249.7	97.6753	97.6658	190.434	391.179	79.6273	72.3092	192.965	472.565	341.861	168.315
gga_circ_0000039	AADN03018455.1	4698	5062	+	364	364	n/a	intergenic_region:4699-5062	gsfz6_1,gsfz6_3,gsfz14_1,gsfz14_3,gsfz22_1,gsfz22_2,gsfz22_3,gsfz30_1,gsfz30_2	15,12,4,5,7,18,5,10,8	2.23251e+26	--	857.78	0	586.052	130.221	0	244.487	278.696	650.783	137.832	525.072	455.814	0
gga_circ_0001148	chr15	6667895	6668299	+	404	314	ENSGALG00000005043;	exon:6667896-6668031,exon:6668122-6668299	gsfz6_1,gsfz6_2,gsfz6_3,gsfz14_1,gsfz14_2,gsfz14_3,gsfz22_1,gsfz22_2,gsfz22_3,gsfz30_1,gsfz30_2	7,9,13,2,2,5,3,4,3,10,8	1472,898,1564,466,795,353,413,94,336,569,866	-	400.297	449.461	634.89	65.1105	63.478	244.487	119.441	144.618	82.6993	525.072	455.814	0
gga_circ_0008699	chrW	1013562	1013919	+	357	357	ENSGALG00000027170;	exon:1013563-1013919	gsfz6_1,gsfz6_3,gsfz14_1,gsfz14_2,gsfz14_3,gsfz22_1,gsfz22_2,gsfz22_3,gsfz30_1,gsfz30_3	5,8,4,5,2,3,4,8,9,12	41,43,54,43,29,48,40,40,39,78	-	285.927	0	390.701	130.221	158.695	97.7947	119.441	144.618	220.531	472.565	0	504.944
gga_circ_0005712	chr3	48187746	48188394	+	648	348	ENSGALG00000026322;	exon:48187747-48187852,exon:48188153-48188394	gsfz6_1,gsfz6_2,gsfz6_3,gsfz14_1,gsfz14_2,gsfz14_3,gsfz22_1,gsfz22_2,gsfz22_3,gsfz30_1,gsfz30_2,gsfz30_3	7,12,12,13,21,10,10,19,16,7,7,5	90,131,103,77,138,86,72,90,103,64,62,75	ARMT1	400.297	599.281	586.052	423.218	666.519	488.974	398.137	686.937	441.063	367.551	398.838	210.393
gga_circ_0003840	chr2	106028582	106033026	+	4444	87	n/a	intergenic_region:106032940-106033026	gsfz6_2,gsfz6_3,gsfz14_3,gsfz22_1,gsfz22_2,gsfz22_3,gsfz30_2,gsfz30_3	3,12,6,6,19,11,9,11	20,26,11,44,48,21,28,36	--	0	149.82	586.052	0	0	293.384	238.882	686.937	303.231	0	512.791	462.866
gga_circ_0006419	chr4	4170561	4172216	+	1655	377	ENSGALG00000006180;	exon:4170562-4170673,exon:4170883-4171036,exon:4171165-4171195,exon:4172137-4172216	gsfz6_1,gsfz6_2,gsfz6_3,gsfz14_1,gsfz14_2,gsfz14_3,gsfz22_1,gsfz22_2,gsfz22_3,gsfz30_1,gsfz30_2,gsfz30_3	4,2,2,4,3,6,4,4,2,10,2,8	2.27161e+35	SLC9A6	228.741	99.8801	97.6753	130.221	95.2169	293.384	159.255	144.618	55.1329	525.072	113.954	336.629
gga_circ_0004578	chr2	48214853	48228214	-	13361	357	ENSGALG00000012184;	exon:48214854-48214936,exon:48215734-48215824,exon:48217330-48217412,exon:48228115-48228214	gsfz6_1,gsfz6_3,gsfz14_1,gsfz14_2,gsfz22_1,gsfz22_2,gsfz22_3,gsfz30_1,gsfz30_2,gsfz30_3	3,3,5,7,9,2,3,8,6,5	1.58613e+36	BMPER	171.556	0	146.513	162.776	222.173	0	358.323	72.3092	82.6993	420.058	341.861	210.393
gga_circ_0003867	chr2	110850681	110855841	+	5160	276	ENSGALG00000018967;	exon:110850682-110850755,exon:110852016-110852064,exon:110855689-110855841	gsfz6_1,gsfz6_3,gsfz14_1,gsfz14_2,gsfz22_2,gsfz22_3,gsfz30_1,gsfz30_2,gsfz30_3	2,5,6,3,8,18,12,3,4	4.10374e+26	LYN	114.371	0	244.188	195.332	95.2169	0	0	289.237	496.196	630.087	170.93	168.315
gga_circ_0005055	chr3	103678515	103682306	-	3791	445	ENSGALG00000016496;	exon:103678516-103678648,exon:103681995-103682306	gsfz6_1,gsfz6_2,gsfz6_3,gsfz14_1,gsfz14_2,gsfz22_1,gsfz22_2,gsfz22_3,gsfz30_1,gsfz30_2,gsfz30_3	12,7,15,8,25,10,11,24,5,5,10	2.12166e+32	ATAD2B	686.224	349.581	732.565	260.442	793.474	0	398.137	397.701	661.594	262.536	284.884	420.787
gga_circ_0007473	chr6	19280558	19289851	+	9293	402	ENSGALG00000006502;	exon:19280559-19280655,exon:19286175-19286230,exon:19286353-19286412,exon:19288312-19288410,exon:19289762-19289851	gsfz6_1,gsfz14_1,gsfz14_2,gsfz14_3,gsfz22_1,gsfz22_2,gsfz22_3,gsfz30_1,gsfz30_2,gsfz30_3	8,13,13,5,5,9,19,3,9,7	1.99238e+29	PCGF5	457.483	0	0	423.218	412.607	244.487	199.068	325.391	523.762	157.522	512.791	294.551
gga_circ_0004043	chr2	129790013	129796162	-	6149	193	ENSGALG00000016077;	exon:129790014-129790149,exon:129796106-129796162	gsfz6_1,gsfz6_2,gsfz6_3,gsfz14_1,gsfz14_2,gsfz14_3,gsfz22_1,gsfz22_2,gsfz22_3,gsfz30_1,gsfz30_2,gsfz30_3	2,6,2,12,9,8,6,12,5,7,9,2	2.54276e+35	LRP12	114.371	299.64	97.6753	390.663	285.651	391.179	238.882	433.855	137.832	367.551	512.791	84.1574
gga_circ_0000284	chr10	18607858	18613607	+	5749	539	ENSGALG00000007970;	exon:18607859-18607943,exon:18608524-18608571,exon:18609166-18609256,exon:18609764-18609898,exon:18611964-18612069,exon:18613534-18613607	gsfz6_1,gsfz6_2,gsfz6_3,gsfz14_1,gsfz14_2,gsfz14_3,gsfz22_1,gsfz22_2,gsfz22_3,gsfz30_1,gsfz30_2,gsfz30_3	9,9,6,20,10,6,9,8,21,4,8,7	2.24179e+35	PIAS1	514.668	449.461	293.026	651.105	317.39	293.384	358.323	289.237	578.895	210.029	455.814	294.551
gga_circ_0004434	chr2	33778403	33790992	+	12589	288	ENSGALG00000011137;	exon:33778404-33778475,exon:33781536-33781629,exon:33790871-33790992	gsfz6_1,gsfz6_2,gsfz6_3,gsfz14_1,gsfz14_2,gsfz14_3,gsfz22_1,gsfz22_2,gsfz22_3,gsfz30_1,gsfz30_2,gsfz30_3	9,26,13,17,36,36,6,35,25,7,3,10	67,113,59,59,71,56,13,74,35,75,123,200	CREB5	514.668	1298.44	634.89	553.439	1142.6	1760.31	238.882	1265.41	689.161	367.551	170.93	420.787
gga_circ_0004512	chr2	42476080	42478718	-	2638	265	ENSGALG00000011603;	exon:42476081-42476158,exon:42477036-42477113,exon:42478610-42478718	gsfz6_1,gsfz6_2,gsfz6_3,gsfz14_1,gsfz14_2,gsfz14_3,gsfz22_1,gsfz22_2,gsfz22_3,gsfz30_1,gsfz30_2,gsfz30_3	4,4,11,9,10,10,14,6,12,6,6,7	3.36331e+35	MRPL3	228.741	199.76	537.214	292.997	317.39	488.974	557.391	216.928	330.797	315.043	341.861	294.551
gga_circ_0002938	chr1	61596082	61603301	+	7219	381	ENSGALG00000013022;	intron:61596083-61596186,intron:61596561-61596664,intron:61603129-61603301	gsfz6_2,gsfz6_3,gsfz14_1,gsfz14_2,gsfz14_3,gsfz22_1,gsfz22_2,gsfz22_3,gsfz30_1,gsfz30_2,gsfz30_3	18,11,7,3,4,10,6,10,6,6,7	26,18,20,19,17,29,28,23,23,31,51	CACNA1C	0	898.921	537.214	227.887	95.2169	195.589	398.137	216.928	275.664	315.043	341.861	294.551
gga_circ_0006289	chr4	30690603	30695920	-	5317	411	ENSGALG00000009982;	exon:30690604-30690707,exon:30694928-30694985,exon:30695672-30695920	gsfz6_1,gsfz6_2,gsfz6_3,gsfz14_1,gsfz14_2,gsfz14_3,gsfz22_1,gsfz22_2,gsfz22_3,gsfz30_1,gsfz30_2,gsfz30_3	3,3,4,7,5,4,3,5,6,6,3,11	141,123,112,138,140,109,99,98,135,68,111,122	ZNF827	171.556	149.82	195.351	227.887	158.695	195.589	119.441	180.773	165.399	315.043	170.93	462.866
gga_circ_0004859	chr2	789722	794923	+	5201	417	ENSGALG00000005048;	exon:789723-789847,exon:790394-790453,exon:791085-791122,exon:792686-792807,exon:794852-794923	gsfz6_1,gsfz6_2,gsfz6_3,gsfz14_1,gsfz14_2,gsfz14_3,gsfz22_1,gsfz22_2,gsfz22_3,gsfz30_1,gsfz30_2,gsfz30_3	4,13,8,9,16,10,5,9,21,7,5,7	2.41257e+35	SMARCC1	228.741	649.221	390.701	292.997	507.824	488.974	199.068	325.391	578.895	367.551	284.884	294.551
gga_circ_0008090	chr7	36195082	36197016	+	1934	337	ENSGALG00000012584;	exon:36195083-36195254,exon:36196852-36197016	gsfz6_2,gsfz6_3,gsfz14_1,gsfz14_2,gsfz14_3,gsfz22_1,gsfz22_2,gsfz22_3,gsfz30_1,gsfz30_2,gsfz30_3	5,3,8,5,6,4,9,5,8,7,3	3.47331e+32	2020-03-07	0	249.7	146.513	260.442	158.695	293.384	159.255	325.391	137.832	420.058	398.838	126.236
gga_circ_0007464	chr6	1756408	1761639	-	5231	345	ENSGALG00000001907;	exon:1756409-1756520,exon:1758393-1758529,exon:1761544-1761639	gsfz6_1,gsfz6_2,gsfz6_3,gsfz14_1,gsfz14_2,gsfz14_3,gsfz22_1,gsfz22_2,gsfz22_3,gsfz30_1,gsfz30_2,gsfz30_3	8,8,4,9,12,7,6,3,12,5,9,4	4.27399e+35	WAPAL	457.483	399.521	195.351	292.997	380.868	342.282	238.882	108.464	330.797	262.536	512.791	168.315
gga_circ_0002105	chr1	154337529	154339380	+	1851	693	ENSGALG00000016925;	exon:154337530-154338132,exon:154339291-154339380	gsfz6_1,gsfz6_2,gsfz6_3,gsfz14_1,gsfz14_2,gsfz14_3,gsfz22_1,gsfz22_3,gsfz30_1,gsfz30_2,gsfz30_3	9,10,12,7,11,5,10,15,4,4,12	5.04347e+32	TBC1D4	514.668	499.401	586.052	227.887	349.129	244.487	398.137	0	413.497	210.029	227.907	504.944
gga_circ_0007033	chr5	3011532	3020351	+	8819	317	ENSGALG00000003655;	exon:3011533-3011596,exon:3016349-3016493,exon:3020244-3020351	gsfz6_1,gsfz6_2,gsfz6_3,gsfz14_1,gsfz14_2,gsfz14_3,gsfz22_1,gsfz22_2,gsfz22_3,gsfz30_1,gsfz30_2,gsfz30_3	6,8,18,19,13,10,7,18,17,5,6,8	14,34,28,21,31,33,35,21,37,18,17,18	GAS2	343.112	399.521	879.078	618.55	412.607	488.974	278.696	650.783	468.629	262.536	341.861	336.629
gga_circ_0006145	chr4	14189849	14194248	-	4399	368	ENSGALG00000008404;	exon:14189850-14189891,exon:14190463-14190569,exon:14192925-14193000,exon:14194106-14194248	gsfz6_1,gsfz6_2,gsfz6_3,gsfz14_1,gsfz14_2,gsfz14_3,gsfz22_2,gsfz22_3,gsfz30_1,gsfz30_2,gsfz30_3	3,7,7,10,8,6,14,13,2,5,13	3.40361e+32	-	171.556	349.581	341.864	325.553	253.912	293.384	0	506.164	358.364	105.014	284.884	547.023
gga_circ_0003050	chr1	69228291	69237910	+	9619	549	ENSGALG00000014190;	exon:69228292-69228524,exon:69229265-69229330,exon:69236498-69236630,exon:69237794-69237910	gsfz6_1,gsfz6_2,gsfz6_3,gsfz14_1,gsfz14_2,gsfz14_3,gsfz22_2,gsfz22_3,gsfz30_1,gsfz30_2,gsfz30_3	4,4,8,4,5,7,9,10,6,5,8	9.34107e+43	-	228.741	199.76	390.701	130.221	158.695	342.282	0	325.391	275.664	315.043	284.884	336.629
gga_circ_0007290	chr5	57580553	57584017	-	3464	461	ENSGALG00000012263;	exon:57580554-57580630,exon:57580969-57581055,exon:57582189-57582256,exon:57582932-57583057,exon:57583915-57584017	gsfz6_1,gsfz6_2,gsfz6_3,gsfz14_1,gsfz14_2,gsfz14_3,gsfz22_1,gsfz22_2,gsfz22_3,gsfz30_1,gsfz30_2,gsfz30_3	6,6,10,6,9,3,2,3,6,10,5,3	1.81207e+35	NEMF	343.112	299.64	488.377	195.332	285.651	146.692	79.6273	108.464	165.399	525.072	284.884	126.236
gga_circ_0003130	chr1	7333589	7337859	-	4270	542	ENSGALG00000013926;	exon:7333590-7333726,exon:7334295-7334396,exon:7335825-7335926,exon:7336204-7336259,exon:7336840-7336899,exon:7337775-7337859	gsfz6_2,gsfz6_3,gsfz14_1,gsfz14_2,gsfz14_3,gsfz22_1,gsfz22_2,gsfz22_3,gsfz30_1,gsfz30_2,gsfz30_3	6,5,2,9,6,9,6,11,3,7,9	12,8,18,15,13,15,8,19,6,7,8	DCLRE1C	0	299.64	244.188	65.1105	285.651	293.384	358.323	216.928	303.231	157.522	398.838	378.708
gga_circ_0003768	chr28	2895592	2901925	-	6333	426	n/a	intergenic_region:2895593-2895716,intergenic_region:2900900-2900979,intergenic_region:2901704-2901925	gsfz6_1,gsfz6_2,gsfz6_3,gsfz14_1,gsfz14_2,gsfz14_3,gsfz22_1,gsfz22_2,gsfz22_3,gsfz30_1,gsfz30_2,gsfz30_3	8,3,5,6,11,10,8,7,11,7,7,4	91,67,68,107,68,81,81,89,83,95,146,174	--	457.483	149.82	244.188	195.332	349.129	488.974	318.509	253.082	303.231	367.551	398.838	168.315
gga_circ_0003791	chr2	1002828	1009777	+	6949	325	ENSGALG00000005188;	exon:1002829-1002917,exon:1006266-1006367,exon:1009033-1009098,exon:1009710-1009777	gsfz6_1,gsfz6_2,gsfz6_3,gsfz14_1,gsfz14_2,gsfz14_3,gsfz22_1,gsfz22_2,gsfz22_3,gsfz30_1,gsfz30_2,gsfz30_3	5,7,5,4,9,7,12,4,7,11,4,3	29,77,36,55,28,48,27,23,45,33,35,53	FAM188B	285.927	349.581	244.188	130.221	285.651	342.282	477.764	144.618	192.965	577.579	227.907	126.236
gga_circ_0007256	chr5	54242645	54262679	-	20034	353	ENSGALG00000011910;	exon:54242646-54242771,exon:54260813-54260886,exon:54262527-54262679	gsfz6_1,gsfz6_2,gsfz6_3,gsfz14_1,gsfz14_2,gsfz14_3,gsfz22_1,gsfz22_2,gsfz22_3,gsfz30_1,gsfz30_2,gsfz30_3	5,3,8,6,14,2,5,5,9,4,6,9	1.78205e+35	MNAT1	285.927	149.82	390.701	195.332	444.346	97.7947	199.068	180.773	248.098	210.029	341.861	378.708
gga_circ_0003928	chr2	116330098	116389248	-	59150	276	ENSGALG00000015607;	exon:116330099-116330294,exon:116389169-116389248	gsfz6_1,gsfz6_2,gsfz6_3,gsfz14_1,gsfz14_2,gsfz14_3,gsfz22_1,gsfz22_2,gsfz22_3,gsfz30_1,gsfz30_2,gsfz30_3	6,3,11,10,12,11,9,14,10,8,6,4	3.03277e+35	NCOA2	343.112	149.82	537.214	325.553	380.868	537.871	358.323	506.164	275.664	420.058	341.861	168.315
gga_circ_0007638	chr6	32151409	32157978	-	6569	319	ENSGALG00000012740;	exon:32151410-32151558,exon:32157809-32157978	gsfz6_1,gsfz6_2,gsfz6_3,gsfz14_1,gsfz14_2,gsfz14_3,gsfz22_1,gsfz22_2,gsfz22_3,gsfz30_1,gsfz30_2,gsfz30_3	7,11,15,11,21,13,8,14,17,5,8,5	194,160,207,115,149,204,102,85,93,74,39,65	ADAM12	400.297	549.341	732.565	358.108	666.519	635.666	318.509	506.164	468.629	262.536	455.814	210.393
gga_circ_0008136	chr7	6408961	6425640	-	16679	358	ENSGALG00000004288;	intron:6408962-6409211,intron:6425533-6425640	gsfz6_1,gsfz6_2,gsfz6_3,gsfz14_1,gsfz14_2,gsfz14_3,gsfz22_1,gsfz22_2,gsfz22_3,gsfz30_1,gsfz30_2,gsfz30_3	3,6,6,4,11,6,7,8,7,2,10,6	97,107,107,131,101,99,91,73,124,89,115,152	HDAC4	171.556	299.64	293.026	130.221	349.129	293.384	278.696	289.237	192.965	105.014	569.768	252.472
gga_circ_0001539	chr19	9224866	9228888	-	4022	507	n/a	intergenic_region:9224867-9224960,intergenic_region:9226246-9226353,intergenic_region:9226933-9227003,intergenic_region:9228210-9228302,intergenic_region:9228748-9228888	gsfz6_1,gsfz6_2,gsfz6_3,gsfz14_1,gsfz14_2,gsfz14_3,gsfz22_1,gsfz22_2,gsfz22_3,gsfz30_1,gsfz30_2,gsfz30_3	6,2,6,11,7,4,18,4,15,5,5,9	50,55,43,65,59,67,73,56,56,39,64,77	--	343.112	99.8801	293.026	358.108	222.173	195.589	716.646	144.618	413.497	262.536	284.884	378.708
gga_circ_0008217	chr8	11543465	11563111	+	19646	365	ENSGALG00000005509;	exon:11543466-11543576,exon:11547209-11547379,exon:11563029-11563111	gsfz6_1,gsfz6_2,gsfz6_3,gsfz14_2,gsfz14_3,gsfz22_1,gsfz22_2,gsfz22_3,gsfz30_1,gsfz30_2,gsfz30_3	8,8,6,13,6,4,8,18,5,5,9	3.53199e+32	DPYD	457.483	399.521	293.026	0	412.607	293.384	159.255	289.237	496.196	262.536	284.884	378.708
gga_circ_0008652	chr9	4201461	4201818	-	357	357	ENSGALG00000006398;	exon:4201462-4201818	gsfz6_2,gsfz6_3,gsfz14_1,gsfz14_2,gsfz14_3,gsfz22_1,gsfz22_2,gsfz22_3,gsfz30_1,gsfz30_2,gsfz30_3	5,3,3,4,6,2,11,3,5,5,9	3.88358e+32	FBXO45	0	249.7	146.513	97.6658	126.956	293.384	79.6273	397.701	82.6993	262.536	284.884	378.708
gga_circ_0000943	chr14	13587964	13590218	-	2254	361	ENSGALG00000001967;	exon:13587965-13588229,exon:13590123-13590218	gsfz6_1,gsfz6_2,gsfz6_3,gsfz14_1,gsfz14_2,gsfz14_3,gsfz22_1,gsfz22_2,gsfz22_3,gsfz30_1,gsfz30_2,gsfz30_3	18,6,11,5,5,7,7,8,7,9,5,4	1.0221e+39	ABCA3	1029.34	299.64	537.214	162.776	158.695	342.282	278.696	289.237	192.965	472.565	284.884	168.315
gga_circ_0001843	chr1	131697345	131700226	-	2881	352	ENSGALG00000016754;	exon:131697346-131697460,exon:131698847-131698922,exon:131699527-131699640,exon:131700180-131700226	gsfz6_1,gsfz6_2,gsfz6_3,gsfz14_2,gsfz14_3,gsfz22_1,gsfz22_2,gsfz22_3,gsfz30_1,gsfz30_2,gsfz30_3	3,5,8,5,12,6,7,10,9,2,8	1.97203e+32	a	171.556	249.7	390.701	0	158.695	586.768	238.882	253.082	275.664	472.565	113.954	336.629
gga_circ_0002623	chr1	29551136	29562662	+	11526	508	ENSGALG00000009547;	exon:29551137-29551300,exon:29555113-29555195,exon:29559359-29559478,exon:29562522-29562662	gsfz6_1,gsfz6_3,gsfz14_1,gsfz14_2,gsfz14_3,gsfz22_1,gsfz22_2,gsfz22_3,gsfz30_1,gsfz30_2,gsfz30_3	3,3,7,13,3,4,4,9,6,4,9	2.34233e+32	PPHLN1	171.556	0	146.513	227.887	412.607	146.692	159.255	144.618	248.098	315.043	227.907	378.708
gga_circ_0000169	JH376303.1	16932	21084	+	4152	125	ENSGALG00000000160;	exon:20653-20724,exon:21032-21084	gsfz6_1,gsfz6_2,gsfz14_1,gsfz14_2,gsfz14_3,gsfz22_1,gsfz22_2,gsfz22_3,gsfz30_2,gsfz30_3	4,10,2,13,9,5,11,16,11,7	97,105,138,97,120,119,122,103,105,167	ZNF638	228.741	499.401	0	65.1105	412.607	440.076	199.068	397.701	441.063	0	626.745	294.551
gga_circ_0004034	chr2	129071717	129076039	+	4322	432	ENSGALG00000016066;	exon:129071718-129071900,exon:129074367-129074434,exon:129075539-129075624,exon:129075945-129076039	gsfz6_1,gsfz6_2,gsfz6_3,gsfz14_1,gsfz14_2,gsfz14_3,gsfz22_1,gsfz22_2,gsfz22_3,gsfz30_1,gsfz30_2,gsfz30_3	7,2,3,5,5,4,6,6,5,10,4,4	2.81288e+35	ATP6V1C1	400.297	99.8801	146.513	162.776	158.695	195.589	238.882	216.928	137.832	525.072	227.907	168.315
gga_circ_0005836	chr3	61974413	62022361	+	47948	192	ENSGALG00000014878;	exon:61974414-61974510,exon:62022267-62022361	gsfz6_2,gsfz6_3,gsfz14_1,gsfz14_2,gsfz22_1,gsfz22_2,gsfz22_3,gsfz30_1,gsfz30_2,gsfz30_3	5,7,6,4,4,6,4,4,11,2	1.26815e+39	MAN1A1	0	249.7	341.864	195.332	126.956	0	159.255	216.928	110.266	210.029	626.745	84.1574
gga_circ_0007423	chr6	15717185	15724334	+	7149	258	ENSGALG00000005243;	exon:15722709-15722820,exon:15724189-15724334	gsfz6_1,gsfz6_2,gsfz6_3,gsfz14_1,gsfz14_2,gsfz14_3,gsfz22_1,gsfz22_2,gsfz22_3,gsfz30_1,gsfz30_2,gsfz30_3	6,8,6,9,15,12,3,7,19,7,6,5	1.39133e+35	PPP3CB	343.112	399.521	293.026	292.997	476.085	586.768	119.441	253.082	523.762	367.551	341.861	210.393
gga_circ_0007764	chr6	8597608	8599144	+	1536	407	ENSGALG00000003172;	exon:8597609-8597668,exon:8598128-8598245,exon:8598916-8599144	gsfz6_1,gsfz6_2,gsfz6_3,gsfz14_2,gsfz14_3,gsfz22_1,gsfz22_2,gsfz22_3,gsfz30_1,gsfz30_2,gsfz30_3	4,3,6,3,5,5,16,4,3,3,14	3.52292e+32	SLC16A9	228.741	149.82	293.026	0	95.2169	244.487	199.068	578.474	110.266	157.522	170.93	589.102
gga_circ_0008467	chr8	6505671	6511809	-	6138	363	ENSGALG00000004323;	exon:6505672-6505795,exon:6508923-6509033,exon:6511682-6511809	gsfz6_1,gsfz6_2,gsfz6_3,gsfz14_1,gsfz14_2,gsfz14_3,gsfz22_1,gsfz22_2,gsfz22_3,gsfz30_1,gsfz30_2,gsfz30_3	5,5,13,6,4,10,5,13,9,4,5,10	2.37249e+35	RASAL2	285.927	249.7	634.89	195.332	126.956	488.974	199.068	470.01	248.098	210.029	284.884	420.787
gga_circ_0004386	chr2	29132628	29135117	-	2489	315	ENSGALG00000010840;	exon:29132629-29132750,exon:29133128-29133217,exon:29135015-29135117	gsfz6_1,gsfz6_2,gsfz14_1,gsfz14_2,gsfz14_3,gsfz22_1,gsfz22_2,gsfz22_3,gsfz30_1,gsfz30_2,gsfz30_3	5,2,2,4,3,9,4,3,8,5,5	2.05203e+32	SNX13	285.927	99.8801	0	65.1105	126.956	146.692	358.323	144.618	82.6993	420.058	284.884	210.393
gga_circ_0005857	chr3	65649276	65652624	-	3348	145	ENSGALG00000015040;	exon:65652480-65652624	gsfz6_1,gsfz6_2,gsfz6_3,gsfz14_1,gsfz14_2,gsfz14_3,gsfz22_1,gsfz22_2,gsfz22_3,gsfz30_1,gsfz30_2,gsfz30_3	2,5,14,14,13,16,20,19,18,5,7,6	4.89281e+35	SLC16A10	114.371	249.7	683.727	455.774	412.607	782.358	796.273	686.937	496.196	262.536	398.838	252.472
gga_circ_0008970	chrZ	41227050	41229228	+	2178	454	ENSGALG00000012608;	exon:41227051-41227239,exon:41227837-41227903,exon:41229031-41229228	gsfz6_1,gsfz6_2,gsfz14_1,gsfz14_2,gsfz14_3,gsfz22_1,gsfz22_2,gsfz22_3,gsfz30_1,gsfz30_2,gsfz30_3	5,2,7,11,9,11,5,3,2,6,11	54,48,87,50,83,101,92,61,89,75,97	DAPK1	285.927	99.8801	0	227.887	349.129	440.076	437.95	180.773	82.6993	105.014	341.861	462.866
gga_circ_0007793	chr7	10978969	10980326	-	1357	516	ENSGALG00000008370;	exon:10978970-10979164,exon:10980006-10980326	gsfz6_1,gsfz6_2,gsfz6_3,gsfz14_2,gsfz22_1,gsfz22_2,gsfz22_3,gsfz30_1,gsfz30_2,gsfz30_3	9,4,6,10,7,10,12,6,3,10	1.15137e+29	TRAK2	514.668	199.76	293.026	0	317.39	0	278.696	361.546	330.797	315.043	170.93	420.787
gga_circ_0002272	chr1	170230280	170244502	-	14222	387	ENSGALG00000017035;	exon:170230281-170230392,exon:170242895-170242953,exon:170243699-170243770,exon:170244359-170244502	gsfz6_1,gsfz6_2,gsfz6_3,gsfz14_1,gsfz14_2,gsfz14_3,gsfz22_1,gsfz22_2,gsfz22_3,gsfz30_1,gsfz30_2,gsfz30_3	3,2,13,6,20,10,5,5,6,6,3,10	2.28179e+35	COG6	171.556	99.8801	634.89	195.332	634.78	488.974	199.068	180.773	165.399	315.043	170.93	420.787
gga_circ_0007586	chr6	27848153	27850160	+	2007	348	ENSGALG00000009152;	exon:27848154-27848248,exon:27848858-27848952,exon:27850003-27850160	gsfz6_1,gsfz6_2,gsfz6_3,gsfz14_1,gsfz14_2,gsfz14_3,gsfz22_1,gsfz22_2,gsfz22_3,gsfz30_2,gsfz30_3	10,6,15,18,32,12,11,7,21,10,8	215,153,151,116,234,207,85,110,258,85,125	ATRNL1	571.853	299.64	732.565	585.995	1015.65	586.768	437.95	253.082	578.895	0	569.768	336.629
gga_circ_0005628	chr3	43656943	43666477	-	9534	322	ENSGALG00000011560;	exon:43656944-43657093,exon:43666306-43666477	gsfz6_1,gsfz6_2,gsfz14_1,gsfz14_2,gsfz14_3,gsfz22_1,gsfz22_3,gsfz30_1,gsfz30_2,gsfz30_3	5,5,4,4,4,12,6,3,5,11	1,7,16,55,32,2,68,7,4,7	PACRG	285.927	249.7	0	130.221	126.956	195.589	477.764	0	165.399	157.522	284.884	462.866
gga_circ_0002556	chr1	195220176	195220557	-	381	301	ENSGALG00000017302;	exon:195220177-195220339,exon:195220420-195220557	gsfz6_1,gsfz6_2,gsfz6_3,gsfz14_1,gsfz14_2,gsfz14_3,gsfz22_1,gsfz22_2,gsfz22_3,gsfz30_1,gsfz30_2,gsfz30_3	7,2,8,3,3,7,9,13,2,8,7,2	4.54395e+35	SLCO2B1	400.297	99.8801	390.701	97.6658	95.2169	342.282	358.323	470.01	55.1329	420.058	398.838	84.1574
gga_circ_0005856	chr3	65628209	65631588	-	3379	483	ENSGALG00000015040;	exon:65628210-65628320,exon:65628565-65628792,exon:65631445-65631588	gsfz6_1,gsfz6_2,gsfz6_3,gsfz14_1,gsfz14_2,gsfz14_3,gsfz22_1,gsfz22_2,gsfz22_3,gsfz30_1,gsfz30_2,gsfz30_3	9,4,5,5,3,3,20,10,10,7,2,10	8.29415e+36	SLC16A10	514.668	199.76	244.188	162.776	95.2169	146.692	796.273	361.546	275.664	367.551	113.954	420.787
gga_circ_0005973	chr3	80004094	80017416	-	13322	403	ENSGALG00000025895;	exon:80004095-80004196,exon:80008822-80008964,exon:80010072-80010135,exon:80017323-80017416	gsfz6_2,gsfz6_3,gsfz14_1,gsfz14_2,gsfz14_3,gsfz22_1,gsfz22_2,gsfz22_3,gsfz30_1,gsfz30_2,gsfz30_3	6,12,9,8,4,5,5,13,8,4,6	2.31294e+32	--	0	299.64	586.052	292.997	253.912	195.589	199.068	180.773	358.364	420.058	227.907	252.472
gga_circ_0002223	chr1	168067873	168072543	+	4670	415	ENSGALG00000016997;	exon:168067874-168068022,exon:168069173-168069250,exon:168071587-168071696,exon:168072466-168072543	gsfz6_1,gsfz6_2,gsfz6_3,gsfz14_1,gsfz14_2,gsfz14_3,gsfz22_1,gsfz22_2,gsfz22_3,gsfz30_1,gsfz30_2,gsfz30_3	4,5,6,13,6,5,11,4,15,6,8,3	188,152,227,141,207,145,106,73,141,215,261,197	RB1	228.741	249.7	293.026	423.218	190.434	244.487	437.95	144.618	413.497	315.043	455.814	126.236
gga_circ_0000110	JH375235.1	4760	11976	-	7216	346	ENSGALG00000027895;	exon:4761-4856,exon:4948-5044,exon:11824-11976	gsfz6_1,gsfz6_2,gsfz6_3,gsfz14_1,gsfz14_2,gsfz14_3,gsfz22_1,gsfz22_2,gsfz22_3,gsfz30_1,gsfz30_2,gsfz30_3	8,11,8,13,12,10,21,12,11,5,3,11	29,13,36,31,14,33,37,30,37,34,30,42	CHDZ	457.483	549.341	390.701	423.218	380.868	488.974	836.087	433.855	303.231	262.536	170.93	462.866
gga_circ_0005954	chr3	7870449	7871891	-	1442	449	ENSGALG00000009056;	exon:7870450-7870648,exon:7870904-7870984,exon:7871723-7871891	gsfz6_2,gsfz6_3,gsfz14_1,gsfz14_2,gsfz14_3,gsfz22_1,gsfz22_2,gsfz22_3,gsfz30_1,gsfz30_2,gsfz30_3	8,13,10,11,2,13,13,26,2,5,12	5.35757e+32	LCLAT1	0	399.521	634.89	325.553	349.129	97.7947	517.578	470.01	716.727	105.014	284.884	504.944
gga_circ_0000208	chr10	10745047	10751296	-	6249	522	ENSGALG00000006036;	exon:10745048-10745194,exon:10746915-10747073,exon:10748370-10748508,exon:10751220-10751296	gsfz6_1,gsfz6_2,gsfz6_3,gsfz14_1,gsfz14_2,gsfz14_3,gsfz22_1,gsfz22_2,gsfz22_3,gsfz30_1,gsfz30_2,gsfz30_3	5,3,2,9,6,9,5,12,10,6,5,7	1.70201e+35	-	285.927	149.82	97.6753	292.997	190.434	440.076	199.068	433.855	275.664	315.043	284.884	294.551
gga_circ_0006101	chr3	98409490	98434287	-	24797	466	ENSGALG00000016460;	exon:98409491-98409602,exon:98413587-98413816,exon:98434164-98434287	gsfz6_1,gsfz6_2,gsfz6_3,gsfz14_1,gsfz14_2,gsfz22_1,gsfz22_2,gsfz22_3,gsfz30_1,gsfz30_3	6,4,8,26,18,11,7,7,5,15	2.60305e+29	NBAS	343.112	199.76	390.701	846.437	571.302	0	437.95	253.082	192.965	262.536	0	631.18
gga_circ_0003079	chr1	71293012	71314267	+	21255	327	n/a	intergenic_region:71293013-71293178,intergenic_region:71311937-71312005,intergenic_region:71314176-71314267	gsfz6_1,gsfz6_2,gsfz6_3,gsfz14_1,gsfz14_2,gsfz14_3,gsfz22_1,gsfz22_2,gsfz22_3,gsfz30_1,gsfz30_3	3,8,8,15,20,12,10,16,16,9,10	3.75258e+32	--	171.556	399.521	390.701	488.329	634.78	586.768	398.137	578.474	441.063	472.565	0	420.787
gga_circ_0007730	chr6	4704049	4708983	-	4934	374	ENSGALG00000021213;	exon:4704050-4704143,exon:4705595-4705700,exon:4705999-4706076,exon:4708794-4708825,exon:4708920-4708983	gsfz6_1,gsfz6_2,gsfz6_3,gsfz14_1,gsfz14_2,gsfz14_3,gsfz22_1,gsfz22_2,gsfz22_3,gsfz30_1,gsfz30_2,gsfz30_3	8,14,8,17,6,10,3,7,28,7,4,7	1.5137e+35	UBE2D1	457.483	699.161	390.701	553.439	190.434	488.974	119.441	253.082	771.86	367.551	227.907	294.551
gga_circ_0009054	chrZ	50474198	50494452	+	20254	684	ENSGALG00000026192;	exon:50474199-50474330,exon:50484513-50484770,exon:50494159-50494452	gsfz6_1,gsfz6_2,gsfz6_3,gsfz14_1,gsfz14_2,gsfz22_1,gsfz22_2,gsfz22_3,gsfz30_1,gsfz30_2,gsfz30_3	3,4,7,8,4,8,8,15,7,4,7	1.80105e+32	ST8SIA4	171.556	199.76	341.864	260.442	126.956	0	318.509	289.237	413.497	367.551	227.907	294.551
gga_circ_0008189	chr7	9855665	9860454	-	4789	204	ENSGALG00000008113;	exon:9855666-9855869	gsfz6_2,gsfz14_1,gsfz14_2,gsfz14_3,gsfz22_2,gsfz22_3,gsfz30_1,gsfz30_2,gsfz30_3	4,7,18,3,8,8,4,6,8	50,137,67,48,59,37,64,57,138	PLCL1	0	199.76	0	227.887	571.302	146.692	0	289.237	220.531	210.029	341.861	336.629
gga_circ_0008879	chrZ	26195583	26201889	+	6306	124	n/a	intergenic_region:26201766-26201889	gsfz6_1,gsfz6_2,gsfz6_3,gsfz14_1,gsfz14_2,gsfz14_3,gsfz22_1,gsfz22_2,gsfz22_3,gsfz30_1,gsfz30_2,gsfz30_3	4,2,2,12,3,6,11,7,6,8,6,3	5.89603e+35	--	228.741	99.8801	97.6753	390.663	95.2169	293.384	437.95	253.082	165.399	420.058	341.861	126.236
gga_circ_0002208	chr1	167112519	167116806	+	4287	527	ENSGALG00000016980;	exon:167112520-167112608,exon:167112708-167112842,exon:167113930-167114005,exon:167115635-167115762,exon:167116708-167116806	gsfz6_1,gsfz6_2,gsfz6_3,gsfz14_1,gsfz14_2,gsfz14_3,gsfz22_1,gsfz22_2,gsfz22_3,gsfz30_2,gsfz30_3	7,6,6,7,34,2,6,3,8,3,17	105,91,122,99,134,91,76,74,100,120,129	COG3	400.297	299.64	293.026	227.887	1079.13	97.7947	238.882	108.464	220.531	0	170.93	715.338
gga_circ_0001101	chr15	469773	490382	+	20609	377	n/a	intergenic_region:469774-469867,intergenic_region:470445-470569,intergenic_region:490225-490382	gsfz6_1,gsfz6_2,gsfz6_3,gsfz14_1,gsfz14_2,gsfz14_3,gsfz22_1,gsfz22_2,gsfz22_3,gsfz30_1,gsfz30_2,gsfz30_3	2,10,6,8,5,8,10,5,3,5,5,8	148,165,171,176,106,170,204,159,76,227,229,176	--	114.371	499.401	293.026	260.442	158.695	391.179	398.137	180.773	82.6993	262.536	284.884	336.629
gga_circ_0006569	chr4	62539305	62546850	+	7545	468	n/a	intergenic_region:62539306-62539488,intergenic_region:62543824-62543955,intergenic_region:62545954-62546058,intergenic_region:62546803-62546850	gsfz6_1,gsfz6_2,gsfz14_1,gsfz14_2,gsfz14_3,gsfz22_1,gsfz22_2,gsfz22_3,gsfz30_1,gsfz30_2,gsfz30_3	4,2,4,5,8,3,3,8,5,5,8	54,111,84,120,157,109,134,168,105,77,100	--	228.741	99.8801	0	130.221	158.695	391.179	119.441	108.464	220.531	262.536	284.884	336.629
gga_circ_0001295	chr17	9052660	9061917	-	9257	363	ENSGALG00000001157;	exon:9052661-9052792,exon:9060801-9060841,exon:9061397-9061484,exon:9061816-9061917	gsfz6_1,gsfz6_2,gsfz6_3,gsfz14_1,gsfz14_2,gsfz14_3,gsfz22_1,gsfz22_2,gsfz22_3,gsfz30_1,gsfz30_2,gsfz30_3	3,13,8,14,12,9,11,9,8,9,5,3	2.20206e+35	DENND1A	171.556	649.221	390.701	455.774	380.868	440.076	437.95	325.391	220.531	472.565	284.884	126.236
gga_circ_0005535	chr3	34322337	34389658	+	67321	281	n/a	intergenic_region:34322338-34322492,intergenic_region:34389533-34389658	gsfz6_1,gsfz6_2,gsfz6_3,gsfz14_1,gsfz14_2,gsfz14_3,gsfz22_1,gsfz22_2,gsfz22_3,gsfz30_1,gsfz30_3	13,6,7,14,4,10,25,10,18,12,6	5.16334e+32	--	743.409	299.64	341.864	455.774	126.956	488.974	995.342	361.546	496.196	630.087	0	252.472
gga_circ_0005104	chr3	104464413	104483783	-	19370	349	ENSGALG00000016531;	exon:104464414-104464570,exon:104467591-104467699,exon:104483701-104483783	gsfz6_1,gsfz6_2,gsfz14_1,gsfz14_2,gsfz22_1,gsfz22_2,gsfz22_3,gsfz30_1,gsfz30_2,gsfz30_3	6,3,5,5,12,9,6,9,2,7	2.56264e+29	ASXL2	343.112	149.82	0	162.776	158.695	0	477.764	325.391	165.399	472.565	113.954	294.551
gga_circ_0005204	chr3	109672681	109681835	+	9154	590	ENSGALG00000016720;	exon:109672682-109672718,exon:109673108-109673167,exon:109675337-109675496,exon:109676907-109677049,exon:109678836-109678909,exon:109681720-109681835	gsfz6_1,gsfz6_2,gsfz6_3,gsfz14_1,gsfz14_2,gsfz14_3,gsfz22_1,gsfz22_2,gsfz22_3,gsfz30_1,gsfz30_2	13,6,14,12,10,3,9,4,11,7,9	4.57435e+32	CD2AP	743.409	299.64	683.727	390.663	317.39	146.692	358.323	144.618	303.231	367.551	512.791	0
gga_circ_0003940	chr2	117639713	117642790	-	3077	296	ENSGALG00000015644;	exon:117639714-117639849,exon:117642631-117642790	gsfz6_1,gsfz6_2,gsfz14_1,gsfz14_2,gsfz14_3,gsfz22_1,gsfz22_2,gsfz22_3,gsfz30_1,gsfz30_2,gsfz30_3	5,13,10,6,12,7,6,27,6,4,8	4.92498e+32	STAU2	285.927	649.221	0	325.553	190.434	586.768	278.696	216.928	744.294	315.043	227.907	336.629
gga_circ_0005533	chr3	34322337	34323169	+	832	282	n/a	intergenic_region:34322338-34322492,intergenic_region:34323043-34323169	gsfz6_1,gsfz6_3,gsfz14_1,gsfz14_2,gsfz14_3,gsfz22_1,gsfz22_3,gsfz30_1,gsfz30_2,gsfz30_3	5,2,23,2,6,20,4,6,4,8	115,120,72,101,69,95,86,79,94,97	--	285.927	0	97.6753	748.771	63.478	293.384	796.273	0	110.266	315.043	227.907	336.629
gga_circ_0006952	chr5	21580877	21583507	+	2630	291	n/a	intergenic_region:21580878-21580996,intergenic_region:21581547-21581650,intergenic_region:21583440-21583507	gsfz6_1,gsfz6_2,gsfz6_3,gsfz14_1,gsfz14_2,gsfz22_1,gsfz22_2,gsfz22_3,gsfz30_1,gsfz30_2,gsfz30_3	2,5,10,4,9,6,6,6,3,6,9	2.36212e+32	--	114.371	249.7	488.377	130.221	285.651	0	238.882	216.928	165.399	157.522	341.861	378.708
gga_circ_0008505	chr8	9761575	9767904	-	6329	82	ENSGALG00000005065;	exon:9761576-9761657	gsfz6_1,gsfz6_2,gsfz6_3,gsfz14_1,gsfz14_2,gsfz14_3,gsfz22_1,gsfz22_2,gsfz22_3,gsfz30_1,gsfz30_2,gsfz30_3	5,4,3,11,6,6,8,20,7,7,6,4	2.08243e+35	PLA2G4A	285.927	199.76	146.513	358.108	190.434	293.384	318.509	723.092	192.965	367.551	341.861	168.315
gga_circ_0007986	chr7	25999941	26011475	+	11534	363	ENSGALG00000011679;	exon:25999942-26000035,exon:26011207-26011475	gsfz6_2,gsfz6_3,gsfz14_2,gsfz14_3,gsfz22_1,gsfz22_2,gsfz22_3,gsfz30_1,gsfz30_2,gsfz30_3	5,9,2,7,3,3,2,7,6,4	1.99183e+29	DIRC2	0	249.7	439.539	0	63.478	342.282	119.441	108.464	55.1329	367.551	341.861	168.315
gga_circ_0001298	chr17	9089422	9103299	-	13877	274	ENSGALG00000001157;	exon:9089423-9089548,exon:9095415-9095516,exon:9103254-9103299	gsfz6_1,gsfz6_2,gsfz6_3,gsfz14_1,gsfz14_2,gsfz14_3,gsfz22_1,gsfz22_2,gsfz22_3,gsfz30_1,gsfz30_2,gsfz30_3	5,11,13,7,13,5,4,11,5,4,8,5	3.22274e+35	DENND1A	285.927	549.341	634.89	227.887	412.607	244.487	159.255	397.701	137.832	210.029	455.814	210.393
gga_circ_0003261	chr1	87888264	87891816	+	3552	522	ENSGALG00000015377;	exon:87888265-87888648,exon:87891679-87891816	gsfz6_1,gsfz6_2,gsfz6_3,gsfz14_1,gsfz14_2,gsfz14_3,gsfz22_1,gsfz22_2,gsfz22_3,gsfz30_1,gsfz30_2,gsfz30_3	4,5,2,5,12,3,12,5,13,4,5,9	4.75391e+36	PHLDB2	228.741	249.7	97.6753	162.776	380.868	146.692	477.764	180.773	358.364	210.029	284.884	378.708
gga_circ_0005077	chr3	103931455	103933436	-	1981	304	ENSGALG00000016504;	exon:103931456-103931519,exon:103932476-103932618,exon:103933340-103933436	gsfz6_1,gsfz6_2,gsfz6_3,gsfz14_1,gsfz14_2,gsfz14_3,gsfz22_1,gsfz22_2,gsfz30_1,gsfz30_2,gsfz30_3	7,4,7,4,6,14,7,11,8,5,4	2.69279e+32	ITSN2	400.297	199.76	341.864	130.221	190.434	684.563	278.696	397.701	0	420.058	284.884	168.315
gga_circ_0006756	chr4	88420239	88431023	-	10784	413	ENSGALG00000016017;	exon:88420240-88420446,exon:88423514-88423637,exon:88430942-88431023	gsfz6_1,gsfz6_2,gsfz6_3,gsfz14_1,gsfz14_2,gsfz14_3,gsfz22_1,gsfz22_2,gsfz22_3,gsfz30_1,gsfz30_3	8,2,3,4,3,2,6,2,4,11,7	2.0521e+35	SLC4A11	457.483	99.8801	146.513	130.221	95.2169	97.7947	238.882	72.3092	110.266	577.579	0	294.551
gga_circ_0008036	chr7	32697950	32718987	-	21037	500	ENSGALG00000012424;	intron:32697951-32698124,intron:32700990-32701157,intron:32718830-32718987	gsfz6_1,gsfz6_2,gsfz6_3,gsfz14_1,gsfz14_2,gsfz22_1,gsfz22_2,gsfz22_3,gsfz30_1,gsfz30_2,gsfz30_3	2,5,4,3,6,7,4,7,5,7,5	64,81,72,87,106,119,58,80,40,63,77	GTDC1	114.371	249.7	195.351	97.6658	190.434	0	278.696	144.618	192.965	262.536	398.838	210.393
gga_circ_0000759	chr12	8776223	8788622	+	12399	317	ENSGALG00000005670;	exon:8776224-8776371,exon:8788454-8788622	gsfz6_3,gsfz14_1,gsfz14_2,gsfz14_3,gsfz22_1,gsfz22_2,gsfz22_3,gsfz30_1,gsfz30_2,gsfz30_3	4,5,13,3,4,7,7,6,6,5	2.88343e+29	SLMAP	0	0	195.351	162.776	412.607	146.692	159.255	253.082	192.965	315.043	341.861	210.393
gga_circ_0000835	chr13	16487380	16493203	-	5823	259	ENSGALG00000007126;	exon:16487381-16487467,exon:16488387-16488431,exon:16493077-16493203	gsfz6_2,gsfz14_1,gsfz14_2,gsfz14_3,gsfz22_1,gsfz22_2,gsfz22_3,gsfz30_1,gsfz30_2	3,6,3,3,4,2,7,10,6	2.36277e+26	AFF4	0	149.82	0	195.332	95.2169	146.692	159.255	72.3092	192.965	525.072	341.861	0
gga_circ_0000021	AADN03013745.1	2549	5511	+	2962	350	n/a	intergenic_region:2550-2666,intergenic_region:4235-4376,intergenic_region:5421-5511	gsfz6_1,gsfz6_2,gsfz6_3,gsfz14_1,gsfz14_2,gsfz14_3,gsfz22_1,gsfz22_2,gsfz30_1,gsfz30_2,gsfz30_3	5,10,8,3,2,2,8,3,2,3,14	90,73,109,86,63,73,131,86,75,124,98	--	285.927	499.401	390.701	97.6658	63.478	97.7947	318.509	108.464	0	105.014	170.93	589.102
gga_circ_0002744	chr1	40054114	40071801	+	17687	511	ENSGALG00000010940;	exon:40054115-40054259,exon:40063248-40063436,exon:40071542-40071622,exon:40071706-40071801	gsfz6_1,gsfz6_2,gsfz6_3,gsfz14_1,gsfz14_2,gsfz14_3,gsfz22_1,gsfz22_2,gsfz22_3,gsfz30_1,gsfz30_2,gsfz30_3	4,6,3,9,22,11,16,14,28,6,3,9	1.79128e+35	ACSS3	228.741	299.64	146.513	292.997	698.258	537.871	637.019	506.164	771.86	315.043	170.93	378.708
gga_circ_0006470	chr4	50516336	50524489	-	8153	103	ENSGALG00000011680;	exon:50516337-50516439	gsfz6_1,gsfz6_2,gsfz6_3,gsfz14_1,gsfz14_2,gsfz14_3,gsfz22_1,gsfz22_2,gsfz22_3,gsfz30_1,gsfz30_2,gsfz30_3	3,4,6,5,14,4,3,4,6,10,3,4	257,124,195,83,138,104,82,142,119,161,96,72	EPHA5	171.556	199.76	293.026	162.776	444.346	195.589	119.441	144.618	165.399	525.072	170.93	168.315
gga_circ_0004734	chr2	59492503	59495370	-	2867	282	ENSGALG00000012677;	exon:59492504-59492616,exon:59495202-59495370	gsfz6_1,gsfz6_3,gsfz14_1,gsfz14_2,gsfz14_3,gsfz22_1,gsfz22_2,gsfz30_1,gsfz30_3	4,24,18,9,3,8,7,2,18	2.80277e+26	CDKAL1	228.741	0	1172.1	585.995	285.651	146.692	318.509	253.082	0	105.014	0	757.416
gga_circ_0001468	chr19	5189881	5196508	+	6627	651	ENSGALG00000002661;	exon:5189882-5190081,exon:5194626-5194732,exon:5195429-5195635,exon:5196372-5196508	gsfz6_1,gsfz6_2,gsfz14_1,gsfz14_2,gsfz14_3,gsfz22_1,gsfz22_2,gsfz22_3,gsfz30_2,gsfz30_3	7,2,11,16,5,9,5,10,7,11	1.03011e+35	YWHAE	400.297	99.8801	0	358.108	507.824	244.487	358.323	180.773	275.664	0	398.838	462.866
gga_circ_0003698	chr27	1353404	1353832	-	428	285	ENSGALG00000025771;	exon:1353405-1353540,exon:1353684-1353832	gsfz6_1,gsfz6_2,gsfz6_3,gsfz14_1,gsfz14_2,gsfz22_3,gsfz30_2,gsfz30_3	4,4,3,5,5,2,7,11	63,26,82,60,33,63,67,116	PLCD3	228.741	199.76	146.513	162.776	158.695	0	0	0	55.1329	0	398.838	462.866
gga_circ_0004085	chr2	13380581	13399164	+	18583	369	ENSGALG00000007125;	exon:13380582-13380692,exon:13398907-13399164	gsfz6_1,gsfz6_2,gsfz6_3,gsfz14_1,gsfz14_2,gsfz14_3,gsfz22_1,gsfz22_2,gsfz22_3,gsfz30_1,gsfz30_2,gsfz30_3	5,6,8,6,10,7,5,7,13,11,2,4	2.01278e+35	PARD3	285.927	299.64	390.701	195.332	317.39	342.282	199.068	253.082	358.364	577.579	113.954	168.315
gga_circ_0007371	chr5	9776848	9779754	-	2906	300	ENSGALG00000005998;	exon:9776849-9776957,exon:9779144-9779246,exon:9779667-9779754	gsfz6_1,gsfz6_2,gsfz6_3,gsfz14_1,gsfz14_2,gsfz14_3,gsfz22_1,gsfz22_2,gsfz22_3,gsfz30_1,gsfz30_2,gsfz30_3	9,17,11,7,16,11,20,18,26,2,8,7	7.80627e+35	RRAS2	514.668	848.981	537.214	227.887	507.824	537.871	796.273	650.783	716.727	105.014	455.814	294.551
gga_circ_0000114	JH375235.1	4760	5044	-	284	193	ENSGALG00000027895;	exon:4761-4856,exon:4948-5044	gsfz6_1,gsfz6_2,gsfz6_3,gsfz14_1,gsfz14_3,gsfz22_3,gsfz30_2	9,10,19,15,12,18,15	23,17,22,29,28,23,28	CHDZ	514.668	499.401	927.916	488.329	0	586.768	0	0	496.196	0	854.652	0
gga_circ_0003802	chr2	102148015	102173147	+	25132	152	ENSGALG00000014974;	exon:102172996-102173147	gsfz6_1,gsfz6_2,gsfz6_3,gsfz14_1,gsfz14_2,gsfz14_3,gsfz22_1,gsfz22_2,gsfz22_3,gsfz30_1,gsfz30_2,gsfz30_3	10,4,15,20,14,6,15,7,9,6,5,6	2.28196e+35	MIB1	571.853	199.76	732.565	651.105	444.346	293.384	597.205	253.082	248.098	315.043	284.884	252.472
gga_circ_0008068	chr7	34838251	34841015	-	2764	248	ENSGALG00000012511;	exon:34838252-34838347,exon:34840864-34841015	gsfz6_2,gsfz6_3,gsfz14_1,gsfz14_2,gsfz14_3,gsfz22_1,gsfz22_2,gsfz22_3,gsfz30_1,gsfz30_3	15,10,7,10,6,6,22,17,9,9	41,11,25,33,8,32,36,81,22,45	CACNB4	0	749.101	488.377	227.887	317.39	293.384	238.882	795.401	468.629	472.565	0	378.708
gga_circ_0003183	chr1	77824799	77831049	+	6250	307	ENSGALG00000018512;	exon:77824800-77824889,exon:77825198-77825319,exon:77830955-77831049	gsfz6_1,gsfz6_2,gsfz6_3,gsfz14_1,gsfz14_2,gsfz14_3,gsfz22_1,gsfz22_2,gsfz22_3,gsfz30_1,gsfz30_2,gsfz30_3	9,18,12,9,13,2,6,7,12,3,7,7	1.56945e+47	YBX3	514.668	898.921	586.052	292.997	412.607	97.7947	238.882	253.082	330.797	157.522	398.838	294.551
gga_circ_0004616	chr2	50534131	50537837	+	3706	455	ENSGALG00000012316;	exon:50534132-50534248,exon:50535209-50535340,exon:50537632-50537837	gsfz6_1,gsfz6_2,gsfz14_2,gsfz14_3,gsfz22_2,gsfz22_3,gsfz30_1,gsfz30_2,gsfz30_3	4,4,5,5,3,4,3,7,7	1.48128e+26	CDK13	228.741	199.76	0	0	158.695	244.487	0	108.464	110.266	157.522	398.838	294.551
gga_circ_0007688	chr6	33522725	33533557	+	10832	43	ENSGALG00000010454;	exon:33522726-33522768	gsfz6_1,gsfz6_2,gsfz6_3,gsfz14_1,gsfz14_2,gsfz22_1,gsfz22_2,gsfz22_3,gsfz30_1,gsfz30_2,gsfz30_3	8,4,8,7,5,5,7,12,6,2,10	3.40283e+32	MGMT	457.483	199.76	390.701	227.887	158.695	0	199.068	253.082	330.797	315.043	113.954	420.787
gga_circ_0004538	chr2	45223307	45231937	-	8630	340	ENSGALG00000011980;	exon:45223308-45223418,exon:45228528-45228604,exon:45231786-45231937	gsfz6_2,gsfz6_3,gsfz14_1,gsfz14_2,gsfz14_3,gsfz22_1,gsfz22_2,gsfz22_3,gsfz30_1,gsfz30_2,gsfz30_3	6,4,11,7,12,9,10,8,4,6,7	2.8638e+32	UBP1	0	299.64	195.351	358.108	222.173	586.768	358.323	361.546	220.531	210.029	341.861	294.551
gga_circ_0003668	chr26	2354235	2362257	+	8022	356	ENSGALG00000000816;	exon:2354236-2354428,exon:2362095-2362257	gsfz6_2,gsfz14_1,gsfz14_2,gsfz14_3,gsfz22_1,gsfz22_2,gsfz22_3,gsfz30_1,gsfz30_2,gsfz30_3	4,10,3,5,4,7,3,4,6,7	9.72001e+28	-	0	199.76	0	325.553	95.2169	244.487	159.255	253.082	82.6993	210.029	341.861	294.551
gga_circ_0008015	chr7	27609740	27611069	-	1329	337	ENSGALG00000012052;	exon:27609741-27609788,exon:27610705-27610854,exon:27610931-27611069	gsfz6_1,gsfz6_2,gsfz6_3,gsfz14_1,gsfz14_2,gsfz14_3,gsfz22_1,gsfz22_2,gsfz22_3,gsfz30_2,gsfz30_3	10,7,8,18,26,7,25,10,17,3,16	3.9335e+32	SNX4	571.853	349.581	390.701	585.995	825.213	342.282	995.342	361.546	468.629	0	170.93	673.259
gga_circ_0004353	chr2	25037481	25056092	+	18611	267	ENSGALG00000010704;	exon:25052525-25052638,exon:25055940-25056092	gsfz6_1,gsfz6_2,gsfz6_3,gsfz14_1,gsfz14_2,gsfz14_3,gsfz22_1,gsfz22_2,gsfz22_3,gsfz30_1,gsfz30_2,gsfz30_3	6,6,10,6,16,7,8,9,12,8,3,6	107,83,104,116,113,110,76,111,119,78,82,112	GLCCI1	343.112	299.64	488.377	195.332	507.824	342.282	318.509	325.391	330.797	420.058	170.93	252.472
gga_circ_0006401	chr4	39211431	39213177	-	1746	482	ENSGALG00000010654;	exon:39211432-39211587,exon:39212098-39212228,exon:39212885-39213017,exon:39213116-39213177	gsfz6_1,gsfz6_2,gsfz6_3,gsfz14_1,gsfz14_2,gsfz14_3,gsfz22_2,gsfz22_3,gsfz30_1,gsfz30_2,gsfz30_3	10,5,4,9,15,13,11,42,5,5,7	1.76135e+32	C4H4ORF41	571.853	249.7	195.351	292.997	476.085	635.666	0	397.701	1157.79	262.536	284.884	294.551
gga_circ_0008560	chr9	14893204	14902275	+	9071	315	n/a	intergenic_region:14893205-14893363,intergenic_region:14898885-14898938,intergenic_region:14902174-14902275	gsfz6_2,gsfz6_3,gsfz14_1,gsfz14_2,gsfz14_3,gsfz22_1,gsfz22_2,gsfz22_3,gsfz30_1,gsfz30_3	11,12,12,19,5,17,10,30,8,10	1.29127e+29	--	0	549.341	586.052	390.663	603.041	244.487	676.832	361.546	826.993	420.058	0	420.787
gga_circ_0004880	chr2	81065311	81087726	-	22415	337	ENSGALG00000013102;	exon:81065312-81065450,exon:81087529-81087726	gsfz6_1,gsfz6_2,gsfz14_1,gsfz14_2,gsfz22_1,gsfz22_2,gsfz22_3,gsfz30_1,gsfz30_3	4,7,15,4,10,3,3,8,10	8.4184e+30	COBL	228.741	349.581	0	488.329	126.956	0	398.137	108.464	82.6993	420.058	0	420.787
gga_circ_0003783	chr28	4732130	4732528	-	398	274	ENSGALG00000001998;	exon:4732131-4732249,exon:4732374-4732528	gsfz6_1,gsfz6_2,gsfz6_3,gsfz14_1,gsfz14_2,gsfz14_3,gsfz22_1,gsfz22_2,gsfz22_3,gsfz30_1,gsfz30_2,gsfz30_3	4,16,19,17,4,18,13,31,15,6,7,3	78,101,111,121,73,117,116,125,65,111,102,91	R3HDM4	228.741	799.041	927.916	553.439	126.956	880.153	517.578	1120.79	413.497	315.043	398.838	126.236
gga_circ_0001675	chr1	112623354	112627429	-	4075	211	ENSGALG00000016266;	exon:112623355-112623515,exon:112627380-112627429	gsfz6_1,gsfz6_2,gsfz6_3,gsfz14_1,gsfz14_2,gsfz14_3,gsfz22_1,gsfz22_2,gsfz22_3,gsfz30_1,gsfz30_2,gsfz30_3	19,8,16,44,23,15,9,19,22,3,9,4	2.83193e+35	PRRG1	1086.52	399.521	781.403	1432.43	729.997	733.46	358.323	686.937	606.462	157.522	512.791	168.315
gga_circ_0004019	chr2	12816341	12823753	-	7412	315	ENSGALG00000007076;	exon:12816342-12816461,exon:12816560-12816617,exon:12820357-12820392,exon:12823653-12823753	gsfz6_1,gsfz6_2,gsfz6_3,gsfz14_1,gsfz14_2,gsfz14_3,gsfz22_1,gsfz22_2,gsfz22_3,gsfz30_1,gsfz30_2,gsfz30_3	11,18,8,24,20,19,13,14,23,2,4,12	92,65,82,98,89,65,103,68,85,102,115,137	CCNY	629.039	898.921	390.701	781.326	634.78	929.05	517.578	506.164	634.028	105.014	227.907	504.944
gga_circ_0000966	chr14	2049948	2070255	-	20307	329	ENSGALG00000003675;	exon:2053973-2054033,exon:2061479-2061637,exon:2069389-2069435,exon:2070194-2070255	gsfz6_1,gsfz6_2,gsfz6_3,gsfz14_1,gsfz14_2,gsfz14_3,gsfz22_1,gsfz22_2,gsfz22_3,gsfz30_1,gsfz30_2,gsfz30_3	10,9,15,8,6,6,11,14,25,2,4,12	3.14236e+35	PRKAR1B	571.853	449.461	732.565	260.442	190.434	293.384	437.95	506.164	689.161	105.014	227.907	504.944
gga_circ_0000951	chr14	14401708	14402695	+	987	382	ENSGALG00000001827;	exon:14401709-14401847,exon:14402453-14402695	gsfz6_1,gsfz6_2,gsfz6_3,gsfz14_1,gsfz14_2,gsfz22_1,gsfz22_2,gsfz22_3,gsfz30_1,gsfz30_2,gsfz30_3	2,4,6,5,6,4,3,4,8,5,3	4.91377e+32	GLYR1	114.371	199.76	293.026	162.776	190.434	0	159.255	108.464	110.266	420.058	284.884	126.236
gga_circ_0003529	chr22	2392534	2392916	+	382	260	ENSGALG00000024103;	exon:2392535-2392595,exon:2392718-2392916	gsfz6_2,gsfz6_3,gsfz14_1,gsfz14_2,gsfz14_3,gsfz22_1,gsfz22_2,gsfz22_3,gsfz30_1,gsfz30_2,gsfz30_3	3,6,12,3,5,6,12,7,5,7,4	3.83444e+32	TACC1	0	149.82	293.026	390.663	95.2169	244.487	238.882	433.855	192.965	262.536	398.838	168.315
gga_circ_0001990	chr1	143825305	143827320	-	2015	48	ENSGALG00000016880;	exon:143825306-143825353	gsfz6_1,gsfz6_3,gsfz14_1,gsfz14_2,gsfz22_1,gsfz22_2,gsfz22_3,gsfz30_1,gsfz30_2,gsfz30_3	4,3,3,2,5,7,8,5,7,4	1.56216e+29	UBAC2	228.741	0	146.513	97.6658	63.478	0	199.068	253.082	220.531	262.536	398.838	168.315
gga_circ_0002384	chr1	179476701	179479760	+	3059	217	n/a	intergenic_region:179479544-179479760	gsfz6_1,gsfz6_2,gsfz6_3,gsfz14_1,gsfz14_2,gsfz14_3,gsfz22_2,gsfz22_3,gsfz30_1,gsfz30_2,gsfz30_3	6,3,9,3,12,16,9,9,5,7,4	4.83333e+32	--	343.112	149.82	439.539	97.6658	380.868	782.358	0	325.391	248.098	262.536	398.838	168.315
gga_circ_0004928	chr2	8660138	8674389	+	14251	454	ENSGALG00000006477;	exon:8660139-8660247,exon:8672282-8672413,exon:8673272-8673413,exon:8674319-8674389	gsfz6_1,gsfz6_2,gsfz6_3,gsfz14_1,gsfz14_2,gsfz14_3,gsfz22_1,gsfz22_2,gsfz22_3,gsfz30_1,gsfz30_2,gsfz30_3	6,7,5,11,21,4,3,5,13,5,4,8	1.63714e+45	DNAJB6	343.112	349.581	244.188	358.108	666.519	195.589	119.441	180.773	358.364	262.536	227.907	336.629
gga_circ_0003433	chr21	3090990	3103277	-	12287	324	ENSGALG00000002232;	exon:3090991-3091089,exon:3102353-3102452,exon:3103153-3103277	gsfz6_3,gsfz14_1,gsfz14_3,gsfz22_1,gsfz22_2,gsfz30_1,gsfz30_2,gsfz30_3	5,3,3,2,13,5,4,8	100,96,109,118,129,112,173,212	RERE	0	0	244.188	97.6658	0	146.692	79.6273	470.01	0	262.536	227.907	336.629
gga_circ_0003537	chr22	378583	379551	+	968	378	n/a	intergenic_region:378584-378862,intergenic_region:379453-379551	gsfz6_2,gsfz6_3,gsfz14_1,gsfz22_1,gsfz22_2,gsfz22_3,gsfz30_1,gsfz30_2,gsfz30_3	4,3,11,4,3,3,6,6,4	1.7322e+26	--	0	199.76	146.513	358.108	0	0	159.255	108.464	82.6993	315.043	341.861	168.315
gga_circ_0006598	chr4	65795186	65819414	-	24228	619	ENSGALG00000014078;	exon:65795187-65795285,exon:65795396-65795498,exon:65795943-65796047,exon:65798248-65798356,exon:65803257-65803348,exon:65818514-65818553,exon:65819344-65819414	gsfz6_1,gsfz6_2,gsfz6_3,gsfz14_1,gsfz14_2,gsfz14_3,gsfz22_1,gsfz22_2,gsfz22_3,gsfz30_1,gsfz30_2,gsfz30_3	6,15,8,12,21,10,8,14,19,6,3,8	1.05132e+35	DCUN1D4	343.112	749.101	390.701	390.663	666.519	488.974	318.509	506.164	523.762	315.043	170.93	336.629
gga_circ_0007863	chr7	16165773	16173493	+	7720	484	ENSGALG00000009287;	exon:16165774-16165842,exon:16166515-16166584,exon:16169166-16169262,exon:16171761-16171879,exon:16173365-16173493	gsfz6_1,gsfz6_2,gsfz6_3,gsfz14_1,gsfz14_2,gsfz14_3,gsfz22_1,gsfz22_2,gsfz22_3,gsfz30_1,gsfz30_2,gsfz30_3	4,6,3,7,8,3,4,6,11,6,3,8	3.95351e+35	ATF2	228.741	299.64	146.513	227.887	253.912	146.692	159.255	216.928	303.231	315.043	170.93	336.629
gga_circ_0002273	chr1	170536785	170539475	-	2690	508	ENSGALG00000017037;	exon:170536786-170536986,exon:170537500-170537647,exon:170539317-170539475	gsfz6_2,gsfz6_3,gsfz14_1,gsfz14_2,gsfz14_3,gsfz22_2,gsfz22_3,gsfz30_1,gsfz30_2,gsfz30_3	3,5,5,5,9,8,6,6,3,8	63,74,96,101,115,76,108,53,76,66	NHLRC3	0	149.82	244.188	162.776	158.695	440.076	0	289.237	165.399	315.043	170.93	336.629
gga_circ_0003720	chr27	2931661	2934687	+	3026	442	ENSGALG00000000603;	exon:2931662-2931813,exon:2933885-2934003,exon:2934341-2934398,exon:2934575-2934687	gsfz6_1,gsfz6_3,gsfz14_1,gsfz14_2,gsfz14_3,gsfz22_1,gsfz22_2,gsfz22_3,gsfz30_1,gsfz30_2,gsfz30_3	2,2,3,5,2,3,2,2,3,5,9	60,66,66,40,66,83,55,48,74,96,128	KANSL1	114.371	0	97.6753	97.6658	158.695	97.7947	119.441	72.3092	55.1329	157.522	284.884	378.708
gga_circ_0004608	chr2	50496727	50508861	+	12134	140	ENSGALG00000012316;	exon:50508722-50508861	gsfz6_1,gsfz6_2,gsfz6_3,gsfz14_1,gsfz14_2,gsfz14_3,gsfz22_1,gsfz22_2,gsfz22_3,gsfz30_1,gsfz30_2,gsfz30_3	4,4,5,20,9,8,13,3,8,7,5,4	2.6225e+35	CDK13	228.741	199.76	244.188	651.105	285.651	391.179	517.578	108.464	220.531	367.551	284.884	168.315
gga_circ_0006103	chr3	98413586	98435618	-	22032	282	ENSGALG00000016460;	exon:98434746-98434859,exon:98435451-98435618	gsfz6_1,gsfz6_2,gsfz14_1,gsfz14_2,gsfz14_3,gsfz22_1,gsfz22_2,gsfz22_3,gsfz30_1,gsfz30_2,gsfz30_3	3,12,8,8,3,7,8,8,7,5,4	2.08184e+32	NBAS	171.556	599.281	0	260.442	253.912	146.692	278.696	289.237	220.531	367.551	284.884	168.315
gga_circ_0009006	chrZ	45735045	45754686	+	19641	245	ENSGALG00000000208;	exon:45735046-45735192,exon:45754589-45754686	gsfz6_3,gsfz14_2,gsfz14_3,gsfz22_1,gsfz22_3,gsfz30_1,gsfz30_2,gsfz30_3	5,9,4,13,4,7,5,4	1.99201e+23	MCC	0	0	244.188	0	285.651	195.589	517.578	0	110.266	367.551	284.884	168.315
gga_circ_0005180	chr3	109570443	109570709	-	266	266	ENSGALG00000016719;	exon:109570444-109570709	gsfz6_1,gsfz6_2,gsfz6_3,gsfz14_1,gsfz14_2,gsfz14_3,gsfz22_1,gsfz22_2,gsfz22_3,gsfz30_1,gsfz30_2,gsfz30_3	4,6,11,15,8,19,19,28,2,4,7,5	84,77,114,48,42,70,140,74,43,129,127,179	TNFRSF21	228.741	299.64	537.214	488.329	253.912	929.05	756.46	1012.33	55.1329	210.029	398.838	210.393
gga_circ_0005114	chr3	104810262	104811642	+	1380	332	ENSGALG00000016586;	exon:104810263-104810366,exon:104811415-104811642	gsfz6_1,gsfz6_2,gsfz14_1,gsfz14_2,gsfz14_3,gsfz22_1,gsfz22_2,gsfz22_3,gsfz30_1,gsfz30_2,gsfz30_3	3,7,4,5,5,3,9,8,11,2,3	2.81334e+32	CCDC25	171.556	349.581	0	130.221	158.695	244.487	119.441	325.391	220.531	577.579	113.954	126.236
gga_circ_0007304	chr5	58094196	58098712	-	4516	499	ENSGALG00000012404;	exon:58094197-58094443,exon:58095256-58095348,exon:58097832-58097869,exon:58098592-58098712	gsfz6_1,gsfz6_2,gsfz6_3,gsfz14_2,gsfz22_1,gsfz22_2,gsfz22_3,gsfz30_1,gsfz30_2,gsfz30_3	3,4,3,4,13,4,7,4,4,9	1.32134e+29	ERO1L	171.556	199.76	146.513	0	126.956	0	517.578	144.618	192.965	210.029	227.907	378.708
gga_circ_0000607	chr12	13528363	13536730	+	8367	423	n/a	intergenic_region:13528364-13528456,intergenic_region:13535958-13536218,intergenic_region:13536662-13536730	gsfz6_1,gsfz6_2,gsfz6_3,gsfz14_1,gsfz14_2,gsfz14_3,gsfz22_1,gsfz22_2,gsfz22_3,gsfz30_1,gsfz30_2,gsfz30_3	5,7,6,14,9,9,8,23,9,8,4,4	136,140,141,122,94,112,126,121,119,101,140,136	--	285.927	349.581	293.026	455.774	285.651	440.076	318.509	831.556	248.098	420.058	227.907	168.315
gga_circ_0004993	chr2	97869218	97873120	+	3902	343	ENSGALG00000013954;	exon:97869219-97869385,exon:97872945-97873120	gsfz6_2,gsfz6_3,gsfz14_1,gsfz22_1,gsfz22_2,gsfz22_3,gsfz30_1,gsfz30_2,gsfz30_3	3,3,3,3,2,6,8,4,4	99,149,113,100,82,82,87,79,99	PIEZO2	0	149.82	146.513	97.6658	0	0	119.441	72.3092	165.399	420.058	227.907	168.315
gga_circ_0005947	chr3	7851895	7871891	-	19996	286	ENSGALG00000009056;	exon:7851896-7852012,exon:7871723-7871891	gsfz6_1,gsfz6_2,gsfz6_3,gsfz14_1,gsfz14_2,gsfz14_3,gsfz22_1,gsfz22_2,gsfz22_3,gsfz30_1,gsfz30_2,gsfz30_3	7,7,6,10,21,7,16,12,15,5,6,5	6.40653e+35	LCLAT1	400.297	349.581	293.026	325.553	666.519	342.282	637.019	433.855	413.497	262.536	341.861	210.393
gga_circ_0008533	chr9	10990149	11003723	-	13574	429	ENSGALG00000006783;	exon:10990150-10990251,exon:10992777-10992874,exon:11002070-11002206,exon:11003632-11003723	gsfz6_1,gsfz6_2,gsfz6_3,gsfz14_1,gsfz14_2,gsfz14_3,gsfz22_1,gsfz22_2,gsfz22_3,gsfz30_1,gsfz30_2,gsfz30_3	5,2,4,2,10,10,14,12,6,5,6,5	5.23414e+35	PLOD2	285.927	99.8801	195.351	65.1105	317.39	488.974	557.391	433.855	165.399	262.536	341.861	210.393
gga_circ_0001692	chr1	116730783	116765488	+	34705	284	n/a	intergenic_region:116730784-116730883,intergenic_region:116765305-116765488	gsfz6_2,gsfz14_1,gsfz14_3,gsfz22_2,gsfz30_1,gsfz30_2,gsfz30_3	2,9,4,7,5,3,9	15,36,13,63,47,14,37	--	0	99.8801	0	292.997	0	195.589	0	253.082	0	262.536	170.93	378.708
gga_circ_0006630	chr4	68379660	68383370	+	3710	356	ENSGALG00000014262;	exon:68379661-68379807,exon:68379910-68379990,exon:68383243-68383370	gsfz6_1,gsfz6_3,gsfz14_1,gsfz14_2,gsfz14_3,gsfz22_1,gsfz22_2,gsfz22_3,gsfz30_1,gsfz30_2,gsfz30_3	6,4,6,7,11,9,10,9,6,5,5	3.87397e+32	APBB2	343.112	0	195.351	195.332	222.173	537.871	358.323	361.546	248.098	315.043	284.884	210.393
gga_circ_0003116	chr1	72790504	72801639	+	11135	453	n/a	intergenic_region:72790505-72790597,intergenic_region:72790771-72790839,intergenic_region:72792488-72792664,intergenic_region:72801526-72801639	gsfz6_2,gsfz6_3,gsfz14_1,gsfz14_2,gsfz14_3,gsfz22_1,gsfz22_2,gsfz22_3,gsfz30_1,gsfz30_2,gsfz30_3	4,7,5,14,3,4,4,10,6,5,5	1.85144e+32	--	0	199.76	341.864	162.776	444.346	146.692	159.255	144.618	275.664	315.043	284.884	210.393
gga_circ_0000431	chr11	10285097	10295044	-	9947	314	n/a	intergenic_region:10285098-10285154,intergenic_region:10293878-10294003,intergenic_region:10294914-10295044	gsfz6_1,gsfz6_3,gsfz14_1,gsfz14_2,gsfz14_3,gsfz22_1,gsfz22_2,gsfz22_3,gsfz30_1,gsfz30_2,gsfz30_3	4,6,12,5,3,2,3,10,3,7,6	55,43,60,100,71,44,45,74,38,48,64	--	228.741	0	293.026	390.663	158.695	146.692	79.6273	108.464	275.664	157.522	398.838	252.472
gga_circ_0007578	chr6	27719746	27723569	+	3823	327	ENSGALG00000009152;	exon:27719747-27719830,exon:27721793-27721906,exon:27723441-27723569	gsfz6_1,gsfz6_2,gsfz14_1,gsfz14_2,gsfz14_3,gsfz22_1,gsfz22_3,gsfz30_1,gsfz30_2,gsfz30_3	10,4,7,9,9,8,29,6,2,9	184,109,137,180,174,89,208,77,92,116	ATRNL1	571.853	199.76	0	227.887	285.651	440.076	318.509	0	799.427	315.043	113.954	378.708
gga_circ_0004903	chr2	84274534	84286134	-	11600	328	ENSGALG00000013138;	exon:84283973-84284080,exon:84285091-84285192,exon:84286017-84286134	gsfz6_2,gsfz6_3,gsfz14_1,gsfz14_2,gsfz14_3,gsfz22_1,gsfz22_2,gsfz22_3,gsfz30_1,gsfz30_2,gsfz30_3	4,2,12,5,6,5,6,7,7,4,5	2.61379e+32	TMEM245	0	199.76	97.6753	390.663	158.695	293.384	199.068	216.928	192.965	367.551	227.907	210.393
gga_circ_0001763	chr1	12399419	12422070	-	22651	545	ENSGALG00000008322;	exon:12399420-12399505,exon:12407361-12407459,exon:12407554-12407631,exon:12417671-12417766,exon:12418621-12418697,exon:12421962-12422070	gsfz6_1,gsfz6_2,gsfz6_3,gsfz14_1,gsfz14_2,gsfz14_3,gsfz22_1,gsfz22_2,gsfz22_3,gsfz30_1,gsfz30_2,gsfz30_3	8,6,3,5,23,7,3,3,9,4,6,6	3.8329e+35	PTPN12	457.483	299.64	146.513	162.776	729.997	342.282	119.441	108.464	248.098	210.029	341.861	252.472
gga_circ_0001484	chr19	5880931	5881834	-	903	293	ENSGALG00000004009;	exon:5880932-5880981,exon:5881070-5881193,exon:5881716-5881834	gsfz6_3,gsfz14_1,gsfz14_3,gsfz22_1,gsfz22_2,gsfz22_3,gsfz30_1,gsfz30_2,gsfz30_3	5,3,8,9,9,3,4,3,10	130,193,152,174,128,79,78,83,90	DHRS13	0	0	244.188	97.6658	0	391.179	358.323	325.391	82.6993	210.029	170.93	420.787
gga_circ_0008171	chr7	7405652	7407414	+	1762	690	n/a	intergenic_region:7405653-7405714,intergenic_region:7406225-7406301,intergenic_region:7406394-7406457,intergenic_region:7406773-7407158,intergenic_region:7407314-7407414	gsfz6_1,gsfz6_2,gsfz6_3,gsfz14_1,gsfz14_2,gsfz14_3,gsfz22_1,gsfz22_2,gsfz22_3,gsfz30_1,gsfz30_2,gsfz30_3	8,5,5,7,4,4,4,6,4,5,2,10	2.06236e+35	--	457.483	249.7	244.188	227.887	126.956	195.589	159.255	216.928	110.266	262.536	113.954	420.787
gga_circ_0002980	chr1	65755809	65829937	+	74128	404	n/a	intergenic_region:65755810-65756026,intergenic_region:65757526-65757625,intergenic_region:65829851-65829937	gsfz6_1,gsfz6_2,gsfz14_2,gsfz14_3,gsfz22_2,gsfz22_3,gsfz30_1,gsfz30_2,gsfz30_3	3,3,2,3,3,6,2,4,11	2.96264e+26	--	171.556	149.82	0	0	63.478	146.692	0	108.464	165.399	105.014	227.907	462.866
gga_circ_0007942	chr7	21524894	21525900	-	1006	486	ENSGALG00000011224;	exon:21524895-21525051,exon:21525184-21525371,exon:21525760-21525900	gsfz6_1,gsfz14_1,gsfz14_2,gsfz14_3,gsfz22_1,gsfz22_2,gsfz22_3,gsfz30_1,gsfz30_2,gsfz30_3	2,4,5,8,5,14,5,6,4,6	17,28,33,26,23,40,41,30,35,21	SLC4A3	114.371	0	0	130.221	158.695	391.179	199.068	506.164	137.832	315.043	227.907	252.472
gga_circ_0008968	chrZ	40598767	40602167	+	3400	425	ENSGALG00000012598;	exon:40598768-40598882,exon:40599881-40599955,exon:40601180-40601347,exon:40602101-40602167	gsfz6_2,gsfz6_3,gsfz14_1,gsfz14_2,gsfz14_3,gsfz22_1,gsfz22_2,gsfz30_1,gsfz30_2,gsfz30_3	6,5,8,2,4,7,3,6,4,6	2.08137e+29	NAA35	0	299.64	244.188	260.442	63.478	195.589	278.696	108.464	0	315.043	227.907	252.472
gga_circ_0000736	chr12	564370	569573	+	5203	345	ENSGALG00000001494;	exon:564371-564484,exon:565290-565398,exon:569452-569573	gsfz6_1,gsfz6_2,gsfz6_3,gsfz14_1,gsfz14_2,gsfz14_3,gsfz22_1,gsfz22_2,gsfz22_3,gsfz30_1,gsfz30_2,gsfz30_3	3,3,7,2,19,7,6,6,14,3,6,7	2.2017e+35	NISCH	171.556	149.82	341.864	65.1105	603.041	342.282	238.882	216.928	385.93	157.522	341.861	294.551
gga_circ_0002104	chr1	154258744	154259783	+	1039	312	ENSGALG00000016922;	exon:154258745-154258810,exon:154258977-154259053,exon:154259615-154259783	gsfz6_3,gsfz14_1,gsfz22_2,gsfz30_1,gsfz30_2,gsfz30_3	5,6,10,7,6,2	2.03268e+17	COMMD6	0	0	244.188	195.332	0	0	0	361.546	0	367.551	341.861	84.1574
gga_circ_0008034	chr7	32697950	32701157	-	3207	342	ENSGALG00000012424;	exon:32697951-32698124,exon:32700990-32701157	gsfz6_1,gsfz6_2,gsfz14_1,gsfz14_3,gsfz22_1,gsfz22_2,gsfz22_3,gsfz30_1,gsfz30_2,gsfz30_3	14,7,4,5,5,5,4,4,8,3	104,97,119,112,152,88,84,64,130,109	GTDC1	800.595	349.581	0	130.221	0	244.487	199.068	180.773	110.266	210.029	455.814	126.236
gga_circ_0001156	chr15	7534280	7536214	-	1934	312	ENSGALG00000005654;	exon:7534281-7534403,exon:7534496-7534606,exon:7536137-7536214	gsfz6_1,gsfz6_2,gsfz6_3,gsfz14_1,gsfz14_2,gsfz22_1,gsfz22_2,gsfz22_3,gsfz30_1,gsfz30_2,gsfz30_3	2,9,2,4,8,7,10,16,4,5,7	4.01396e+32	PITPNB	114.371	449.461	97.6753	130.221	253.912	0	278.696	361.546	441.063	210.029	284.884	294.551
gga_circ_0004402	chr2	30875046	30878837	-	3791	449	ENSGALG00000010910;	exon:30875047-30875215,exon:30876702-30876823,exon:30877818-30877924,exon:30878787-30878837	gsfz6_1,gsfz6_3,gsfz14_1,gsfz14_2,gsfz14_3,gsfz22_1,gsfz22_2,gsfz22_3,gsfz30_1,gsfz30_2,gsfz30_3	2,3,5,2,2,14,5,2,4,5,7	3.11495e+33	RAPGEF5	114.371	0	146.513	162.776	63.478	97.7947	557.391	180.773	55.1329	210.029	284.884	294.551
gga_circ_0000502	chr11	18223205	18224227	+	1022	405	ENSGALG00000000513;	exon:18223206-18223316,exon:18223394-18223469,exon:18223744-18223861,exon:18224128-18224227	gsfz6_2,gsfz6_3,gsfz14_1,gsfz14_2,gsfz14_3,gsfz22_1,gsfz22_2,gsfz22_3,gsfz30_1,gsfz30_2,gsfz30_3	5,3,4,2,2,7,7,8,5,4,7	97,108,101,129,116,96,96,72,128,115,95	ZNF276	0	249.7	146.513	130.221	63.478	97.7947	278.696	253.082	220.531	262.536	227.907	294.551
gga_circ_0001891	chr1	13591874	13599936	+	8062	667	ENSGALG00000008167;	exon:13591875-13592059,exon:13596977-13597088,exon:13597628-13597857,exon:13598814-13598894,exon:13599878-13599936	gsfz6_1,gsfz6_2,gsfz6_3,gsfz14_1,gsfz14_2,gsfz14_3,gsfz22_1,gsfz22_2,gsfz22_3,gsfz30_1,gsfz30_2	8,5,7,9,12,7,20,25,14,3,11	5.00327e+32	KMT2E	457.483	249.7	341.864	292.997	380.868	342.282	796.273	903.865	385.93	157.522	626.745	0
gga_circ_0000628	chr12	14763605	14778283	-	14678	487	ENSGALG00000007652;	exon:14763606-14763748,exon:14773887-14774039,exon:14777967-14778057,exon:14778184-14778283	gsfz6_1,gsfz6_2,gsfz6_3,gsfz14_1,gsfz14_2,gsfz14_3,gsfz22_1,gsfz22_2,gsfz22_3,gsfz30_1,gsfz30_2,gsfz30_3	2,2,4,5,5,6,9,7,12,6,3,7	2.32249e+35	SUCLG2	114.371	99.8801	195.351	162.776	158.695	293.384	358.323	253.082	330.797	315.043	170.93	294.551
gga_circ_0001633	chr1	108966247	108970333	+	4086	398	ENSGALG00000016191;	exon:108966248-108966345,exon:108968851-108968978,exon:108970162-108970333	gsfz6_1,gsfz6_2,gsfz6_3,gsfz14_1,gsfz14_2,gsfz14_3,gsfz22_1,gsfz30_1,gsfz30_2,gsfz30_3	4,3,4,6,4,3,3,6,3,7	1.99197e+29	PKNOX1	228.741	149.82	195.351	195.332	126.956	146.692	119.441	0	0	315.043	170.93	294.551
gga_circ_0008494	chr8	7688682	7689662	+	980	341	ENSGALG00000004728;	exon:7688683-7688807,exon:7689447-7689662	gsfz6_1,gsfz6_2,gsfz6_3,gsfz14_1,gsfz14_2,gsfz22_1,gsfz22_2,gsfz22_3,gsfz30_1,gsfz30_2,gsfz30_3	16,2,4,8,6,15,11,5,3,5,8	6.63582e+32	RGL1	914.965	99.8801	195.351	260.442	190.434	0	597.205	397.701	137.832	157.522	284.884	336.629
gga_circ_0002972	chr1	64707066	64725247	+	18181	441	ENSGALG00000013136;	exon:64707067-64707274,exon:64710047-64710154,exon:64725123-64725247	gsfz6_2,gsfz6_3,gsfz14_1,gsfz14_2,gsfz22_1,gsfz22_2,gsfz22_3,gsfz30_1,gsfz30_2,gsfz30_3	6,2,9,9,3,5,10,3,5,8	123,114,115,121,98,98,110,100,125,133	AEBP2	0	299.64	97.6753	292.997	285.651	0	119.441	180.773	275.664	157.522	284.884	336.629
gga_circ_0008354	chr8	22808207	22827057	-	18850	360	n/a	intergenic_region:22808208-22808296,intergenic_region:22808640-22808731,intergenic_region:22811787-22811849,intergenic_region:22813297-22813343,intergenic_region:22826989-22827057	gsfz6_2,gsfz14_1,gsfz14_2,gsfz14_3,gsfz22_1,gsfz22_2,gsfz22_3,gsfz30_1,gsfz30_3	6,3,5,7,9,4,8,6,11	3.29284e+26	--	0	299.64	0	97.6658	158.695	342.282	358.323	144.618	220.531	315.043	0	462.866
gga_circ_0002948	chr1	62073382	62077807	-	4425	355	ENSGALG00000013042;	exon:62073383-62073470,exon:62074602-62074681,exon:62077621-62077807	gsfz6_1,gsfz6_2,gsfz6_3,gsfz14_1,gsfz14_2,gsfz14_3,gsfz22_1,gsfz22_2,gsfz22_3,gsfz30_1,gsfz30_2,gsfz30_3	5,7,13,19,8,6,11,10,13,4,7,4	4.00343e+35	MICAL3	285.927	349.581	634.89	618.55	253.912	293.384	437.95	361.546	358.364	210.029	398.838	168.315
gga_circ_0005999	chr3	82523988	82532955	+	8967	329	ENSGALG00000016174;	exon:82523989-82524086,exon:82524796-82524863,exon:82529063-82529151,exon:82532882-82532955	gsfz6_1,gsfz6_2,gsfz6_3,gsfz14_1,gsfz14_2,gsfz14_3,gsfz22_1,gsfz22_2,gsfz22_3,gsfz30_1,gsfz30_2,gsfz30_3	5,5,10,2,9,3,7,10,6,4,4,8	3.39257e+35	LMBRD1	285.927	249.7	488.377	65.1105	285.651	146.692	278.696	361.546	165.399	210.029	227.907	336.629
gga_circ_0008495	chr8	7688682	7694434	+	5752	530	ENSGALG00000004728;	exon:7688683-7688807,exon:7689447-7689662,exon:7693522-7693625,exon:7694350-7694434	gsfz6_1,gsfz6_2,gsfz6_3,gsfz14_1,gsfz14_2,gsfz22_2,gsfz22_3,gsfz30_1,gsfz30_2,gsfz30_3	5,5,5,2,7,5,10,5,6,4	5.75545e+29	RGL1	285.927	249.7	244.188	65.1105	222.173	0	0	180.773	275.664	262.536	341.861	168.315
gga_circ_0000778	chr12	9887587	9893955	+	6368	183	ENSGALG00000006097;	exon:9893773-9893955	gsfz6_2,gsfz6_3,gsfz14_3,gsfz22_1,gsfz22_2,gsfz30_1,gsfz30_2,gsfz30_3	8,8,2,3,5,5,6,4	2.95384e+23	PLXNA1	0	399.521	390.701	0	0	97.7947	119.441	180.773	0	262.536	341.861	168.315
gga_circ_0001167	chr15	8189892	8194364	+	4472	239	ENSGALG00000006363;	exon:8189893-8190056,exon:8194290-8194364	gsfz6_3,gsfz14_2,gsfz22_1,gsfz22_2,gsfz30_1,gsfz30_2,gsfz30_3	4,5,3,4,5,6,4	1.97258e+20	CABIN1	0	0	195.351	0	158.695	0	119.441	144.618	0	262.536	341.861	168.315
gga_circ_0002410	chr1	184505720	184509519	+	3799	398	ENSGALG00000017202;	exon:184505721-184505876,exon:184508394-184508441,exon:184509198-184509255,exon:184509384-184509519	gsfz6_2,gsfz6_3,gsfz14_1,gsfz14_2,gsfz14_3,gsfz22_1,gsfz22_3,gsfz30_1,gsfz30_2,gsfz30_3	2,5,6,9,3,4,10,5,3,8	77,105,85,108,92,60,99,63,105,99	FAM76B	0	99.8801	244.188	195.332	285.651	146.692	159.255	0	275.664	262.536	170.93	336.629
gga_circ_0003255	chr1	87634442	87646389	+	11947	270	ENSGALG00000015367;	exon:87643101-87643218,exon:87646238-87646389	gsfz6_1,gsfz6_2,gsfz6_3,gsfz14_1,gsfz14_2,gsfz14_3,gsfz22_1,gsfz22_2,gsfz22_3,gsfz30_1,gsfz30_2,gsfz30_3	4,4,14,7,11,6,3,9,8,6,5,4	233,128,162,113,126,163,146,110,73,181,147,227	PVRL3	228.741	199.76	683.727	227.887	349.129	293.384	119.441	325.391	220.531	315.043	284.884	168.315
gga_circ_0007298	chr5	57711434	57714313	-	2879	473	ENSGALG00000012321;	exon:57711435-57711513,exon:57711843-57711959,exon:57712475-57712556,exon:57713636-57713698,exon:57714182-57714313	gsfz6_1,gsfz6_2,gsfz6_3,gsfz14_1,gsfz14_2,gsfz22_1,gsfz22_2,gsfz22_3,gsfz30_1,gsfz30_3	6,13,11,13,7,3,8,7,9,7	1.88204e+29	MAP4K5	343.112	649.221	537.214	423.218	222.173	0	119.441	289.237	192.965	472.565	0	294.551
gga_circ_0008870	chrZ	24851126	24869586	-	18460	505	ENSGALG00000015019;	exon:24851127-24851223,exon:24852623-24852721,exon:24862576-24862717,exon:24864375-24864449,exon:24869495-24869586	gsfz6_1,gsfz6_2,gsfz6_3,gsfz14_1,gsfz14_2,gsfz14_3,gsfz22_1,gsfz22_2,gsfz22_3,gsfz30_1,gsfz30_2	4,9,8,11,14,7,3,11,12,7,7	2.33193e+32	FCHO2	228.741	449.461	390.701	358.108	444.346	342.282	119.441	397.701	330.797	367.551	398.838	0
gga_circ_0008221	chr8	11909779	11919640	-	9861	369	ENSGALG00000005552;	exon:11909780-11909975,exon:11919468-11919640	gsfz6_1,gsfz6_3,gsfz14_1,gsfz14_2,gsfz22_1,gsfz22_2,gsfz22_3,gsfz30_1,gsfz30_2,gsfz30_3	5,7,3,2,2,4,6,6,2,8	1.41187e+29	PTBP2	285.927	0	341.864	97.6658	63.478	0	79.6273	144.618	165.399	315.043	113.954	336.629
gga_circ_0005380	chr3	2329296	2338568	-	9272	448	ENSGALG00000004377;	exon:2329297-2329403,exon:2330865-2331048,exon:2338412-2338568	gsfz6_1,gsfz6_3,gsfz14_1,gsfz14_2,gsfz14_3,gsfz22_1,gsfz22_2,gsfz22_3,gsfz30_1,gsfz30_2,gsfz30_3	3,5,7,2,5,7,6,15,10,2,3	5.78579e+32	XPO1	171.556	0	244.188	227.887	63.478	244.487	278.696	216.928	413.497	525.072	113.954	126.236
gga_circ_0007221	chr5	51648901	51655732	+	6831	229	ENSGALG00000011639;	exon:51648902-51648991,exon:51655594-51655732	gsfz6_1,gsfz6_3,gsfz14_1,gsfz14_2,gsfz14_3,gsfz22_1,gsfz22_2,gsfz22_3,gsfz30_2,gsfz30_3	3,7,8,14,10,11,10,6,6,10	64,60,127,177,175,171,167,236,111,124	CEP170B	171.556	0	341.864	260.442	444.346	488.974	437.95	361.546	165.399	0	341.861	420.787
gga_circ_0008658	chr9	4749880	4751064	+	1184	378	ENSGALG00000005550;	intron:4749881-4750100,intron:4750907-4751064	gsfz6_2,gsfz14_1,gsfz14_3,gsfz22_1,gsfz22_2,gsfz22_3,gsfz30_2,gsfz30_3	3,2,5,12,9,4,6,10	3.65407e+25	ST6GAL1	0	149.82	0	65.1105	0	244.487	477.764	325.391	110.266	0	341.861	420.787
gga_circ_0008019	chr7	29969193	29971477	+	2284	253	ENSGALG00000012207;	exon:29969194-29969322,exon:29970345-29970405,exon:29971415-29971477	gsfz6_1,gsfz6_2,gsfz6_3,gsfz14_1,gsfz14_2,gsfz14_3,gsfz22_1,gsfz22_2,gsfz22_3,gsfz30_1,gsfz30_2,gsfz30_3	3,8,4,3,6,3,10,11,10,5,5,5	103,75,94,87,97,108,93,82,111,109,133,126	CCNT2	171.556	399.521	195.351	97.6658	190.434	146.692	398.137	397.701	275.664	262.536	284.884	210.393
gga_circ_0002006	chr1	144004009	144008310	+	4301	117	ENSGALG00000016883;	exon:144008194-144008310	gsfz6_1,gsfz6_2,gsfz6_3,gsfz14_1,gsfz14_2,gsfz14_3,gsfz22_1,gsfz22_2,gsfz22_3,gsfz30_1,gsfz30_2,gsfz30_3	5,9,10,10,12,5,9,5,3,5,5,5	1.2641e+47	DOCK9	285.927	449.461	488.377	325.553	380.868	244.487	358.323	180.773	82.6993	262.536	284.884	210.393
gga_circ_0001434	chr19	1205016	1207233	-	2217	373	ENSGALG00000001130;	exon:1205017-1205214,exon:1207059-1207233	gsfz6_1,gsfz6_2,gsfz6_3,gsfz14_1,gsfz14_2,gsfz14_3,gsfz22_1,gsfz22_2,gsfz22_3,gsfz30_1,gsfz30_2,gsfz30_3	14,12,8,21,11,6,19,22,5,5,2,9	2.22238e+35	WBSCR17	800.595	599.281	390.701	683.661	349.129	293.384	756.46	795.401	137.832	262.536	113.954	378.708
gga_circ_0008792	chrZ	16185089	16194142	-	9053	354	ENSGALG00000014911;	exon:16185090-16185298,exon:16193998-16194142	gsfz6_1,gsfz6_2,gsfz6_3,gsfz14_1,gsfz14_2,gsfz14_3,gsfz22_1,gsfz22_2,gsfz22_3,gsfz30_1,gsfz30_2,gsfz30_3	13,11,5,12,16,4,2,6,15,3,9,2	2.10184e+35	ARL15	743.409	549.341	244.188	390.663	507.824	195.589	79.6273	216.928	413.497	157.522	512.791	84.1574
gga_circ_0004352	chr2	25037481	25052638	+	15157	353	ENSGALG00000010704;	exon:25037482-25037633,exon:25046729-25046815,exon:25052525-25052638	gsfz6_1,gsfz6_2,gsfz6_3,gsfz14_1,gsfz14_2,gsfz14_3,gsfz22_1,gsfz22_2,gsfz22_3,gsfz30_1,gsfz30_2,gsfz30_3	10,6,4,9,20,4,10,3,11,2,4,10	96,95,107,114,88,97,79,105,95,73,87,103	GLCCI1	571.853	299.64	195.351	292.997	634.78	195.589	398.137	108.464	303.231	105.014	227.907	420.787
gga_circ_0008075	chr7	35565239	35577784	+	12545	370	ENSGALG00000012543;	exon:35565240-35565347,exon:35576482-35576579,exon:35577621-35577784	gsfz6_1,gsfz6_2,gsfz6_3,gsfz14_1,gsfz14_3,gsfz22_2,gsfz22_3,gsfz30_1,gsfz30_2,gsfz30_3	3,18,6,13,4,24,7,6,4,5	1.4426e+29	GPD2	171.556	898.921	293.026	423.218	0	195.589	0	867.71	192.965	315.043	227.907	210.393
gga_circ_0002536	chr1	194735581	194736764	-	1183	206	ENSGALG00000017320;	exon:194735582-194735675,exon:194736653-194736764	gsfz6_1,gsfz6_2,gsfz6_3,gsfz14_1,gsfz14_2,gsfz14_3,gsfz22_1,gsfz22_2,gsfz22_3,gsfz30_1,gsfz30_2	2,8,7,11,15,7,4,10,9,10,4	3.83332e+32	RAB6A	114.371	399.521	341.864	358.108	476.085	342.282	159.255	361.546	248.098	525.072	227.907	0
gga_circ_0003695	chr26	762480	763203	+	723	296	ENSGALG00000000318;	exon:762481-762649,exon:763077-763203	gsfz6_1,gsfz6_2,gsfz6_3,gsfz14_1,gsfz14_2,gsfz14_3,gsfz22_1,gsfz22_2,gsfz22_3,gsfz30_1,gsfz30_2,gsfz30_3	8,5,7,7,10,3,7,9,7,3,6,6	1.55619e+46	CSRP1	457.483	249.7	341.864	227.887	317.39	146.692	278.696	325.391	192.965	157.522	341.861	252.472
gga_circ_0007509	chr6	21214649	21224552	-	9903	398	ENSGALG00000007045;	exon:21214650-21214795,exon:21223411-21223534,exon:21224425-21224552	gsfz6_1,gsfz6_2,gsfz6_3,gsfz14_1,gsfz14_2,gsfz14_3,gsfz22_3,gsfz30_1,gsfz30_2,gsfz30_3	8,4,3,8,3,2,5,3,6,6	7.72756e+29	ADGRA1	457.483	199.76	146.513	260.442	95.2169	97.7947	0	0	137.832	157.522	341.861	252.472
gga_circ_0005597	chr3	39077746	39080009	+	2263	325	ENSGALG00000011056;	exon:39077747-39077866,exon:39078383-39078519,exon:39079942-39080009	gsfz6_1,gsfz14_1,gsfz14_2,gsfz14_3,gsfz22_1,gsfz22_2,gsfz22_3,gsfz30_1,gsfz30_2,gsfz30_3	2,6,9,2,11,3,13,4,8,2	1.0631e+36	EGLN1	114.371	0	0	195.332	285.651	97.7947	437.95	108.464	358.364	210.029	455.814	84.1574
gga_circ_0003015	chr1	67684515	67705779	+	21264	295	ENSGALG00000014041;	exon:67684516-67684614,exon:67705584-67705779	gsfz6_2,gsfz6_3,gsfz14_1,gsfz14_3,gsfz22_1,gsfz22_3,gsfz30_1,gsfz30_2,gsfz30_3	3,3,3,2,9,4,4,8,2	4.33632e+26	RASSF8	0	149.82	146.513	97.6658	0	97.7947	358.323	0	110.266	210.029	455.814	84.1574
gga_circ_0003166	chr1	75484610	75498566	+	13956	489	n/a	intergenic_region:75484611-75484841,intergenic_region:75497903-75497979,intergenic_region:75498386-75498566	gsfz6_1,gsfz6_2,gsfz6_3,gsfz14_1,gsfz14_2,gsfz14_3,gsfz22_1,gsfz22_2,gsfz22_3,gsfz30_1,gsfz30_2,gsfz30_3	5,6,4,4,6,6,5,8,4,3,3,10	88,97,48,87,70,101,71,98,60,73,78,85	--	285.927	299.64	195.351	130.221	190.434	293.384	199.068	289.237	110.266	157.522	170.93	420.787
gga_circ_0007339	chr5	7853404	7864081	+	10677	454	ENSGALG00000005584;	exon:7853405-7853597,exon:7860600-7860693,exon:7863915-7864081	gsfz6_1,gsfz6_2,gsfz6_3,gsfz14_1,gsfz14_2,gsfz14_3,gsfz22_1,gsfz22_2,gsfz22_3,gsfz30_1,gsfz30_3	6,7,8,8,13,3,8,5,8,3,14	3.85277e+32	GALNT18	343.112	349.581	390.701	260.442	412.607	146.692	318.509	180.773	220.531	157.522	0	589.102
gga_circ_0001818	chr1	129631032	129631799	+	767	227	ENSGALG00000016734;	exon:129631033-129631129,exon:129631268-129631397	gsfz6_1,gsfz6_2,gsfz6_3,gsfz14_1,gsfz14_2,gsfz14_3,gsfz22_1,gsfz22_2,gsfz22_3,gsfz30_1,gsfz30_2,gsfz30_3	3,4,4,6,6,6,13,15,9,5,4,6	63,52,36,43,63,70,50,70,60,71,55,88	SLC9A7	171.556	199.76	195.351	195.332	190.434	293.384	517.578	542.319	248.098	262.536	227.907	252.472
gga_circ_0001132	chr15	5887203	5889262	-	2059	440	ENSGALG00000004486;	intron:5887204-5887307,intron:5887597-5887703,intron:5888068-5888173,intron:5888583-5888657,intron:5889215-5889262	gsfz6_1,gsfz6_2,gsfz6_3,gsfz14_1,gsfz14_2,gsfz14_3,gsfz22_1,gsfz22_2,gsfz22_3,gsfz30_1,gsfz30_2,gsfz30_3	5,2,9,10,9,9,6,6,11,5,4,6	2.09215e+35	ZCCHC8	285.927	99.8801	439.539	325.553	285.651	440.076	238.882	216.928	303.231	262.536	227.907	252.472
gga_circ_0004702	chr2	56529710	56540525	-	10815	536	ENSGALG00000012653;	exon:56529711-56529873,exon:56537595-56537825,exon:56540384-56540525	gsfz6_1,gsfz6_2,gsfz6_3,gsfz14_1,gsfz14_2,gsfz14_3,gsfz22_1,gsfz22_2,gsfz22_3,gsfz30_1,gsfz30_2,gsfz30_3	8,6,7,17,14,9,2,10,12,2,3,11	1.47171e+35	CTDP1	457.483	299.64	341.864	553.439	444.346	440.076	79.6273	361.546	330.797	105.014	170.93	462.866
gga_circ_0002614	chr1	29424709	29426939	-	2230	553	ENSGALG00000009532;	exon:29424710-29424961,exon:29425764-29425889,exon:29426765-29426939	gsfz6_3,gsfz14_2,gsfz22_1,gsfz22_2,gsfz22_3,gsfz30_1,gsfz30_2,gsfz30_3	2,12,8,5,9,2,3,11	1.41137e+23	GXYLT1	0	0	97.6753	0	380.868	0	318.509	180.773	248.098	105.014	170.93	462.866
gga_circ_0001042	chr14	89892	91679	-	1787	233	ENSGALG00000002862;	exon:89893-89991,exon:91065-91134,exon:91616-91679	gsfz6_1,gsfz6_2,gsfz6_3,gsfz14_1,gsfz14_2,gsfz14_3,gsfz22_1,gsfz22_2,gsfz22_3,gsfz30_1,gsfz30_2,gsfz30_3	5,2,6,9,2,2,5,7,2,6,3,6	1.88188e+35	RRN3	285.927	99.8801	293.026	292.997	63.478	97.7947	199.068	253.082	55.1329	315.043	170.93	252.472
gga_circ_0004345	chr2	24325730	24329556	-	3826	267	ENSGALG00000009728;	exon:24325731-24325873,exon:24326612-24326681,exon:24329503-24329556	gsfz6_1,gsfz6_3,gsfz14_1,gsfz14_2,gsfz14_3,gsfz22_1,gsfz22_2,gsfz22_3,gsfz30_2,gsfz30_3	4,3,9,2,10,8,3,7,10,4	1.0619e+29	SLC25A13	228.741	0	146.513	292.997	63.478	488.974	318.509	108.464	192.965	0	569.768	168.315
gga_circ_0005853	chr3	65546249	65562890	+	16641	471	ENSGALG00000015033;	exon:65546250-65546324,exon:65548344-65548504,exon:65562656-65562890	gsfz6_1,gsfz6_2,gsfz6_3,gsfz14_1,gsfz14_2,gsfz14_3,gsfz22_1,gsfz22_2,gsfz22_3,gsfz30_1,gsfz30_3	5,5,5,14,9,10,23,9,17,6,10	1.50125e+32	REV3L	285.927	249.7	244.188	455.774	285.651	488.974	915.714	325.391	468.629	315.043	0	420.787
gga_circ_0008369	chr8	2404548	2421233	+	16685	371	ENSGALG00000002246;	exon:2404549-2404649,exon:2410596-2410641,exon:2412174-2412271,exon:2421108-2421233	gsfz6_1,gsfz6_2,gsfz6_3,gsfz14_1,gsfz14_2,gsfz14_3,gsfz22_1,gsfz22_3,gsfz30_1,gsfz30_2,gsfz30_3	5,5,2,4,12,2,9,15,7,2,6	1.80188e+32	DENND1B	285.927	249.7	97.6753	130.221	380.868	97.7947	358.323	0	413.497	367.551	113.954	252.472
gga_circ_0006217	chr4	23579749	23588432	+	8683	310	ENSGALG00000009567;	exon:23579750-23579860,exon:23583785-23583865,exon:23588315-23588432	gsfz6_1,gsfz6_2,gsfz6_3,gsfz14_1,gsfz14_2,gsfz14_3,gsfz22_1,gsfz22_2,gsfz22_3,gsfz30_1,gsfz30_2,gsfz30_3	6,6,7,9,17,3,5,10,23,5,6,3	99,49,86,94,89,120,102,103,78,78,55,120	TLL1	343.112	299.64	341.864	292.997	539.563	146.692	199.068	361.546	634.028	262.536	341.861	126.236
gga_circ_0005637	chr3	4511798	4532602	+	20804	345	ENSGALG00000023773;	exon:4511799-4511915,exon:4526170-4526289,exon:4532495-4532602	gsfz6_1,gsfz6_3,gsfz14_1,gsfz14_2,gsfz14_3,gsfz22_1,gsfz22_3,gsfz30_1,gsfz30_2	4,7,18,3,4,3,6,3,10	3.56392e+26	--	228.741	0	341.864	585.995	95.2169	195.589	119.441	0	165.399	157.522	569.768	0
gga_circ_0003636	chr24	83245	86516	+	3271	539	ENSGALG00000000312;	exon:83246-83466,exon:84075-84227,exon:86352-86516	gsfz6_1,gsfz6_2,gsfz6_3,gsfz14_2,gsfz14_3,gsfz22_1,gsfz22_2,gsfz22_3,gsfz30_1,gsfz30_2,gsfz30_3	4,2,6,7,3,5,10,6,6,5,3	7.02544e+32	SIK2	228.741	99.8801	293.026	0	222.173	146.692	199.068	361.546	165.399	315.043	284.884	126.236
gga_circ_0004271	chr2	18203880	18212237	+	8357	324	ENSGALG00000007943;	exon:18203881-18203988,exon:18211563-18211673,exon:18212133-18212237	gsfz6_1,gsfz6_2,gsfz6_3,gsfz14_1,gsfz14_2,gsfz14_3,gsfz22_1,gsfz22_3,gsfz30_1,gsfz30_2,gsfz30_3	2,3,3,4,6,3,2,9,6,5,3	139,169,243,142,170,152,100,131,66,258,177	lasp-2	114.371	149.82	146.513	130.221	190.434	146.692	79.6273	0	248.098	315.043	284.884	126.236
gga_circ_0006707	chr4	81814799	81823235	+	8436	368	ENSGALG00000015649;	exon:81814800-81814945,exon:81821425-81821510,exon:81823100-81823235	gsfz6_1,gsfz6_2,gsfz6_3,gsfz14_1,gsfz14_2,gsfz14_3,gsfz22_1,gsfz22_2,gsfz22_3,gsfz30_1,gsfz30_2,gsfz30_3	4,2,6,3,8,3,3,4,8,2,2,12	75,85,98,76,83,79,67,63,77,64,52,83	NOP14	228.741	99.8801	293.026	97.6658	253.912	146.692	119.441	144.618	220.531	105.014	113.954	504.944
gga_circ_0002238	chr1	168365219	168366501	+	1282	374	ENSGALG00000017002;	exon:168365220-168365457,exon:168366366-168366501	gsfz6_1,gsfz6_2,gsfz6_3,gsfz14_1,gsfz22_2,gsfz30_1,gsfz30_2,gsfz30_3	6,3,6,5,11,6,2,7	3.27296e+23	FNDC3A	343.112	149.82	293.026	162.776	0	0	0	397.701	0	315.043	113.954	294.551
gga_circ_0000099	JH375232.1	59304	61751	+	2447	275	ENSGALG00000013312;	exon:59305-59448,exon:61621-61751	gsfz6_2,gsfz6_3,gsfz14_1,gsfz14_2,gsfz14_3,gsfz22_1,gsfz22_2,gsfz22_3,gsfz30_1,gsfz30_2,gsfz30_3	9,6,8,8,5,11,7,4,7,4,3	137,114,192,170,162,124,97,194,124,145,183	-	0	449.461	293.026	260.442	253.912	244.487	437.95	253.082	110.266	367.551	227.907	126.236
gga_circ_0003600	chr23	5622492	5639474	-	16982	110	n/a	intergenic_region:5639365-5639474	gsfz6_1,gsfz6_2,gsfz6_3,gsfz14_1,gsfz14_3,gsfz22_1,gsfz22_2,gsfz22_3,gsfz30_2,gsfz30_3	20,15,30,17,30,22,11,44,6,9	9,6,5,13,9,8,5,22,9,7	--	1143.71	749.101	1465.13	553.439	0	1466.92	875.901	397.701	1212.92	0	341.861	378.708
gga_circ_0001967	chr1	142920021	142921577	+	1556	279	ENSGALG00000016868;	exon:142920022-142920158,exon:142921436-142921577	gsfz6_1,gsfz6_3,gsfz14_1,gsfz22_1,gsfz22_2,gsfz22_3,gsfz30_2,gsfz30_3	3,5,11,13,25,27,6,9	1.0616e+25	NALCN	171.556	0	244.188	358.108	0	0	517.578	903.865	744.294	0	341.861	378.708
gga_circ_0000811	chr13	13273527	13275055	+	1528	238	ENSGALG00000013761;	exon:13273528-13273693,exon:13274984-13275055	gsfz6_1,gsfz6_2,gsfz6_3,gsfz14_1,gsfz14_2,gsfz14_3,gsfz22_1,gsfz22_2,gsfz22_3,gsfz30_2,gsfz30_3	5,8,7,7,6,6,7,21,13,6,9	1.7329e+32	MAPK9	285.927	399.521	341.864	227.887	190.434	293.384	278.696	759.247	358.364	0	341.861	378.708
gga_circ_0003493	chr21	6342756	6349143	-	6387	413	ENSGALG00000004796;	exon:6342757-6342954,exon:6344931-6345003,exon:6349002-6349143	gsfz6_2,gsfz6_3,gsfz14_1,gsfz14_2,gsfz22_1,gsfz22_2,gsfz22_3,gsfz30_1,gsfz30_2,gsfz30_3	5,3,7,4,2,4,6,4,6,4	1.85819e+39	CDC42	0	249.7	146.513	227.887	126.956	0	79.6273	144.618	165.399	210.029	341.861	168.315
gga_circ_0008886	chrZ	27348331	27351248	+	2917	352	ENSGALG00000015024;	intron:27348332-27348483,intron:27349711-27349785,intron:27351124-27351248	gsfz6_1,gsfz6_2,gsfz6_3,gsfz14_1,gsfz14_2,gsfz14_3,gsfz22_1,gsfz22_2,gsfz22_3,gsfz30_1,gsfz30_2	4,3,5,5,7,6,7,9,6,5,8	69,93,71,59,41,46,67,48,48,52,66	RCL1	228.741	149.82	244.188	162.776	222.173	293.384	278.696	325.391	165.399	262.536	455.814	0
gga_circ_0003304	chr1	97955652	97956884	+	1232	223	ENSGALG00000015693;	exon:97955653-97955730,exon:97956740-97956884	gsfz6_3,gsfz14_2,gsfz22_1,gsfz22_2,gsfz22_3,gsfz30_1,gsfz30_2	7,2,3,7,5,5,8	9.22813e+20	USP25	0	0	341.864	0	63.478	0	119.441	253.082	137.832	262.536	455.814	0
gga_circ_0004523	chr2	43721256	43733643	+	12387	310	ENSGALG00000011887;	exon:43728401-43728497,exon:43730351-43730432,exon:43733513-43733643	gsfz6_1,gsfz6_3,gsfz14_1,gsfz14_2,gsfz14_3,gsfz22_2,gsfz22_3,gsfz30_1,gsfz30_2,gsfz30_3	3,5,4,4,16,8,16,4,3,8	2.2525e+29	ZDHHC3	171.556	0	244.188	130.221	126.956	782.358	0	289.237	441.063	210.029	170.93	336.629
gga_circ_0002057	chr1	15212547	15223263	+	10716	253	ENSGALG00000007098;	exon:15212548-15212608,exon:15212826-15212880,exon:15223127-15223263	gsfz6_1,gsfz6_2,gsfz14_1,gsfz14_3,gsfz22_1,gsfz30_1,gsfz30_2,gsfz30_3	3,2,5,3,2,5,5,4	5.49436e+23	KIF21A	171.556	99.8801	0	162.776	0	146.692	79.6273	0	0	262.536	284.884	168.315
gga_circ_0006279	chr4	30628539	30631267	+	2728	542	ENSGALG00000009974;	exon:30628540-30628662,exon:30629764-30629946,exon:30630475-30630560,exon:30631118-30631267	gsfz6_1,gsfz6_2,gsfz6_3,gsfz14_2,gsfz14_3,gsfz22_1,gsfz22_2,gsfz22_3,gsfz30_3	8,6,4,17,3,11,2,6,17	1.35124e+26	MMAA	457.483	299.64	195.351	0	539.563	146.692	437.95	72.3092	165.399	0	0	715.338
gga_circ_0003268	chr1	891057	893275	-	2218	487	ENSGALG00000008036;	exon:891058-891129,exon:891781-891956,exon:893037-893275	gsfz6_1,gsfz6_2,gsfz6_3,gsfz14_1,gsfz14_2,gsfz14_3,gsfz22_1,gsfz22_3,gsfz30_1,gsfz30_3	4,8,6,11,15,2,2,13,8,7	85,71,79,80,78,92,63,71,72,83	TMEM209	228.741	399.521	293.026	358.108	476.085	97.7947	79.6273	0	358.364	420.058	0	294.551
gga_circ_0007274	chr5	55475367	55480507	+	5140	547	ENSGALG00000012105;	exon:55475368-55475515,exon:55475889-55476083,exon:55479635-55479699,exon:55480200-55480228,exon:55480398-55480507	gsfz6_2,gsfz6_3,gsfz14_1,gsfz14_2,gsfz14_3,gsfz22_1,gsfz22_2,gsfz22_3,gsfz30_1,gsfz30_3	2,5,6,5,7,4,2,3,8,7	4.41652e+29	EXOC5	0	99.8801	244.188	195.332	158.695	342.282	159.255	72.3092	82.6993	420.058	0	294.551
gga_circ_0001745	chr1	121233911	121243941	+	10030	426	ENSGALG00000016551;	exon:121233912-121234090,exon:121242495-121242603,exon:121243804-121243941	gsfz6_2,gsfz6_3,gsfz14_1,gsfz14_2,gsfz14_3,gsfz22_1,gsfz22_3,gsfz30_1,gsfz30_2,gsfz30_3	11,2,5,8,5,7,12,2,7,5	3.97284e+29	AP1S2	0	549.341	97.6753	162.776	253.912	244.487	278.696	0	330.797	105.014	398.838	210.393
gga_circ_0007129	chr5	38573306	38581246	-	7940	282	ENSGALG00000010482;	exon:38573307-38573433,exon:38581092-38581246	gsfz6_2,gsfz6_3,gsfz14_1,gsfz14_2,gsfz14_3,gsfz22_1,gsfz22_2,gsfz22_3,gsfz30_1,gsfz30_2,gsfz30_3	4,5,7,7,4,4,8,3,5,2,8	1.75227e+32	SPTLC2	0	199.76	244.188	227.887	222.173	195.589	159.255	289.237	82.6993	262.536	113.954	336.629
gga_circ_0001729	chr1	120008827	120009568	-	741	266	n/a	intergenic_region:120008828-120008862,intergenic_region:120009338-120009568	gsfz6_3,gsfz14_1,gsfz14_2,gsfz14_3,gsfz22_2,gsfz30_1,gsfz30_2,gsfz30_3	6,6,2,5,10,2,4,9	42,73,85,59,98,22,59,83	--	0	0	293.026	195.332	63.478	244.487	0	361.546	0	105.014	227.907	378.708
gga_circ_0007246	chr5	5345487	5348827	+	3340	440	ENSGALG00000012121;	exon:5345488-5345666,exon:5346107-5346167,exon:5348628-5348827	gsfz6_1,gsfz6_2,gsfz6_3,gsfz14_1,gsfz14_2,gsfz14_3,gsfz22_1,gsfz22_2,gsfz22_3,gsfz30_1,gsfz30_2,gsfz30_3	14,11,11,17,14,9,12,21,28,6,4,4	6.70651e+35	RCN1	800.595	549.341	537.214	553.439	444.346	440.076	477.764	759.247	771.86	315.043	227.907	168.315
gga_circ_0005598	chr3	39301839	39310454	+	8615	81	n/a	intergenic_region:39301840-39301920	gsfz6_1,gsfz6_3,gsfz14_1,gsfz14_2,gsfz14_3,gsfz22_1,gsfz22_2,gsfz22_3,gsfz30_1,gsfz30_2,gsfz30_3	9,5,5,6,9,15,2,3,6,4,4	89,109,118,119,124,104,94,132,105,107,111	--	514.668	0	244.188	162.776	190.434	440.076	597.205	72.3092	82.6993	315.043	227.907	168.315
gga_circ_0004368	chr2	27595428	27601113	-	5685	287	ENSGALG00000010786;	exon:27595429-27595624,exon:27601023-27601113	gsfz6_1,gsfz6_2,gsfz6_3,gsfz14_1,gsfz14_2,gsfz14_3,gsfz22_1,gsfz22_2,gsfz22_3,gsfz30_1,gsfz30_2,gsfz30_3	15,5,3,11,13,19,3,6,10,6,4,4	18,4,8,8,14,8,10,3,9,8,4,6	DGKB	857.78	249.7	146.513	358.108	412.607	929.05	119.441	216.928	275.664	315.043	227.907	168.315
gga_circ_0001066	chr15	11571878	11645151	+	73273	328	ENSGALG00000008238;	exon:11571879-11571903,exon:11571983-11572116,exon:11640587-11640671,exon:11645068-11645151	gsfz6_1,gsfz14_1,gsfz14_2,gsfz14_3,gsfz22_1,gsfz22_2,gsfz22_3,gsfz30_1,gsfz30_2,gsfz30_3	2,6,4,3,3,4,11,6,4,4	1.25276e+31	MED13L	114.371	0	0	195.332	126.956	146.692	119.441	144.618	303.231	315.043	227.907	168.315
gga_circ_0006357	chr4	3526766	3532495	-	5729	149	n/a	intergenic_region:3532347-3532495	gsfz6_1,gsfz6_2,gsfz6_3,gsfz14_1,gsfz14_2,gsfz14_3,gsfz22_1,gsfz22_2,gsfz22_3,gsfz30_1,gsfz30_2,gsfz30_3	3,3,2,8,2,3,7,5,7,3,6,5	2.47232e+35	--	171.556	149.82	97.6753	260.442	63.478	146.692	278.696	180.773	192.965	157.522	341.861	210.393
gga_circ_0001480	chr19	5588409	5591687	-	3278	208	ENSGALG00000003108;	exon:5588410-5588555,exon:5591626-5591687	gsfz6_1,gsfz6_2,gsfz6_3,gsfz14_1,gsfz14_2,gsfz14_3,gsfz22_1,gsfz22_2,gsfz22_3,gsfz30_1,gsfz30_2	4,6,10,7,6,5,3,8,11,7,6	53,67,59,67,63,53,80,70,66,52,86	SMG6	228.741	299.64	488.377	227.887	190.434	244.487	119.441	289.237	303.231	367.551	341.861	0
gga_circ_0002271	chr1	170226468	170244502	-	18034	238	ENSGALG00000017035;	exon:170226469-170226562,exon:170244359-170244502	gsfz6_1,gsfz6_3,gsfz14_1,gsfz14_2,gsfz14_3,gsfz22_1,gsfz22_2,gsfz22_3,gsfz30_1,gsfz30_2,gsfz30_3	4,5,3,13,10,4,8,6,7,3,4	2.1723e+32	COG6	228.741	0	244.188	97.6658	412.607	488.974	159.255	289.237	165.399	367.551	170.93	168.315
gga_circ_0003332	chr20	10785390	10790358	-	4968	361	ENSGALG00000006817;	exon:10785391-10785471,exon:10786551-10786648,exon:10790177-10790358	gsfz6_2,gsfz6_3,gsfz14_1,gsfz14_2,gsfz22_1,gsfz22_2,gsfz22_3,gsfz30_2,gsfz30_3	9,4,3,4,3,3,8,5,10	1.81214e+26	CTNNBL1	0	449.461	195.351	97.6658	126.956	0	119.441	108.464	220.531	0	284.884	420.787
gga_circ_0002268	chr1	169833384	169834377	+	993	306	ENSGALG00000017033;	intron:169833385-169833546,intron:169834234-169834377	gsfz6_2,gsfz6_3,gsfz14_1,gsfz14_2,gsfz14_3,gsfz22_1,gsfz22_2,gsfz22_3,gsfz30_1,gsfz30_2,gsfz30_3	2,5,18,14,4,5,13,7,4,5,5	3.81196e+32	MRPS31	0	99.8801	244.188	585.995	444.346	195.589	199.068	470.01	192.965	210.029	284.884	210.393
gga_circ_0007111	chr5	37586390	37587137	+	747	283	ENSGALG00000010326;	exon:37586391-37586532,exon:37586997-37587137	gsfz6_1,gsfz6_2,gsfz14_1,gsfz14_2,gsfz22_1,gsfz22_2,gsfz22_3,gsfz30_1,gsfz30_3	4,5,4,2,5,7,9,7,8	164,118,106,92,88,143,137,168,129	FLVCR2	228.741	249.7	0	130.221	63.478	0	199.068	253.082	248.098	367.551	0	336.629
gga_circ_0005202	chr3	109670499	109673185	+	2686	312	ENSGALG00000016720;	intron:109670500-109670591,intron:109671269-109671373,intron:109672682-109672718,intron:109673108-109673185	gsfz6_3,gsfz14_1,gsfz14_2,gsfz14_3,gsfz22_1,gsfz22_2,gsfz22_3,gsfz30_1,gsfz30_2,gsfz30_3	3,8,4,10,7,7,6,5,4,5	2.56375e+29	CD2AP	0	0	146.513	260.442	126.956	488.974	278.696	253.082	165.399	262.536	227.907	210.393
gga_circ_0005716	chr3	48514534	48537887	-	23353	359	ENSGALG00000013505;	exon:48514535-48514731,exon:48537726-48537887	gsfz6_1,gsfz6_2,gsfz14_1,gsfz14_2,gsfz14_3,gsfz22_1,gsfz22_2,gsfz22_3,gsfz30_1,gsfz30_2,gsfz30_3	4,11,9,13,5,11,16,30,2,6,6	2.07197e+32	SYNE1	228.741	549.341	0	292.997	412.607	244.487	437.95	578.474	826.993	105.014	341.861	252.472
gga_circ_0005279	chr3	15472535	15478266	-	5731	269	ENSGALG00000008550;	exon:15472536-15472570,exon:15477606-15477839	gsfz6_1,gsfz6_2,gsfz6_3,gsfz14_1,gsfz14_2,gsfz14_3,gsfz22_1,gsfz22_3,gsfz30_1,gsfz30_2,gsfz30_3	5,14,2,18,9,7,5,11,3,8,2	1.96286e+32	MRPS5	285.927	699.161	97.6753	585.995	285.651	342.282	199.068	0	303.231	157.522	455.814	84.1574
gga_circ_0003419	chr20	927447	932451	-	5004	299	n/a	intergenic_region:927448-927562,intergenic_region:930580-930708,intergenic_region:932397-932451	gsfz6_1,gsfz6_2,gsfz6_3,gsfz14_1,gsfz14_2,gsfz22_1,gsfz22_2,gsfz22_3,gsfz30_1,gsfz30_2,gsfz30_3	6,3,12,6,12,2,7,21,6,3,5	2.25235e+32	--	343.112	149.82	586.052	195.332	380.868	0	79.6273	253.082	578.895	315.043	170.93	210.393
gga_circ_0008028	chr7	30896071	30899772	+	3701	384	ENSGALG00000012380;	exon:30896072-30896205,exon:30896369-30896490,exon:30899645-30899772	gsfz6_1,gsfz6_3,gsfz14_1,gsfz14_2,gsfz14_3,gsfz22_1,gsfz22_2,gsfz22_3,gsfz30_1,gsfz30_2,gsfz30_3	10,3,4,7,5,4,7,9,6,3,5	5.33735e+32	SPOPL	571.853	0	146.513	130.221	222.173	244.487	159.255	253.082	248.098	315.043	170.93	210.393
gga_circ_0006252	chr4	29460200	29478151	-	17951	320	n/a	intergenic_region:29460201-29460383,intergenic_region:29466382-29466518	gsfz6_1,gsfz6_2,gsfz6_3,gsfz14_1,gsfz14_2,gsfz14_3,gsfz22_1,gsfz22_3,gsfz30_1,gsfz30_2,gsfz30_3	19,15,19,10,21,14,4,3,3,5,6	290,190,287,138,273,307,82,85,111,138,91	--	1086.52	749.101	927.916	325.553	666.519	684.563	159.255	0	82.6993	157.522	284.884	252.472
gga_circ_0004802	chr2	6638082	6643127	-	5045	454	ENSGALG00000006264;	exon:6638083-6638192,exon:6639829-6639965,exon:6642921-6643127	gsfz6_1,gsfz6_2,gsfz6_3,gsfz14_1,gsfz14_2,gsfz14_3,gsfz22_1,gsfz22_2,gsfz22_3,gsfz30_2,gsfz30_3	7,7,11,13,9,15,6,5,16,7,7	6.85706e+32	KMT2C	400.297	349.581	537.214	423.218	285.651	733.46	238.882	180.773	441.063	0	398.838	294.551
gga_circ_0005582	chr3	38833692	38890564	-	56872	250	ENSGALG00000027999;	exon:38833693-38833753,exon:38890376-38890564	gsfz6_1,gsfz6_2,gsfz6_3,gsfz14_1,gsfz14_2,gsfz14_3,gsfz22_1,gsfz22_2,gsfz22_3,gsfz30_1,gsfz30_3	3,5,8,7,2,4,6,14,9,10,4	2.3023e+32	DISC1	171.556	249.7	390.701	227.887	63.478	195.589	238.882	506.164	248.098	525.072	0	168.315
gga_circ_0007736	chr6	483544	487776	+	4232	287	ENSGALG00000001870;	exon:483545-483635,exon:487581-487776	gsfz6_1,gsfz6_2,gsfz6_3,gsfz14_1,gsfz14_2,gsfz14_3,gsfz22_2,gsfz22_3,gsfz30_1,gsfz30_2,gsfz30_3	2,2,3,2,10,4,4,4,4,7,2	2.50286e+32	CCSER2	114.371	99.8801	146.513	65.1105	317.39	195.589	0	144.618	110.266	210.029	398.838	84.1574
gga_circ_0006923	chr5	18614795	18618535	+	3740	261	ENSGALG00000007895;	exon:18614796-18614921,exon:18618401-18618535	gsfz6_1,gsfz6_2,gsfz14_1,gsfz22_1,gsfz22_2,gsfz22_3,gsfz30_1,gsfz30_2,gsfz30_3	5,2,5,3,2,5,3,2,10	124,94,202,154,153,136,81,158,151	LDLRAD3	285.927	99.8801	0	162.776	0	0	119.441	72.3092	137.832	157.522	113.954	420.787
gga_circ_0008087	chr7	36187550	36191752	+	4202	316	ENSGALG00000012584;	exon:36187551-36187707,exon:36191594-36191752	gsfz6_1,gsfz6_2,gsfz6_3,gsfz14_3,gsfz22_1,gsfz22_2,gsfz30_1,gsfz30_2,gsfz30_3	7,4,9,3,5,8,7,2,5	3.39329e+26	2020-03-07	400.297	199.76	439.539	0	0	146.692	199.068	289.237	0	367.551	113.954	210.393
gga_circ_0003143	chr1	74420457	74437065	-	16608	610	ENSGALG00000017272;	exon:74420458-74420592,exon:74422306-74422444,exon:74435582-74435676,exon:74436825-74437065	gsfz6_1,gsfz6_2,gsfz6_3,gsfz14_1,gsfz14_3,gsfz22_1,gsfz22_2,gsfz22_3,gsfz30_1,gsfz30_2,gsfz30_3	2,7,3,7,2,4,2,7,7,2,5	1.82616e+43	VWF	114.371	349.581	146.513	227.887	0	97.7947	159.255	72.3092	192.965	367.551	113.954	210.393
gga_circ_0005544	chr3	34389532	34415208	+	25676	505	ENSGALG00000010709;	exon:34389533-34389658,exon:34401453-34401564,exon:34411272-34411403,exon:34414511-34414576,exon:34415140-34415208	gsfz6_1,gsfz6_2,gsfz14_1,gsfz14_2,gsfz14_3,gsfz22_1,gsfz22_3,gsfz30_1,gsfz30_2,gsfz30_3	2,3,3,8,6,5,4,7,2,5	4.23352e+29	AKT3	114.371	149.82	0	97.6658	253.912	293.384	199.068	0	110.266	367.551	113.954	210.393
gga_circ_0003058	chr1	70411774	70432633	-	20859	335	ENSGALG00000014226;	exon:70411775-70411852,exon:70413123-70413230,exon:70432485-70432633	gsfz6_2,gsfz6_3,gsfz14_2,gsfz14_3,gsfz22_1,gsfz22_2,gsfz22_3,gsfz30_1,gsfz30_2,gsfz30_3	3,3,6,5,7,2,6,4,4,6	1.48176e+29	KIAA0930	0	149.82	146.513	0	190.434	244.487	278.696	72.3092	165.399	210.029	227.907	252.472
gga_circ_0007155	chr5	43631505	43643496	-	11991	155	ENSGALG00000010734;	exon:43634507-43634605,exon:43643441-43643496	gsfz6_3,gsfz14_1,gsfz14_3,gsfz22_3,gsfz30_1,gsfz30_2,gsfz30_3	2,3,2,8,4,4,6	2.3823e+20	PPP4R3A	0	0	97.6753	97.6658	0	97.7947	0	0	220.531	210.029	227.907	252.472
gga_circ_0001106	chr15	510689	512653	+	1964	373	n/a	intergenic_region:510690-510872,intergenic_region:512464-512653	gsfz6_2,gsfz14_3,gsfz22_1,gsfz22_2,gsfz22_3,gsfz30_1,gsfz30_2,gsfz30_3	4,6,5,4,2,5,6,2	6.53668e+25	--	0	199.76	0	0	0	293.384	199.068	144.618	55.1329	262.536	341.861	84.1574
gga_circ_0003280	chr1	90890927	90892786	-	1859	374	ENSGALG00000015438;	exon:90890928-90891141,exon:90892627-90892786	gsfz6_1,gsfz6_3,gsfz14_1,gsfz14_2,gsfz14_3,gsfz22_1,gsfz22_2,gsfz22_3,gsfz30_1,gsfz30_2,gsfz30_3	3,6,6,5,5,5,5,12,6,5,2	6.49614e+32	MPZL1	171.556	0	293.026	195.332	158.695	244.487	199.068	180.773	330.797	315.043	284.884	84.1574
gga_circ_0008797	chrZ	16679046	16696449	-	17403	58	ENSGALG00000014711;	exon:16679047-16679104	gsfz6_1,gsfz6_2,gsfz6_3,gsfz14_1,gsfz14_2,gsfz14_3,gsfz22_1,gsfz22_2,gsfz22_3,gsfz30_1,gsfz30_2,gsfz30_3	7,7,7,4,5,3,5,2,12,6,5,2	2.11917e+46	PLPP1	400.297	349.581	341.864	130.221	158.695	146.692	199.068	72.3092	330.797	315.043	284.884	84.1574
gga_circ_0005985	chr3	81378238	81410382	-	32144	513	ENSGALG00000015944;	exon:81378239-81378471,exon:81402210-81402376,exon:81410270-81410382	gsfz6_1,gsfz6_3,gsfz14_1,gsfz14_2,gsfz14_3,gsfz22_1,gsfz22_2,gsfz22_3,gsfz30_2	5,8,4,6,2,4,21,24,12	8,13,5,4,6,6,22,33,21	RIMS1	285.927	0	390.701	130.221	190.434	97.7947	159.255	759.247	661.594	0	683.722	0
gga_circ_0006483	chr4	52928752	52941273	-	12521	261	ENSGALG00000011833;	exon:52928753-52928879,exon:52940765-52940844,exon:52941220-52941273	gsfz6_1,gsfz6_2,gsfz6_3,gsfz14_2,gsfz14_3,gsfz22_1,gsfz22_2,gsfz22_3,gsfz30_1,gsfz30_3	6,10,5,3,7,10,3,3,5,10	1.7813e+29	SPRY1	343.112	499.401	244.188	0	95.2169	342.282	398.137	108.464	82.6993	262.536	0	420.787
gga_circ_0001360	chr18	3101099	3129335	+	28236	378	ENSGALG00000001433;	exon:3101100-3101216,exon:3101351-3101450,exon:3105063-3105127,exon:3129240-3129335	gsfz6_2,gsfz6_3,gsfz14_1,gsfz14_2,gsfz14_3,gsfz22_2,gsfz22_3,gsfz30_1,gsfz30_2,gsfz30_3	4,8,6,6,10,4,7,3,7,3	35,47,106,67,98,70,71,63,107,103	B3GNTL1	0	199.76	390.701	195.332	190.434	488.974	0	144.618	192.965	157.522	398.838	126.236
gga_circ_0008474	chr8	6914755	6923783	+	9028	308	ENSGALG00000004500;	exon:6914756-6914864,exon:6916587-6916668,exon:6923667-6923783	gsfz6_1,gsfz6_3,gsfz14_3,gsfz22_1,gsfz22_2,gsfz22_3,gsfz30_1,gsfz30_2,gsfz30_3	3,2,5,2,3,2,3,7,3	2.06193e+26	RFWD2	171.556	0	97.6753	0	0	244.487	79.6273	108.464	55.1329	157.522	398.838	126.236
gga_circ_0008198	chr8	10732649	10745106	+	12457	249	ENSGALG00000005248;	exon:10732650-10732725,exon:10739027-10739119,exon:10745027-10745106	gsfz6_1,gsfz6_2,gsfz6_3,gsfz14_1,gsfz14_2,gsfz14_3,gsfz22_1,gsfz22_2,gsfz22_3,gsfz30_1,gsfz30_2,gsfz30_3	8,3,2,14,10,5,11,6,17,6,2,6	2.11166e+35	CDC14A	457.483	149.82	97.6753	455.774	317.39	244.487	437.95	216.928	468.629	315.043	113.954	252.472
gga_circ_0004260	chr2	17857473	17866970	-	9497	324	ENSGALG00000007928;	exon:17857474-17857701,exon:17866875-17866970	gsfz6_1,gsfz6_2,gsfz6_3,gsfz14_1,gsfz14_2,gsfz14_3,gsfz22_1,gsfz22_2,gsfz22_3,gsfz30_1,gsfz30_2,gsfz30_3	3,8,4,5,13,4,7,9,14,6,2,6	2.252e+35	MLLT10	171.556	399.521	195.351	162.776	412.607	195.589	278.696	325.391	385.93	315.043	113.954	252.472
gga_circ_0009123	chrZ	63383816	63393454	+	9638	263	ENSGALG00000023089;	exon:63383817-63383889,exon:63391310-63391371,exon:63392626-63392668,exon:63393370-63393454	gsfz6_1,gsfz6_2,gsfz6_3,gsfz14_1,gsfz14_2,gsfz14_3,gsfz22_1,gsfz22_2,gsfz22_3,gsfz30_2,gsfz30_3	10,9,7,13,26,12,8,10,13,9,4	157,210,90,177,204,201,122,185,208,95,160	SSBP2	571.853	449.461	341.864	423.218	825.213	586.768	318.509	361.546	358.364	0	512.791	168.315
gga_circ_0004150	chr2	145310600	145311587	-	987	270	ENSGALG00000016171;	exon:145310601-145310732,exon:145311450-145311587	gsfz6_1,gsfz6_3,gsfz14_1,gsfz14_2,gsfz14_3,gsfz22_1,gsfz22_2,gsfz30_2,gsfz30_3	4,2,12,2,2,2,10,9,4	1.20298e+32	FAK	228.741	0	97.6753	390.663	63.478	97.7947	79.6273	361.546	0	0	512.791	168.315
gga_circ_0006208	chr4	21598769	21601002	+	2233	244	ENSGALG00000020249;	exon:21598770-21598845,exon:21600835-21601002	gsfz6_1,gsfz6_2,gsfz6_3,gsfz14_2,gsfz14_3,gsfz22_1,gsfz22_2,gsfz22_3,gsfz30_1,gsfz30_2,gsfz30_3	6,6,6,8,10,10,9,11,3,4,7	3.97387e+32	RAPGEF2	343.112	299.64	293.026	0	253.912	488.974	398.137	325.391	303.231	157.522	227.907	294.551
gga_circ_0003284	chr1	91214279	91215227	+	948	453	ENSGALG00000015458;	exon:91214280-91214612,exon:91215108-91215227	gsfz6_3,gsfz14_1,gsfz14_3,gsfz22_1,gsfz22_2,gsfz22_3,gsfz30_2,gsfz30_3	7,3,9,4,9,2,6,8	3.07304e+23	ILDR2	0	0	341.864	97.6658	0	440.076	159.255	325.391	55.1329	0	341.861	336.629
gga_circ_0006627	chr4	68360478	68365797	+	5319	353	ENSGALG00000014262;	exon:68360479-68360684,exon:68365549-68365634,exon:68365737-68365797	gsfz6_1,gsfz6_2,gsfz6_3,gsfz14_1,gsfz14_2,gsfz14_3,gsfz22_1,gsfz22_2,gsfz22_3,gsfz30_2,gsfz30_3	3,3,4,3,3,3,4,2,7,6,8	4.16285e+32	APBB2	171.556	149.82	195.351	97.6658	95.2169	146.692	159.255	72.3092	192.965	0	341.861	336.629
gga_circ_0000791	chr13	1022095	1032884	+	10789	267	ENSGALG00000001099;	exon:1022096-1022252,exon:1032775-1032884	gsfz6_1,gsfz6_2,gsfz14_1,gsfz14_2,gsfz14_3,gsfz22_1,gsfz22_2,gsfz22_3,gsfz30_1,gsfz30_2,gsfz30_3	3,9,6,13,7,10,7,4,4,6,3	3.18275e+32	ANKHD1	171.556	449.461	0	195.332	412.607	342.282	398.137	253.082	110.266	210.029	341.861	126.236
gga_circ_0009042	chrZ	47388901	47392416	-	3515	442	ENSGALG00000000273;	exon:47388902-47389021,exon:47389870-47390007,exon:47392233-47392416	gsfz6_2,gsfz6_3,gsfz14_1,gsfz14_2,gsfz14_3,gsfz22_1,gsfz22_2,gsfz22_3,gsfz30_1,gsfz30_2,gsfz30_3	9,4,9,10,5,3,3,2,4,3,7	2.06219e+32	FER	0	449.461	195.351	292.997	317.39	244.487	119.441	108.464	55.1329	210.029	170.93	294.551
gga_circ_0008315	chr8	19586592	19607704	+	21112	487	ENSGALG00000010109;	exon:19586593-19586714,exon:19587723-19587855,exon:19602991-19603087,exon:19605873-19605928,exon:19607626-19607704	gsfz6_1,gsfz6_2,gsfz6_3,gsfz14_1,gsfz14_3,gsfz22_1,gsfz22_3,gsfz30_1,gsfz30_2,gsfz30_3	4,3,4,7,3,7,3,2,7,4	2.78223e+29	RNF220	228.741	149.82	195.351	227.887	0	146.692	278.696	0	82.6993	105.014	398.838	168.315
gga_circ_0008670	chr9	5140165	5157488	-	17323	284	ENSGALG00000005505;	exon:5140166-5140285,exon:5157325-5157488	gsfz6_1,gsfz6_2,gsfz6_3,gsfz14_1,gsfz14_2,gsfz14_3,gsfz22_2,gsfz22_3,gsfz30_1,gsfz30_2,gsfz30_3	3,9,15,4,9,5,13,19,5,2,7	208,136,267,64,137,156,103,195,171,122,166	PIK3CB	171.556	449.461	732.565	130.221	285.651	244.487	0	470.01	523.762	262.536	113.954	294.551
gga_circ_0006424	chr4	4236255	4238806	-	2551	347	ENSGALG00000006256;	exon:4236256-4236419,exon:4237817-4237897,exon:4238705-4238806	gsfz6_1,gsfz6_2,gsfz6_3,gsfz14_1,gsfz14_2,gsfz14_3,gsfz22_1,gsfz22_2,gsfz22_3,gsfz30_1,gsfz30_2,gsfz30_3	11,5,9,5,7,3,3,11,14,5,2,7	2.41232e+35	MAP7D3	629.039	249.7	439.539	162.776	222.173	146.692	119.441	397.701	385.93	262.536	113.954	294.551
gga_circ_0001116	chr15	515571	518126	+	2555	364	ENSGALG00000001501;	exon:515572-515688,exon:517516-517630,exon:517995-518126	gsfz6_2,gsfz14_1,gsfz22_1,gsfz22_2,gsfz22_3,gsfz30_1,gsfz30_2,gsfz30_3	2,6,15,4,3,5,2,7	6.43105e+29	MAPK1	0	99.8801	0	195.332	0	0	597.205	144.618	82.6993	262.536	113.954	294.551
gga_circ_0008260	chr8	14145548	14145849	-	301	301	ENSGALG00000006237;	exon:14145549-14145849	gsfz6_1,gsfz6_2,gsfz6_3,gsfz14_2,gsfz14_3,gsfz22_1,gsfz22_2,gsfz22_3,gsfz30_1,gsfz30_2,gsfz30_3	2,12,6,12,5,10,8,12,9,2,2	3.02283e+32	PKN2	114.371	599.281	293.026	0	380.868	244.487	398.137	289.237	330.797	472.565	113.954	84.1574
gga_circ_0006862	chr5	14050252	14057558	+	7306	424	ENSGALG00000006697;	exon:14050253-14050402,exon:14053857-14054039,exon:14057468-14057558	gsfz6_1,gsfz14_1,gsfz14_2,gsfz14_3,gsfz22_1,gsfz22_3,gsfz30_1,gsfz30_2	3,6,2,2,5,6,3,9	4.77617e+23	TOLLIP	171.556	0	0	195.332	63.478	97.7947	199.068	0	165.399	157.522	512.791	0
gga_circ_0006228	chr4	24968196	24969888	+	1692	372	ENSGALG00000009692;	exon:24968197-24968472,exon:24969793-24969888	gsfz6_2,gsfz6_3,gsfz14_1,gsfz14_2,gsfz22_1,gsfz22_3,gsfz30_1,gsfz30_2,gsfz30_3	2,4,2,2,3,4,6,4,3	1.6818e+26	SH3RF1	0	99.8801	195.351	65.1105	63.478	0	119.441	0	110.266	315.043	227.907	126.236
gga_circ_0005888	chr3	70850554	70854434	+	3880	485	ENSGALG00000015478;	exon:70850555-70850664,exon:70851714-70851883,exon:70853469-70853572,exon:70854334-70854434	gsfz6_1,gsfz6_2,gsfz6_3,gsfz14_1,gsfz14_2,gsfz14_3,gsfz22_1,gsfz22_2,gsfz22_3,gsfz30_2,gsfz30_3	8,8,7,11,16,4,5,12,16,8,5	1.38163e+32	USP45	457.483	399.521	341.864	358.108	507.824	195.589	199.068	433.855	441.063	0	455.814	210.393
gga_circ_0001819	chr1	129631032	129649616	+	18584	506	ENSGALG00000016734;	exon:129631033-129631129,exon:129635314-129635425,exon:129636225-129636378,exon:129642710-129642769,exon:129649534-129649616	gsfz6_1,gsfz6_2,gsfz6_3,gsfz14_1,gsfz14_2,gsfz14_3,gsfz22_1,gsfz22_2,gsfz22_3,gsfz30_1,gsfz30_2	2,3,2,4,6,9,4,6,3,4,8	57,52,29,38,64,68,47,52,75,77,54	SLC9A7	114.371	149.82	97.6753	130.221	190.434	440.076	159.255	216.928	82.6993	210.029	455.814	0
gga_circ_0007716	chr6	3892189	3894035	-	1846	322	ENSGALG00000002426;	exon:3892190-3892271,exon:3892542-3892629,exon:3893884-3894035	gsfz6_1,gsfz14_1,gsfz14_2,gsfz14_3,gsfz22_2,gsfz22_3,gsfz30_1,gsfz30_2,gsfz30_3	3,4,3,3,3,4,3,3,8	51,36,37,34,35,38,36,45,42	EXOSC3	171.556	0	0	130.221	95.2169	146.692	0	108.464	110.266	157.522	170.93	336.629
gga_circ_0003588	chr23	5021890	5024189	-	2299	93	ENSGALG00000003265;	exon:5021891-5021983	gsfz6_1,gsfz6_3,gsfz14_1,gsfz14_2,gsfz14_3,gsfz22_1,gsfz22_2,gsfz22_3,gsfz30_1,gsfz30_2,gsfz30_3	3,5,12,5,3,5,13,3,4,5,4	4.78531e+32	PTP4A2	171.556	0	244.188	390.663	158.695	146.692	199.068	470.01	82.6993	210.029	284.884	168.315
gga_circ_0006977	chr5	25071821	25074490	+	2669	325	ENSGALG00000009145;	exon:25071822-25071938,exon:25073854-25073886,exon:25073981-25074042,exon:25074378-25074490	gsfz6_2,gsfz6_3,gsfz14_1,gsfz14_2,gsfz14_3,gsfz22_1,gsfz22_3,gsfz30_1,gsfz30_2,gsfz30_3	4,4,9,6,2,10,6,4,5,4	2.5523e+29	STARD9	0	199.76	195.351	292.997	190.434	97.7947	398.137	0	165.399	210.029	284.884	168.315
gga_circ_0005697	chr3	47516022	47519806	+	3784	297	ENSGALG00000012388;	exon:47516023-47516127,exon:47517144-47517175,exon:47518150-47518204,exon:47519702-47519806	gsfz6_1,gsfz6_2,gsfz6_3,gsfz14_1,gsfz14_2,gsfz14_3,gsfz22_1,gsfz22_2,gsfz22_3,gsfz30_1,gsfz30_2	3,2,4,7,4,2,2,8,6,5,7	1.4324e+32	PCMT1	171.556	99.8801	195.351	227.887	126.956	97.7947	79.6273	289.237	165.399	262.536	398.838	0
gga_circ_0001519	chr19	7884116	7899165	-	15049	426	ENSGALG00000005295;	exon:7884117-7884210,exon:7892339-7892509,exon:7897294-7897377,exon:7899089-7899165	gsfz6_3,gsfz14_1,gsfz14_3,gsfz22_1,gsfz22_2,gsfz22_3,gsfz30_1,gsfz30_2,gsfz30_3	2,8,6,3,7,4,6,3,4	1.70149e+26	BCAS3	0	0	97.6753	260.442	0	293.384	119.441	253.082	110.266	315.043	170.93	168.315
gga_circ_0002624	chr1	29555112	29562662	+	7550	344	ENSGALG00000009547;	exon:29555113-29555195,exon:29559359-29559478,exon:29562522-29562662	gsfz6_1,gsfz6_2,gsfz6_3,gsfz14_1,gsfz14_2,gsfz14_3,gsfz22_1,gsfz22_2,gsfz22_3,gsfz30_1,gsfz30_2,gsfz30_3	8,8,7,11,14,4,8,11,14,3,5,5	2.31137e+35	PPHLN1	457.483	399.521	341.864	358.108	444.346	195.589	318.509	397.701	385.93	157.522	284.884	210.393
gga_circ_0000661	chr12	18479066	18480816	+	1750	324	ENSGALG00000008294;	exon:18479067-18479199,exon:18480626-18480816	gsfz6_1,gsfz6_2,gsfz6_3,gsfz14_1,gsfz14_2,gsfz14_3,gsfz22_1,gsfz22_2,gsfz22_3,gsfz30_1,gsfz30_3	3,4,4,6,6,4,6,7,5,6,8	2.35209e+32	ITPR1	171.556	199.76	195.351	195.332	190.434	195.589	238.882	253.082	137.832	315.043	0	336.629
gga_circ_0007909	chr7	18461603	18474367	-	12764	380	ENSGALG00000010902;	exon:18461604-18461710,exon:18466702-18466830,exon:18472140-18472232,exon:18474317-18474367	gsfz6_1,gsfz6_2,gsfz6_3,gsfz14_1,gsfz14_2,gsfz14_3,gsfz22_1,gsfz22_2,gsfz22_3,gsfz30_1,gsfz30_2,gsfz30_3	2,6,8,9,16,5,6,8,12,7,2,4	74,25,72,20,38,30,22,18,21,20,36,15	CERS6	114.371	299.64	390.701	292.997	507.824	244.487	238.882	289.237	330.797	367.551	113.954	168.315
gga_circ_0004422	chr2	32370544	32373447	+	2903	287	ENSGALG00000011046;	exon:32370545-32370631,exon:32372577-32372677,exon:32373349-32373447	gsfz6_2,gsfz14_2,gsfz14_3,gsfz22_1,gsfz22_3,gsfz30_1,gsfz30_2,gsfz30_3	3,2,6,8,4,4,4,5	1.85127e+23	SNX10	0	149.82	0	0	63.478	293.384	318.509	0	110.266	210.029	227.907	210.393
gga_circ_0000074	JH375168.1	28300	38478	-	10178	498	n/a	intergenic_region:28301-28332,intergenic_region:30176-30254,intergenic_region:32308-32556,intergenic_region:38341-38478	gsfz6_1,gsfz6_3,gsfz14_1,gsfz22_1,gsfz22_2,gsfz22_3,gsfz30_1,gsfz30_2,gsfz30_3	2,4,9,2,3,2,4,4,5	1.32155e+26	--	114.371	0	195.351	292.997	0	0	79.6273	108.464	55.1329	210.029	227.907	210.393
gga_circ_0001102	chr15	469773	490727	+	20954	302	n/a	intergenic_region:490225-490382,intergenic_region:490584-490727	gsfz6_2,gsfz6_3,gsfz14_1,gsfz14_2,gsfz14_3,gsfz22_1,gsfz22_2,gsfz22_3,gsfz30_1,gsfz30_2,gsfz30_3	12,6,10,10,6,10,10,5,5,3,5	154,165,167,98,168,188,150,71,225,225,169	--	0	599.281	293.026	325.553	317.39	293.384	398.137	361.546	137.832	262.536	170.93	210.393
gga_circ_0005409	chr3	24786791	24809918	+	23127	315	ENSGALG00000009970;	exon:24786792-24786936,exon:24806907-24807018,exon:24809861-24809918	gsfz6_1,gsfz6_2,gsfz6_3,gsfz14_1,gsfz14_2,gsfz14_3,gsfz22_1,gsfz22_2,gsfz22_3,gsfz30_1,gsfz30_2,gsfz30_3	2,3,6,5,8,6,6,10,6,5,3,5	6.04786e+35	PPM1B	114.371	149.82	293.026	162.776	253.912	293.384	238.882	361.546	165.399	262.536	170.93	210.393
gga_circ_0008718	chrW	328929	336274	+	7345	445	n/a	intergenic_region:328930-329008,intergenic_region:333658-333778,intergenic_region:335326-335482,intergenic_region:336187-336274	gsfz6_1,gsfz6_3,gsfz14_2,gsfz14_3,gsfz22_2,gsfz22_3,gsfz30_1,gsfz30_2,gsfz30_3	10,5,12,4,3,9,5,3,5	80,74,131,82,67,112,113,93,153	--	571.853	0	244.188	0	380.868	195.589	0	108.464	248.098	262.536	170.93	210.393
gga_circ_0003418	chr20	920102	921391	-	1289	337	ENSGALG00000001522;	exon:920103-920182,exon:920919-921003,exon:921220-921391	gsfz6_1,gsfz6_2,gsfz14_1,gsfz14_2,gsfz22_1,gsfz22_2,gsfz22_3,gsfz30_1,gsfz30_2	3,7,4,2,7,5,6,9,3	3.24294e+26	PHF20	171.556	349.581	0	130.221	63.478	0	278.696	180.773	165.399	472.565	170.93	0
gga_circ_0000618	chr12	13988577	13989820	-	1243	302	ENSGALG00000007431;	exon:13988578-13988724,exon:13989545-13989608,exon:13989730-13989820	gsfz6_1,gsfz14_1,gsfz14_2,gsfz22_1,gsfz22_2,gsfz22_3,gsfz30_1,gsfz30_2	3,4,2,3,3,3,9,3	2.46632e+23	MAGI1	171.556	0	0	130.221	63.478	0	119.441	108.464	82.6993	472.565	170.93	0
gga_circ_0006591	chr4	65376434	65416363	+	39929	473	n/a	intergenic_region:65376435-65376603,intergenic_region:65400572-65400699,intergenic_region:65416188-65416363	gsfz6_1,gsfz6_2,gsfz6_3,gsfz14_1,gsfz14_2,gsfz14_3,gsfz22_1,gsfz22_2,gsfz22_3,gsfz30_1,gsfz30_2,gsfz30_3	10,5,10,4,9,19,12,3,11,2,5,6	117,106,124,115,94,130,106,87,109,96,122,139	--	571.853	249.7	488.377	130.221	285.651	929.05	477.764	108.464	303.231	105.014	284.884	252.472
gga_circ_0005713	chr3	48385442	48410478	+	25036	475	ENSGALG00000012973;	exon:48385443-48385778,exon:48410340-48410478	gsfz6_2,gsfz14_2,gsfz14_3,gsfz22_1,gsfz22_2,gsfz22_3,gsfz30_1,gsfz30_2,gsfz30_3	2,10,2,4,2,4,2,5,6	97,55,50,49,33,92,41,17,31	ESR1	0	99.8801	0	0	317.39	97.7947	159.255	72.3092	110.266	105.014	284.884	252.472
gga_circ_0008080	chr7	35728200	35729046	-	846	141	n/a	intergenic_region:35728201-35728304,intergenic_region:35729010-35729046	gsfz6_1,gsfz14_1,gsfz22_1,gsfz22_2,gsfz22_3,gsfz30_1,gsfz30_3	6,16,4,5,4,5,9	80,121,122,60,47,36,140	--	343.112	0	0	520.884	0	0	159.255	180.773	110.266	262.536	0	378.708
gga_circ_0002883	chr1	56740363	56766014	-	25651	165	n/a	intergenic_region:56740364-56740451,intergenic_region:56765938-56766014	gsfz6_1,gsfz6_3,gsfz14_1,gsfz14_2,gsfz14_3,gsfz22_1,gsfz22_2,gsfz22_3,gsfz30_1,gsfz30_3	9,7,11,8,6,8,8,2,9,4	15,28,26,21,35,14,19,24,47,39	--	514.668	0	341.864	358.108	253.912	293.384	318.509	289.237	55.1329	472.565	0	168.315
gga_circ_0005913	chr3	75208287	75210185	-	1898	291	ENSGALG00000015779;	exon:75208288-75208423,exon:75210031-75210185	gsfz6_1,gsfz14_1,gsfz14_2,gsfz14_3,gsfz22_2,gsfz30_1,gsfz30_2,gsfz30_3	4,5,2,3,6,3,7,2	1.48256e+24	PM20D2	228.741	0	0	162.776	63.478	146.692	0	216.928	0	157.522	398.838	84.1574
gga_circ_0002920	chr1	59856708	59915090	+	58382	442	ENSGALG00000012956;	exon:59856709-59856886,exon:59858600-59858673,exon:59914901-59915090	gsfz6_2,gsfz14_1,gsfz14_3,gsfz22_1,gsfz30_1,gsfz30_2,gsfz30_3	2,10,4,4,2,2,10	6.43809e+22	TMTC1	0	99.8801	0	325.553	0	195.589	159.255	0	0	105.014	113.954	420.787
gga_circ_0000810	chr13	13265657	13281626	+	15969	387	ENSGALG00000013761;	exon:13265658-13265832,exon:13281415-13281626	gsfz6_1,gsfz6_2,gsfz6_3,gsfz14_1,gsfz14_2,gsfz14_3,gsfz22_1,gsfz22_2,gsfz22_3,gsfz30_1,gsfz30_2,gsfz30_3	4,7,7,10,10,10,8,8,8,6,2,5	1.92251e+35	MAPK9	228.741	349.581	341.864	325.553	317.39	488.974	318.509	289.237	220.531	315.043	113.954	210.393
gga_circ_0003485	chr21	5446767	5448658	-	1891	254	n/a	intergenic_region:5446768-5446848,intergenic_region:5448486-5448658	gsfz6_1,gsfz14_2,gsfz22_2,gsfz22_3,gsfz30_1,gsfz30_2,gsfz30_3	6,2,3,4,6,2,5	2.37259e+20	--	343.112	0	0	0	63.478	0	0	108.464	110.266	315.043	113.954	210.393
gga_circ_0000874	chr13	2225454	2226806	+	1352	289	ENSGALG00000002229;	exon:2225455-2225517,exon:2226581-2226806	gsfz6_2,gsfz6_3,gsfz14_1,gsfz14_2,gsfz14_3,gsfz22_1,gsfz22_2,gsfz22_3,gsfz30_1,gsfz30_2,gsfz30_3	13,6,5,7,9,15,18,8,3,4,6	1.93209e+32	FBXW11	0	649.221	293.026	162.776	222.173	440.076	597.205	650.783	220.531	157.522	227.907	252.472
gga_circ_0008397	chr8	26147460	26150332	+	2872	345	ENSGALG00000010924;	exon:26147461-26147639,exon:26150167-26150332	gsfz6_1,gsfz6_2,gsfz6_3,gsfz14_1,gsfz14_2,gsfz14_3,gsfz22_1,gsfz22_2,gsfz22_3,gsfz30_1,gsfz30_2,gsfz30_3	6,6,4,7,6,3,4,5,11,3,4,6	6.5561e+35	cNFI-A4	343.112	299.64	195.351	227.887	190.434	146.692	159.255	180.773	303.231	157.522	227.907	252.472
gga_circ_0008289	chr8	17805901	17811169	+	5268	350	n/a	intergenic_region:17805902-17806030,intergenic_region:17806685-17806759,intergenic_region:17811024-17811169	gsfz6_1,gsfz6_2,gsfz6_3,gsfz14_1,gsfz14_2,gsfz14_3,gsfz22_1,gsfz22_2,gsfz22_3,gsfz30_2,gsfz30_3	6,19,7,8,10,3,14,11,8,6,7	7.42666e+32	--	343.112	948.861	341.864	260.442	317.39	146.692	557.391	397.701	220.531	0	341.861	294.551
gga_circ_0008017	chr7	29769773	29775328	+	5555	557	ENSGALG00000012187;	exon:29769774-29770162,exon:29775161-29775328	gsfz6_1,gsfz6_2,gsfz6_3,gsfz14_1,gsfz14_3,gsfz22_1,gsfz22_2,gsfz22_3,gsfz30_2,gsfz30_3	3,8,2,4,3,7,9,15,6,7	4.96315e+29	--	171.556	399.521	97.6753	130.221	0	146.692	278.696	325.391	413.497	0	341.861	294.551
gga_circ_0002298	chr1	173713301	173730298	-	16997	348	ENSGALG00000017070;	exon:173713302-173713442,exon:173715192-173715272,exon:173730173-173730298	gsfz6_2,gsfz6_3,gsfz14_1,gsfz14_2,gsfz14_3,gsfz22_1,gsfz22_2,gsfz22_3,gsfz30_2,gsfz30_3	6,5,4,7,5,8,3,7,6,7	2.01268e+29	PDS5B	0	299.64	244.188	130.221	222.173	244.487	318.509	108.464	192.965	0	341.861	294.551
gga_circ_0003995	chr2	126262903	126265477	-	2574	294	ENSGALG00000015989;	exon:126262904-126263035,exon:126264489-126264584,exon:126265412-126265477	gsfz6_1,gsfz6_2,gsfz6_3,gsfz14_1,gsfz14_2,gsfz14_3,gsfz22_1,gsfz22_2,gsfz22_3,gsfz30_2,gsfz30_3	3,11,5,15,7,4,10,5,10,3,11	12,25,12,21,30,17,31,12,31,16,23	C8orf37	171.556	549.341	244.188	488.329	222.173	195.589	398.137	180.773	275.664	0	170.93	462.866
gga_circ_0008458	chr8	4566198	4631603	-	65405	336	ENSGALG00000003164;	exon:4566199-4566310,exon:4576716-4576825,exon:4631490-4631603	gsfz6_3,gsfz14_1,gsfz22_1,gsfz22_2,gsfz22_3,gsfz30_1,gsfz30_2,gsfz30_3	2,3,3,6,6,4,3,6	21,62,45,55,61,54,50,97	DNM3	0	0	97.6753	97.6658	0	0	119.441	216.928	165.399	210.029	170.93	252.472
gga_circ_0000068	AADN03026431.1	2871	3129	+	258	258	n/a	intergenic_region:2872-3129	gsfz6_1,gsfz6_3,gsfz14_1,gsfz14_2,gsfz14_3,gsfz22_2,gsfz22_3,gsfz30_1,gsfz30_2,gsfz30_3	6,5,5,11,9,2,5,4,3,6	147,110,120,92,92,108,127,106,137,157	--	343.112	0	244.188	162.776	349.129	440.076	0	72.3092	137.832	210.029	170.93	252.472
gga_circ_0003980	chr2	125907864	125911488	+	3624	440	ENSGALG00000015957;	exon:125907865-125907964,exon:125910241-125910354,exon:125911263-125911488	gsfz6_1,gsfz6_3,gsfz14_1,gsfz14_2,gsfz14_3,gsfz22_1,gsfz22_3,gsfz30_1,gsfz30_3	2,4,3,4,5,3,7,4,10	2.83392e+26	RNF151	114.371	0	195.351	97.6658	126.956	244.487	119.441	0	192.965	210.029	0	420.787
gga_circ_0007954	chr7	2259070	2263147	+	4077	258	ENSGALG00000002750;	exon:2259071-2259153,exon:2259588-2259668,exon:2263054-2263147	gsfz6_1,gsfz6_2,gsfz14_1,gsfz14_3,gsfz22_1,gsfz22_2,gsfz22_3,gsfz30_1,gsfz30_2,gsfz30_3	2,3,10,2,7,8,5,5,2,6	7.8057e+29	NCKAP1	114.371	149.82	0	325.553	0	97.7947	278.696	289.237	137.832	262.536	113.954	252.472
gga_circ_0001333	chr17	9967160	9988700	+	21540	306	ENSGALG00000000950;	exon:9967161-9967245,exon:9968247-9968369,exon:9988603-9988700	gsfz6_1,gsfz6_2,gsfz6_3,gsfz14_1,gsfz14_2,gsfz22_1,gsfz22_2,gsfz22_3,gsfz30_1,gsfz30_2,gsfz30_3	4,5,13,4,2,8,3,7,6,4,2	132,127,107,225,119,156,162,75,154,165,136	MVB12B	228.741	249.7	634.89	130.221	63.478	0	318.509	108.464	192.965	315.043	227.907	84.1574
gga_circ_0007955	chr7	23100889	23105999	+	5110	306	ENSGALG00000011502;	exon:23100890-23100959,exon:23102154-23102229,exon:23103666-23103784,exon:23105959-23105999	gsfz6_1,gsfz6_2,gsfz6_3,gsfz14_1,gsfz14_2,gsfz14_3,gsfz22_1,gsfz22_2,gsfz22_3,gsfz30_1,gsfz30_2,gsfz30_3	3,2,4,5,8,3,7,3,8,3,6,3	1.72115e+35	-	171.556	99.8801	195.351	162.776	253.912	146.692	278.696	108.464	220.531	157.522	341.861	126.236
gga_circ_0004172	chr2	145413377	145413604	-	227	227	ENSGALG00000016171;	exon:145413378-145413604	gsfz6_1,gsfz6_3,gsfz14_1,gsfz14_2,gsfz14_3,gsfz22_1,gsfz22_2,gsfz22_3,gsfz30_2,gsfz30_3	3,3,9,3,4,9,9,2,8,4	4.91353e+29	FAK	171.556	0	146.513	292.997	95.2169	195.589	358.323	325.391	55.1329	0	455.814	168.315
gga_circ_0005508	chr3	31736142	31757971	-	21829	309	ENSGALG00000010597;	intron:31736143-31736251,intron:31752829-31752906,intron:31757850-31757971	gsfz6_1,gsfz6_2,gsfz6_3,gsfz14_1,gsfz14_2,gsfz14_3,gsfz22_1,gsfz22_2,gsfz22_3,gsfz30_1,gsfz30_2,gsfz30_3	6,4,3,13,5,4,5,5,8,3,3,7	1.55191e+35	CRIM1	343.112	199.76	146.513	423.218	158.695	195.589	199.068	180.773	220.531	157.522	170.93	294.551
gga_circ_0000691	chr12	2643141	2646018	+	2877	549	ENSGALG00000002941;	exon:2643142-2643405,exon:2643987-2644061,exon:2644630-2644727,exon:2645907-2646018	gsfz6_1,gsfz6_2,gsfz6_3,gsfz14_1,gsfz14_2,gsfz22_1,gsfz22_2,gsfz22_3,gsfz30_1,gsfz30_2,gsfz30_3	3,6,8,6,5,6,5,3,3,3,7	2.05136e+32	RBM6	171.556	299.64	390.701	195.332	158.695	0	238.882	180.773	82.6993	157.522	170.93	294.551
gga_circ_0005375	chr3	23033312	23051659	+	18347	150	ENSGALG00000009915;	intron:23040232-23040257,intron:23051536-23051659	gsfz6_1,gsfz6_2,gsfz6_3,gsfz14_1,gsfz14_2,gsfz22_1,gsfz22_3,gsfz30_1,gsfz30_2,gsfz30_3	4,4,2,13,7,5,5,3,3,7	2.9019e+29	EML4	228.741	199.76	97.6753	423.218	222.173	0	199.068	0	137.832	157.522	170.93	294.551
gga_circ_0008878	chrZ	25428578	25436023	-	7445	155	ENSGALG00000014995;	exon:25428579-25428733	gsfz6_1,gsfz6_2,gsfz14_1,gsfz14_2,gsfz14_3,gsfz22_3,gsfz30_1,gsfz30_2,gsfz30_3	4,2,6,3,5,2,7,3,2	2.44407e+26	PGM5	228.741	99.8801	0	195.332	95.2169	244.487	0	0	55.1329	367.551	170.93	84.1574
gga_circ_0005851	chr3	65371544	65377859	+	6315	448	n/a	intergenic_region:65371545-65371857,intergenic_region:65377725-65377859	gsfz6_2,gsfz6_3,gsfz14_1,gsfz14_2,gsfz22_2,gsfz22_3,gsfz30_1,gsfz30_2,gsfz30_3	6,5,6,10,6,6,4,5,3	1.73154e+26	--	0	299.64	244.188	195.332	317.39	0	0	216.928	165.399	210.029	284.884	126.236
gga_circ_0005665	chr3	45870107	45878259	-	8152	183	ENSGALG00000012289;	exon:45870108-45870197,exon:45878167-45878259	gsfz6_1,gsfz6_3,gsfz14_2,gsfz14_3,gsfz22_2,gsfz22_3,gsfz30_1,gsfz30_2,gsfz30_3	2,3,4,10,2,7,4,5,3	38,46,59,30,44,79,32,51,90	SHPRH	114.371	0	146.513	0	126.956	488.974	0	72.3092	192.965	210.029	284.884	126.236
gga_circ_0006971	chr5	24289293	24291551	+	2258	286	ENSGALG00000008653;	exon:24291266-24291551	gsfz6_1,gsfz6_2,gsfz6_3,gsfz14_1,gsfz14_2,gsfz14_3,gsfz22_1,gsfz22_2,gsfz22_3,gsfz30_1,gsfz30_3	19,17,12,15,18,14,15,12,17,3,11	98,79,74,77,96,88,62,81,93,82,112	MGA	1086.52	848.981	586.052	488.329	571.302	684.563	597.205	433.855	468.629	157.522	0	462.866
gga_circ_0009070	chrZ	53565090	53572330	+	7240	498	ENSGALG00000015390;	exon:53565091-53565201,exon:53568124-53568211,exon:53568770-53568839,exon:53570423-53570563,exon:53572243-53572330	gsfz6_1,gsfz6_2,gsfz14_2,gsfz14_3,gsfz22_1,gsfz22_2,gsfz22_3,gsfz30_1,gsfz30_3	4,5,7,12,6,3,13,7,6	4.9158e+26	HOOK3	228.741	249.7	0	0	222.173	586.768	238.882	108.464	358.364	367.551	0	252.472
gga_circ_0002133	chr1	161032377	161052642	-	20265	528	ENSGALG00000014545;	exon:161032378-161032473,exon:161033301-161033398,exon:161038364-161038505,exon:161052451-161052642	gsfz6_1,gsfz6_2,gsfz6_3,gsfz14_1,gsfz14_2,gsfz22_1,gsfz22_2,gsfz22_3,gsfz30_2,gsfz30_3	3,10,4,12,21,11,7,11,2,12	55,58,76,67,55,60,45,35,73,89	-	171.556	499.401	195.351	390.663	666.519	0	437.95	253.082	303.231	0	113.954	504.944
gga_circ_0008202	chr8	10739026	10760500	+	21474	555	ENSGALG00000005248;	exon:10739027-10739119,exon:10745027-10745106,exon:10754764-10754826,exon:10757877-10757964,exon:10760270-10760500	gsfz6_1,gsfz6_2,gsfz6_3,gsfz14_1,gsfz14_2,gsfz14_3,gsfz22_1,gsfz22_3,gsfz30_1,gsfz30_2,gsfz30_3	4,11,2,7,7,5,2,9,4,2,7	2.37182e+32	CDC14A	228.741	549.341	97.6753	227.887	222.173	244.487	79.6273	0	248.098	210.029	113.954	294.551
gga_circ_0002464	chr1	191812983	191817510	+	4527	110	ENSGALG00000017262;	exon:191812984-191813093	gsfz6_3,gsfz14_1,gsfz14_2,gsfz22_2,gsfz30_1,gsfz30_2,gsfz30_3	3,2,2,3,2,6,4	46,65,38,59,43,55,74	NARS2	0	0	146.513	65.1105	63.478	0	0	108.464	0	105.014	341.861	168.315
gga_circ_0002728	chr1	38004570	38014608	-	10038	279	ENSGALG00000010246;	exon:38004571-38004708,exon:38009414-38009450,exon:38014505-38014608	gsfz6_1,gsfz6_2,gsfz6_3,gsfz14_1,gsfz14_2,gsfz14_3,gsfz22_1,gsfz22_2,gsfz22_3,gsfz30_1,gsfz30_2,gsfz30_3	5,2,5,4,3,4,9,3,2,6,3,3	5.06392e+35	OSBPL8	285.927	99.8801	244.188	130.221	95.2169	195.589	358.323	108.464	55.1329	315.043	170.93	126.236
gga_circ_0003179	chr1	77480723	77481062	-	339	339	ENSGALG00000014749;	exon:77480724-77481062	gsfz6_1,gsfz6_2,gsfz6_3,gsfz14_1,gsfz14_2,gsfz14_3,gsfz22_1,gsfz22_2,gsfz22_3,gsfz30_1,gsfz30_2,gsfz30_3	9,6,17,24,7,9,3,21,7,3,5,4	82,54,61,72,31,91,30,62,36,13,50,34	EPHB6	514.668	299.64	830.24	781.326	222.173	440.076	119.441	759.247	192.965	157.522	284.884	168.315
gga_circ_0004221	chr2	15273941	15277212	-	3271	518	ENSGALG00000007379;	exon:15273942-15274090,exon:15275109-15275231,exon:15276967-15277212	gsfz6_1,gsfz6_2,gsfz6_3,gsfz14_1,gsfz14_2,gsfz14_3,gsfz22_1,gsfz22_2,gsfz22_3,gsfz30_1,gsfz30_2,gsfz30_3	9,14,8,11,10,2,5,5,11,3,5,4	4.51469e+35	WAC	514.668	699.161	390.701	358.108	317.39	97.7947	199.068	180.773	303.231	157.522	284.884	168.315
gga_circ_0004395	chr2	30842695	30869238	-	26543	319	ENSGALG00000010910;	exon:30842696-30842821,exon:30848028-30848104,exon:30862905-30862953,exon:30869172-30869238	gsfz6_3,gsfz14_1,gsfz14_2,gsfz14_3,gsfz22_1,gsfz22_2,gsfz30_1,gsfz30_3	6,4,2,4,3,7,6,7	1.21512e+30	RAPGEF5	0	0	293.026	130.221	63.478	195.589	119.441	253.082	0	315.043	0	294.551
gga_circ_0007857	chr7	15248284	15259529	-	11245	342	ENSGALG00000009236;	exon:15248285-15248365,exon:15249801-15249880,exon:15256386-15256476,exon:15259440-15259529	gsfz6_2,gsfz14_1,gsfz14_2,gsfz22_1,gsfz22_2,gsfz22_3,gsfz30_2,gsfz30_3	4,2,3,3,2,6,7,5	3.27333e+23	AGPS	0	199.76	0	65.1105	95.2169	0	119.441	72.3092	165.399	0	398.838	210.393
gga_circ_0004822	chr2	68228935	68232473	-	3538	289	ENSGALG00000012889;	exon:68228936-68229064,exon:68231435-68231529,exon:68232409-68232473	gsfz6_1,gsfz6_2,gsfz6_3,gsfz14_1,gsfz14_2,gsfz14_3,gsfz22_1,gsfz22_3,gsfz30_2,gsfz30_3	6,8,2,6,8,3,2,3,7,5	95,88,97,128,94,116,93,103,145,165	ZCCHC2	343.112	399.521	97.6753	195.332	253.912	146.692	79.6273	0	82.6993	0	398.838	210.393
gga_circ_0002824	chr1	49830372	49840369	+	9997	326	n/a	intergenic_region:49830373-49830436,intergenic_region:49840108-49840369	gsfz6_1,gsfz6_2,gsfz6_3,gsfz14_1,gsfz14_3,gsfz22_1,gsfz22_2,gsfz22_3,gsfz30_1,gsfz30_2	12,2,9,5,5,2,18,2,4,7	117,107,183,102,88,125,139,92,236,271	--	686.224	99.8801	439.539	162.776	0	244.487	79.6273	650.783	55.1329	210.029	398.838	0
gga_circ_0006381	chr4	38755008	38769883	-	14875	85	ENSGALG00000010610;	exon:38769799-38769883	gsfz6_1,gsfz6_2,gsfz6_3,gsfz14_1,gsfz14_2,gsfz14_3,gsfz22_1,gsfz22_2,gsfz22_3,gsfz30_1,gsfz30_2,gsfz30_3	5,4,4,6,2,2,7,7,7,7,2,3	1.62132e+35	SNX25	285.927	199.76	195.351	195.332	63.478	97.7947	278.696	253.082	192.965	367.551	113.954	126.236
gga_circ_0005416	chr3	2524281	2527730	-	3449	544	ENSGALG00000008139;	exon:2524282-2524409,exon:2525176-2525287,exon:2526257-2526459,exon:2527630-2527730	gsfz6_1,gsfz6_2,gsfz6_3,gsfz14_1,gsfz14_2,gsfz22_1,gsfz22_2,gsfz22_3,gsfz30_1,gsfz30_2,gsfz30_3	4,3,3,5,7,2,9,9,7,2,3	73,65,50,107,97,100,125,159,76,97,128	EML6	228.741	149.82	146.513	162.776	222.173	0	79.6273	325.391	248.098	367.551	113.954	126.236
gga_circ_0001252	chr17	5738616	5743458	-	4842	269	ENSGALG00000004088;	exon:5738617-5738775,exon:5743349-5743458	gsfz6_1,gsfz6_2,gsfz6_3,gsfz14_2,gsfz14_3,gsfz22_1,gsfz22_2,gsfz22_3,gsfz30_1,gsfz30_2,gsfz30_3	8,4,4,9,3,11,13,24,2,5,5	2.3092e+43	FNBP1	457.483	199.76	195.351	0	285.651	146.692	437.95	470.01	661.594	105.014	284.884	210.393
gga_circ_0005522	chr3	33122671	33124170	+	1499	381	ENSGALG00000010630;	exon:33122672-33122798,exon:33123917-33124170	gsfz6_2,gsfz6_3,gsfz14_1,gsfz14_2,gsfz14_3,gsfz22_1,gsfz22_2,gsfz22_3,gsfz30_1,gsfz30_2,gsfz30_3	3,8,3,3,4,8,5,8,2,5,5	2.38436e+32	AHCTF1	0	149.82	390.701	97.6658	95.2169	195.589	318.509	180.773	220.531	105.014	284.884	210.393
gga_circ_0003781	chr28	4555450	4583988	-	28538	405	ENSGALG00000004091;	exon:4555451-4555588,exon:4559826-4559929,exon:4583826-4583988	gsfz6_1,gsfz6_2,gsfz6_3,gsfz14_1,gsfz14_2,gsfz14_3,gsfz22_2,gsfz22_3,gsfz30_1,gsfz30_2	5,6,2,5,12,3,8,8,6,5	2.62237e+29	KDM4B	285.927	299.64	97.6753	162.776	380.868	146.692	0	289.237	220.531	315.043	284.884	0
gga_circ_0000066	AADN03025850.1	9300	18086	-	8786	303	ENSGALG00000027080;	exon:9301-9360,exon:10993-11067,exon:17919-18086	gsfz6_1,gsfz6_2,gsfz6_3,gsfz14_1,gsfz14_2,gsfz14_3,gsfz22_1,gsfz22_2,gsfz22_3,gsfz30_1,gsfz30_3	7,4,2,4,9,3,12,5,8,5,8	20,28,20,28,25,19,22,29,32,19,25	-	400.297	199.76	97.6753	130.221	285.651	146.692	477.764	180.773	220.531	262.536	0	336.629
gga_circ_0002576	chr1	22400568	22400901	+	333	333	ENSGALG00000008926;	exon:22400569-22400901	gsfz6_1,gsfz6_2,gsfz14_1,gsfz14_2,gsfz14_3,gsfz22_1,gsfz22_2,gsfz22_3,gsfz30_1,gsfz30_3	3,2,6,3,2,6,2,6,5,8	36,55,71,106,93,23,38,113,79,56	CADPS2	171.556	99.8801	0	195.332	95.2169	97.7947	238.882	72.3092	165.399	262.536	0	336.629
gga_circ_0004973	chr2	94191295	94196998	-	5703	109	ENSGALG00000019509;	exon:94191296-94191404	gsfz6_1,gsfz14_1,gsfz14_2,gsfz14_3,gsfz22_1,gsfz22_2,gsfz22_3,gsfz30_1,gsfz30_3	13,13,49,16,4,8,30,9,3	92,226,337,119,93,62,278,48,56	CCDC102B	743.409	0	0	423.218	1555.21	782.358	159.255	289.237	826.993	472.565	0	126.236
gga_circ_0004270	chr2	18187718	18198004	+	10286	318	ENSGALG00000007943;	exon:18187719-18187820,exon:18196317-18196424,exon:18197897-18198004	gsfz6_1,gsfz6_2,gsfz6_3,gsfz14_1,gsfz14_2,gsfz22_3,gsfz30_2,gsfz30_3	2,3,2,8,7,5,9,2	1.69181e+23	lasp-2	114.371	149.82	97.6753	260.442	222.173	0	0	0	137.832	0	512.791	84.1574
gga_circ_0004779	chr2	64220312	64225327	+	5015	263	ENSGALG00000012778;	exon:64223893-64224047,exon:64225220-64225327	gsfz6_1,gsfz6_2,gsfz14_3,gsfz22_3,gsfz30_1,gsfz30_2,gsfz30_3	2,3,2,2,3,4,5	128,108,139,149,75,104,106	SLC35B3	114.371	149.82	0	0	0	97.7947	0	0	55.1329	157.522	227.907	210.393
gga_circ_0000771	chr12	8987482	8988505	+	1023	315	ENSGALG00000005713;	exon:8987483-8987595,exon:8988304-8988505	gsfz6_1,gsfz6_2,gsfz14_1,gsfz14_3,gsfz22_1,gsfz22_2,gsfz22_3,gsfz30_2,gsfz30_3	2,7,9,7,5,11,5,6,6	62,73,108,90,73,103,56,75,80	NCKIPSD	114.371	349.581	0	292.997	0	342.282	199.068	397.701	137.832	0	341.861	252.472
gga_circ_0000655	chr12	16464823	16470851	-	6028	454	ENSGALG00000007798;	exon:16464824-16464944,exon:16466998-16467121,exon:16468956-16469009,exon:16470697-16470851	gsfz6_1,gsfz6_2,gsfz14_1,gsfz14_2,gsfz14_3,gsfz22_1,gsfz22_2,gsfz22_3,gsfz30_2,gsfz30_3	6,2,4,5,6,5,11,6,3,10	24,24,87,36,37,34,28,23,22,30	SHQ1	343.112	99.8801	0	130.221	158.695	293.384	199.068	397.701	165.399	0	170.93	420.787
gga_circ_0008676	chr9	6357887	6358764	+	877	289	ENSGALG00000029102;	exon:6357888-6358049,exon:6358638-6358764	gsfz6_3,gsfz14_1,gsfz22_1,gsfz22_2,gsfz22_3,gsfz30_2,gsfz30_3	4,2,7,4,4,3,10	64,53,48,51,87,37,59	PXYLP1	0	0	195.351	65.1105	0	0	278.696	144.618	110.266	0	170.93	420.787
gga_circ_0000211	chr10	11184870	11187766	+	2896	467	ENSGALG00000006225;	exon:11184871-11185022,exon:11185692-11185870,exon:11187631-11187766	gsfz6_1,gsfz6_2,gsfz6_3,gsfz14_1,gsfz14_2,gsfz22_1,gsfz22_2,gsfz22_3,gsfz30_1,gsfz30_2	6,8,3,4,10,8,6,8,8,3	2.55339e+29	EFTUD1	343.112	399.521	146.513	130.221	317.39	0	318.509	216.928	220.531	420.058	170.93	0
gga_circ_0003022	chr1	68024166	68035217	-	11051	446	ENSGALG00000014071;	exon:68024167-68024262,exon:68025091-68025237,exon:68033734-68033820,exon:68035102-68035217	gsfz6_1,gsfz6_2,gsfz6_3,gsfz14_1,gsfz14_2,gsfz14_3,gsfz22_1,gsfz22_2,gsfz22_3,gsfz30_3	9,6,8,7,15,7,3,3,9,14	5.19359e+29	ITPR2	514.668	299.64	390.701	227.887	476.085	342.282	119.441	108.464	248.098	0	0	589.102
gga_circ_0005847	chr3	64245728	64256392	+	10664	450	ENSGALG00000014991;	intron:64245729-64245924,intron:64246688-64246800,intron:64256252-64256392	gsfz6_1,gsfz6_2,gsfz6_3,gsfz14_1,gsfz14_2,gsfz14_3,gsfz22_1,gsfz22_2,gsfz22_3,gsfz30_1,gsfz30_3	3,4,8,10,4,5,12,6,5,4,9	2.52264e+32	HDAC2	171.556	199.76	390.701	325.553	126.956	244.487	477.764	216.928	137.832	210.029	0	378.708
gga_circ_0008237	chr8	13010156	13023648	+	13492	435	ENSGALG00000005935;	exon:13010157-13010386,exon:13020276-13020365,exon:13021810-13021870,exon:13023595-13023648	gsfz6_1,gsfz6_2,gsfz14_1,gsfz14_2,gsfz14_3,gsfz22_1,gsfz22_2,gsfz22_3,gsfz30_1,gsfz30_3	4,6,10,10,2,2,6,5,8,4	3.88354e+29	EVI5	228.741	299.64	0	325.553	317.39	97.7947	79.6273	216.928	137.832	420.058	0	168.315
gga_circ_0001786	chr1	125827784	125856579	-	28795	290	ENSGALG00000016622;	intron:125827785-125827936,intron:125856442-125856579	gsfz6_1,gsfz6_2,gsfz6_3,gsfz14_1,gsfz14_2,gsfz14_3,gsfz22_1,gsfz22_2,gsfz22_3,gsfz30_1,gsfz30_2,gsfz30_3	6,9,10,12,13,16,19,20,12,3,6,2	105,119,110,164,92,133,87,109,95,116,149,111	STS	343.112	449.461	488.377	390.663	412.607	782.358	756.46	723.092	330.797	157.522	341.861	84.1574
gga_circ_0005965	chr3	78950651	78956360	+	5709	213	ENSGALG00000015889;	exon:78950652-78950722,exon:78951517-78951617,exon:78951712-78951752	gsfz6_1,gsfz6_3,gsfz14_1,gsfz14_2,gsfz14_3,gsfz22_3,gsfz30_1,gsfz30_2,gsfz30_3	3,3,8,2,6,9,3,6,2	1.92233e+26	PHIP	171.556	0	146.513	260.442	63.478	293.384	0	0	248.098	157.522	341.861	84.1574
gga_circ_0006383	chr4	38892374	38892602	+	228	228	ENSGALG00000010628;	exon:38892375-38892602	gsfz6_2,gsfz6_3,gsfz14_2,gsfz22_1,gsfz22_2,gsfz22_3,gsfz30_2,gsfz30_3	2,17,4,3,3,3,8,3	7.75714e+32	ACSL1	0	99.8801	830.24	0	126.956	0	119.441	108.464	82.6993	0	455.814	126.236
gga_circ_0008975	chrZ	41581301	41589629	-	8328	354	ENSGALG00000012618;	exon:41581302-41581396,exon:41586864-41586948,exon:41589456-41589629	gsfz6_1,gsfz6_2,gsfz6_3,gsfz14_1,gsfz14_2,gsfz14_3,gsfz22_1,gsfz22_2,gsfz22_3,gsfz30_1,gsfz30_2,gsfz30_3	2,4,10,7,6,6,7,5,9,4,5,2	11,5,15,12,6,12,13,9,5,21,6,10	FANCC	114.371	199.76	488.377	227.887	190.434	293.384	278.696	180.773	248.098	210.029	284.884	84.1574
gga_circ_0000663	chr12	19224659	19225611	+	952	345	ENSGALG00000008349;	exon:19224660-19224748,exon:19225356-19225611	gsfz6_1,gsfz6_2,gsfz6_3,gsfz14_1,gsfz14_2,gsfz14_3,gsfz22_1,gsfz22_3,gsfz30_1,gsfz30_2,gsfz30_3	7,3,7,4,6,3,9,2,4,5,2	3.46341e+32	LMCD1	400.297	149.82	341.864	130.221	190.434	146.692	358.323	0	55.1329	210.029	284.884	84.1574
gga_circ_0001950	chr1	138683781	138695557	+	11776	305	ENSGALG00000016851;	exon:138683782-138683866,exon:138687016-138687146,exon:138695469-138695557	gsfz6_1,gsfz6_2,gsfz6_3,gsfz14_1,gsfz14_2,gsfz14_3,gsfz22_1,gsfz22_2,gsfz22_3,gsfz30_1,gsfz30_3	2,6,3,8,7,3,7,3,7,7,5	5.34333e+32	ARHGEF7	114.371	299.64	146.513	260.442	222.173	146.692	278.696	108.464	192.965	367.551	0	210.393
gga_circ_0002520	chr1	194129342	194135598	-	6256	206	ENSGALG00000017331;	exon:194129343-194129488,exon:194135539-194135598	gsfz6_2,gsfz14_1,gsfz14_2,gsfz14_3,gsfz22_1,gsfz22_2,gsfz22_3,gsfz30_1,gsfz30_3	4,4,3,2,10,3,2,7,5	187,230,142,122,337,104,82,362,202	GDPD5	0	199.76	0	130.221	95.2169	97.7947	398.137	108.464	55.1329	367.551	0	210.393
gga_circ_0007415	chr6	14986327	14996575	-	10248	194	n/a	intergenic_region:14986328-14986450,intergenic_region:14996505-14996575	gsfz6_1,gsfz6_2,gsfz6_3,gsfz14_2,gsfz14_3,gsfz22_1,gsfz22_2,gsfz22_3,gsfz30_1,gsfz30_3	6,6,6,2,3,4,3,5,7,5	7.13792e+30	--	343.112	299.64	293.026	0	63.478	146.692	159.255	108.464	137.832	367.551	0	210.393
gga_circ_0004396	chr2	30842695	30878837	-	36142	532	ENSGALG00000010910;	exon:30842696-30842821,exon:30848028-30848104,exon:30862905-30862953,exon:30876702-30876823,exon:30877818-30877924,exon:30878787-30878837	gsfz6_1,gsfz6_2,gsfz6_3,gsfz14_1,gsfz14_2,gsfz14_3,gsfz22_1,gsfz22_2,gsfz22_3,gsfz30_1,gsfz30_2,gsfz30_3	9,7,10,14,4,6,12,14,4,4,2,6	1.02671e+43	RAPGEF5	514.668	349.581	488.377	455.774	126.956	293.384	477.764	506.164	110.266	210.029	113.954	252.472
gga_circ_0001280	chr17	816515	822301	-	5786	401	ENSGALG00000008959;	exon:816516-816683,exon:817956-818123,exon:822237-822301	gsfz6_1,gsfz6_2,gsfz6_3,gsfz14_1,gsfz14_2,gsfz14_3,gsfz22_1,gsfz22_2,gsfz22_3,gsfz30_1,gsfz30_2,gsfz30_3	3,8,3,9,5,10,3,9,11,4,2,6	124,125,96,255,136,154,153,119,121,121,107,153	EXD3	171.556	399.521	146.513	292.997	158.695	488.974	119.441	325.391	303.231	210.029	113.954	252.472
gga_circ_0009108	chrZ	57938252	57976281	+	38029	393	ENSGALG00000014661;	exon:57938253-57938376,exon:57944384-57944485,exon:57947401-57947501,exon:57976216-57976281	gsfz6_1,gsfz6_2,gsfz6_3,gsfz14_1,gsfz14_2,gsfz22_1,gsfz22_2,gsfz22_3,gsfz30_1,gsfz30_2,gsfz30_3	2,6,4,9,9,4,5,11,4,2,6	1.91208e+32	FAM172A	114.371	299.64	195.351	292.997	285.651	0	159.255	180.773	303.231	210.029	113.954	252.472
gga_circ_0001078	chr15	12613139	12617178	-	4039	416	ENSGALG00000008357;	exon:12613140-12613253,exon:12614876-12615052,exon:12617054-12617178	gsfz6_1,gsfz6_2,gsfz6_3,gsfz14_1,gsfz14_2,gsfz14_3,gsfz22_2,gsfz22_3,gsfz30_1,gsfz30_2,gsfz30_3	3,7,7,6,6,3,3,15,4,2,6	1.51145e+32	TPCN1	171.556	349.581	341.864	195.332	190.434	146.692	0	108.464	413.497	210.029	113.954	252.472
gga_circ_0004431	chr2	33459656	33462604	+	2948	159	ENSGALG00000011123;	exon:33462446-33462604	gsfz6_2,gsfz6_3,gsfz14_1,gsfz14_2,gsfz22_1,gsfz22_2,gsfz22_3,gsfz30_1,gsfz30_2,gsfz30_3	3,5,2,6,3,4,3,5,4,2	8.28806e+32	TAX1BP1	0	149.82	244.188	65.1105	190.434	0	119.441	144.618	82.6993	262.536	227.907	84.1574
gga_circ_0006258	chr4	29574307	29594168	-	19861	268	ENSGALG00000009880;	exon:29574308-29574462,exon:29579488-29579600	gsfz6_1,gsfz6_3,gsfz14_1,gsfz14_2,gsfz22_1,gsfz22_3,gsfz30_1,gsfz30_2,gsfz30_3	3,3,5,5,3,3,5,4,2	1.35109e+26	INPP4B	171.556	0	146.513	162.776	158.695	0	119.441	0	82.6993	262.536	227.907	84.1574
gga_circ_0009013	chrZ	45878745	45906194	-	27449	461	ENSGALG00000000220;	exon:45878746-45878859,exon:45881372-45881480,exon:45887984-45888068,exon:45906042-45906194	gsfz6_1,gsfz6_2,gsfz6_3,gsfz14_1,gsfz14_2,gsfz14_3,gsfz22_1,gsfz22_2,gsfz22_3,gsfz30_1,gsfz30_2,gsfz30_3	3,4,15,5,20,7,10,22,23,2,3,7	1.64133e+35	-	171.556	199.76	732.565	162.776	634.78	342.282	398.137	795.401	634.028	105.014	170.93	294.551
gga_circ_0004853	chr2	78659751	78679710	+	19959	290	n/a	intergenic_region:78659752-78659845,intergenic_region:78679515-78679710	gsfz6_1,gsfz6_2,gsfz6_3,gsfz14_1,gsfz14_2,gsfz14_3,gsfz22_1,gsfz22_2,gsfz22_3,gsfz30_1,gsfz30_2,gsfz30_3	11,3,16,6,15,8,15,16,20,2,3,7	95,122,133,69,160,116,115,116,317,86,78,82	--	629.039	149.82	781.403	195.332	476.085	391.179	597.205	578.474	551.329	105.014	170.93	294.551
gga_circ_0004060	chr2	130715135	130745261	+	30126	505	ENSGALG00000016079;	exon:130715136-130715218,exon:130721383-130721490,exon:130742001-130742151,exon:130745099-130745261	gsfz6_1,gsfz6_2,gsfz6_3,gsfz14_1,gsfz14_2,gsfz14_3,gsfz22_1,gsfz22_2,gsfz22_3,gsfz30_1,gsfz30_2,gsfz30_3	2,3,4,9,15,8,14,4,24,2,3,7	2.00212e+35	OXR1	114.371	149.82	195.351	292.997	476.085	391.179	557.391	144.618	661.594	105.014	170.93	294.551
gga_circ_0000442	chr11	10414709	10420236	-	5527	232	ENSGALG00000004951;	exon:10414710-10414824,exon:10420120-10420236	gsfz6_1,gsfz6_2,gsfz6_3,gsfz14_1,gsfz14_2,gsfz14_3,gsfz22_1,gsfz22_2,gsfz22_3,gsfz30_1,gsfz30_2,gsfz30_3	5,4,11,15,3,6,7,8,7,2,3,7	4.12311e+35	--	285.927	199.76	537.214	488.329	95.2169	293.384	278.696	289.237	192.965	105.014	170.93	294.551
gga_circ_0006773	chr4	88614900	88622552	-	7652	302	ENSGALG00000016026;	exon:88614901-88615047,exon:88618393-88618496,exon:88622502-88622552	gsfz6_1,gsfz6_2,gsfz6_3,gsfz14_1,gsfz14_2,gsfz14_3,gsfz22_1,gsfz22_2,gsfz22_3,gsfz30_1,gsfz30_2,gsfz30_3	2,2,7,8,12,6,3,8,3,6,3,2	1.21188e+46	C20orf194	114.371	99.8801	341.864	260.442	380.868	293.384	119.441	289.237	82.6993	315.043	170.93	84.1574
gga_circ_0009175	chrZ	81139956	81145203	+	5247	390	ENSGALG00000018874;	exon:81139957-81140040,exon:81144898-81145203	gsfz6_2,gsfz6_3,gsfz14_1,gsfz14_2,gsfz14_3,gsfz22_1,gsfz22_2,gsfz22_3,gsfz30_2	7,6,13,7,5,11,10,17,10	1.84124e+26	SNX24	0	349.581	293.026	423.218	222.173	244.487	437.95	361.546	468.629	0	569.768	0
gga_circ_0001367	chr18	3393816	3397071	-	3255	195	ENSGALG00000001577;	exon:3396877-3397071	gsfz6_1,gsfz6_2,gsfz6_3,gsfz14_1,gsfz14_2,gsfz14_3,gsfz22_1,gsfz22_2,gsfz22_3,gsfz30_1,gsfz30_2,gsfz30_3	8,7,7,2,2,6,6,5,19,3,5,3	144,157,126,92,106,111,104,97,141,103,126,115	FOXK2	457.483	349.581	341.864	65.1105	63.478	293.384	238.882	180.773	523.762	157.522	284.884	126.236
gga_circ_0000270	chr10	17979075	17985176	+	6101	341	ENSGALG00000007687;	exon:17979076-17979286,exon:17984520-17984597,exon:17985125-17985176	gsfz6_2,gsfz6_3,gsfz14_1,gsfz14_2,gsfz14_3,gsfz22_1,gsfz22_2,gsfz22_3,gsfz30_1,gsfz30_3	6,5,5,6,4,2,6,8,2,11	3.61539e+29	MAP2K1	0	299.64	244.188	162.776	190.434	195.589	79.6273	216.928	220.531	105.014	0	462.866
gga_circ_0004541	chr2	45344253	45367068	-	22815	484	ENSGALG00000011995;	exon:45344254-45344400,exon:45360112-45360182,exon:45365292-45365389,exon:45366583-45366658,exon:45366977-45367068	gsfz6_1,gsfz14_1,gsfz14_2,gsfz22_1,gsfz22_2,gsfz22_3,gsfz30_1,gsfz30_2,gsfz30_3	2,4,6,3,6,5,3,2,7	7.35834e+26	CLASP2	114.371	0	0	130.221	190.434	0	119.441	216.928	137.832	157.522	113.954	294.551
gga_circ_0003324	chr1	985555	988953	-	3398	324	ENSGALG00000008162;	intron:985556-985743,intron:988818-988953	gsfz6_1,gsfz6_2,gsfz6_3,gsfz14_2,gsfz14_3,gsfz22_1,gsfz22_3,gsfz30_1,gsfz30_2,gsfz30_3	2,2,4,9,4,3,8,7,2,2	110,110,139,141,135,96,171,116,132,133	FBXO18	114.371	99.8801	195.351	0	285.651	195.589	119.441	0	220.531	367.551	113.954	84.1574
gga_circ_0000559	chr11	6211696	6231081	+	19385	261	ENSGALG00000003891;	exon:6211697-6211756,exon:6230881-6231081	gsfz6_1,gsfz6_2,gsfz6_3,gsfz14_1,gsfz14_2,gsfz14_3,gsfz22_1,gsfz22_2,gsfz22_3,gsfz30_2,gsfz30_3	3,3,2,4,7,6,2,10,5,4,8	2.76225e+32	ZNF423	171.556	149.82	97.6753	130.221	222.173	293.384	79.6273	361.546	137.832	0	227.907	336.629
gga_circ_0001953	chr1	138695468	138709363	+	13895	403	ENSGALG00000016851;	exon:138695469-138695557,exon:138701959-138702053,exon:138702361-138702456,exon:138709241-138709363	gsfz6_1,gsfz6_2,gsfz6_3,gsfz14_1,gsfz14_2,gsfz14_3,gsfz22_1,gsfz22_2,gsfz22_3,gsfz30_1,gsfz30_2,gsfz30_3	3,9,4,7,9,4,9,3,4,4,4,3	8.7151e+35	ARHGEF7	171.556	449.461	195.351	227.887	285.651	195.589	358.323	108.464	110.266	210.029	227.907	126.236
gga_circ_0005075	chr3	103926936	103929792	-	2856	279	ENSGALG00000016504;	exon:103926937-103927077,exon:103929655-103929792	gsfz6_2,gsfz14_1,gsfz14_2,gsfz14_3,gsfz22_1,gsfz22_2,gsfz22_3,gsfz30_1,gsfz30_2,gsfz30_3	4,10,11,2,2,14,3,5,3,3	2.26279e+29	ITSN2	0	199.76	0	325.553	349.129	97.7947	79.6273	506.164	82.6993	262.536	170.93	126.236
gga_circ_0002166	chr1	165364682	165367715	-	3033	451	ENSGALG00000016955;	exon:165364683-165364885,exon:165366548-165366686,exon:165367607-165367715	gsfz6_1,gsfz6_2,gsfz6_3,gsfz14_1,gsfz14_2,gsfz14_3,gsfz22_1,gsfz22_2,gsfz22_3,gsfz30_1,gsfz30_2,gsfz30_3	5,4,11,3,12,3,5,5,6,2,5,4	1.32217e+35	VWA8	285.927	199.76	537.214	97.6658	380.868	146.692	199.068	180.773	165.399	105.014	284.884	168.315
gga_circ_0004548	chr2	46031673	46043593	+	11920	449	n/a	intergenic_region:46031674-46031842,intergenic_region:46040871-46040949,intergenic_region:46042458-46042517,intergenic_region:46043453-46043593	gsfz6_1,gsfz6_2,gsfz6_3,gsfz14_1,gsfz14_2,gsfz14_3,gsfz22_1,gsfz22_2,gsfz22_3,gsfz30_1,gsfz30_3	6,9,9,20,72,11,6,13,31,5,7	26,94,22,35,45,41,36,38,38,13,21	--	343.112	449.461	439.539	651.105	2285.21	537.871	238.882	470.01	854.559	262.536	0	294.551
gga_circ_0001904	chr1	136393350	136418972	+	25622	276	ENSGALG00000016817;	exon:136393351-136393454,exon:136405978-136406072,exon:136418896-136418972	gsfz6_1,gsfz6_2,gsfz6_3,gsfz14_1,gsfz14_2,gsfz14_3,gsfz22_1,gsfz22_2,gsfz22_3,gsfz30_1,gsfz30_3	9,4,4,5,3,5,3,6,10,5,7	2.70342e+32	RASA3	514.668	199.76	195.351	162.776	95.2169	244.487	119.441	216.928	275.664	262.536	0	294.551
gga_circ_0005012	chr2	98408754	98409516	-	762	124	ENSGALG00000008405;	intron:98409393-98409516	gsfz6_1,gsfz6_2,gsfz6_3,gsfz14_2,gsfz14_3,gsfz22_1,gsfz22_2,gsfz22_3,gsfz30_1,gsfz30_3	4,2,7,18,7,7,5,3,5,7	6.49812e+29	RALBP1	228.741	99.8801	341.864	0	571.302	342.282	278.696	180.773	82.6993	262.536	0	294.551
gga_circ_0008615	chr9	22863560	22865561	-	2001	372	ENSGALG00000010361;	exon:22863561-22863761,exon:22865391-22865561	gsfz6_1,gsfz6_2,gsfz14_1,gsfz14_2,gsfz14_3,gsfz22_1,gsfz22_2,gsfz22_3,gsfz30_1,gsfz30_3	5,9,14,7,2,6,3,9,9,2	7.58768e+29	MBNL1	285.927	449.461	0	455.774	222.173	97.7947	238.882	108.464	248.098	472.565	0	84.1574
gga_circ_0007632	chr6	31731768	31733492	+	1724	98	ENSGALG00000023401;	exon:31731769-31731866	gsfz6_2,gsfz6_3,gsfz14_1,gsfz14_2,gsfz14_3,gsfz22_1,gsfz22_3,gsfz30_1,gsfz30_3	3,4,8,13,3,12,4,9,2	1.41166e+26	ZRANB1	0	149.82	195.351	260.442	412.607	146.692	477.764	0	110.266	472.565	0	84.1574
gga_circ_0002403	chr1	184175437	184186072	+	10635	214	ENSGALG00000013489;	exon:184175438-184175651	gsfz6_1,gsfz14_1,gsfz14_2,gsfz22_1,gsfz22_2,gsfz22_3,gsfz30_1,gsfz30_3	4,3,12,2,2,5,9,2	1.91265e+23	CCDC82	228.741	0	0	97.6658	380.868	0	79.6273	72.3092	137.832	472.565	0	84.1574
gga_circ_0008056	chr7	34652708	34661753	+	9045	470	ENSGALG00000012484;	exon:34652709-34652860,exon:34653583-34653697,exon:34661551-34661753	gsfz6_3,gsfz14_1,gsfz14_2,gsfz14_3,gsfz22_1,gsfz22_2,gsfz22_3,gsfz30_1,gsfz30_2	2,5,2,3,4,4,7,3,7	93,53,62,64,36,50,53,57,85	RIF1	0	0	97.6753	162.776	63.478	146.692	159.255	144.618	192.965	157.522	398.838	0
gga_circ_0005166	chr3	109425144	109430411	-	5267	273	ENSGALG00000016710;	exon:109425145-109425232,exon:109428479-109428567,exon:109430316-109430411	gsfz6_1,gsfz6_3,gsfz14_1,gsfz14_2,gsfz14_3,gsfz22_1,gsfz22_2,gsfz22_3,gsfz30_1,gsfz30_2,gsfz30_3	2,15,13,6,11,21,12,18,2,2,8	2.8816e+32	CYP39A1	114.371	0	732.565	423.218	190.434	537.871	836.087	433.855	496.196	105.014	113.954	336.629
gga_circ_0002093	chr1	153595419	153607004	+	11585	447	ENSGALG00000016915;	exon:153595420-153595644,exon:153605247-153605366,exon:153606903-153607004	gsfz6_2,gsfz6_3,gsfz14_1,gsfz14_2,gsfz14_3,gsfz22_1,gsfz22_2,gsfz22_3,gsfz30_1,gsfz30_2,gsfz30_3	6,4,6,14,5,5,6,17,2,2,8	4.22494e+32	MYCBP2	0	299.64	195.351	195.332	444.346	244.487	199.068	216.928	468.629	105.014	113.954	336.629
gga_circ_0005903	chr3	72581074	72585914	-	4840	270	ENSGALG00000015590;	exon:72581075-72581157,exon:72583972-72584048,exon:72585805-72585914	gsfz6_1,gsfz6_2,gsfz6_3,gsfz14_1,gsfz14_2,gsfz14_3,gsfz22_1,gsfz22_2,gsfz22_3,gsfz30_1,gsfz30_2,gsfz30_3	3,3,3,4,12,4,9,5,9,2,2,8	1.3516e+35	MANEA	171.556	149.82	146.513	130.221	380.868	195.589	358.323	180.773	248.098	105.014	113.954	336.629
gga_circ_0003171	chr1	76002574	76005097	-	2523	313	ENSGALG00000014361;	exon:76002575-76002668,exon:76003031-76003154,exon:76005003-76005097	gsfz6_2,gsfz6_3,gsfz14_1,gsfz14_2,gsfz22_1,gsfz22_3,gsfz30_1,gsfz30_2,gsfz30_3	2,3,6,5,9,5,6,2,3	2.04253e+26	MAN1A2	0	99.8801	146.513	195.332	158.695	0	358.323	0	137.832	315.043	113.954	126.236
gga_circ_0008730	chrW	60931	62712	+	1781	217	ENSGALG00000005785;	exon:60932-61085,exon:62650-62712	gsfz6_1,gsfz6_2,gsfz14_1,gsfz14_2,gsfz14_3,gsfz22_1,gsfz22_2,gsfz22_3,gsfz30_1,gsfz30_2,gsfz30_3	5,10,10,5,7,7,12,7,3,4,4	2.68249e+32	-	285.927	499.401	0	325.553	158.695	342.282	278.696	433.855	192.965	157.522	227.907	168.315
gga_circ_0004152	chr2	145310600	145316141	-	5541	337	ENSGALG00000016171;	exon:145311450-145311587,exon:145312838-145312924,exon:145316030-145316141	gsfz6_1,gsfz6_2,gsfz6_3,gsfz14_1,gsfz14_2,gsfz14_3,gsfz22_1,gsfz22_2,gsfz22_3,gsfz30_1,gsfz30_2,gsfz30_3	7,6,4,6,5,7,4,7,6,3,4,4	1.03864e+40	FAK	400.297	299.64	195.351	195.332	158.695	342.282	159.255	253.082	165.399	157.522	227.907	168.315
gga_circ_0004241	chr2	16748979	16770477	+	21498	287	ENSGALG00000007721;	exon:16748980-16749162,exon:16752986-16753010,exon:16770399-16770477	gsfz6_3,gsfz14_1,gsfz14_2,gsfz14_3,gsfz22_1,gsfz22_2,gsfz22_3,gsfz30_1,gsfz30_2,gsfz30_3	7,4,9,5,4,7,5,3,4,4	4.64553e+29	ARHGAP21	0	0	341.864	130.221	285.651	244.487	159.255	253.082	137.832	157.522	227.907	168.315
gga_circ_0002788	chr1	45693281	45700234	-	6953	299	ENSGALG00000011456;	exon:45693282-45693415,exon:45700070-45700234	gsfz6_2,gsfz6_3,gsfz14_1,gsfz14_2,gsfz14_3,gsfz22_1,gsfz22_2,gsfz22_3,gsfz30_1,gsfz30_2,gsfz30_3	6,4,5,2,4,2,7,6,3,4,4	3.05331e+32	CDK17	0	299.64	195.351	162.776	63.478	195.589	79.6273	253.082	165.399	157.522	227.907	168.315
gga_circ_0004555	chr2	46975142	46987132	+	11990	264	ENSGALG00000012093;	exon:46975143-46975292,exon:46986112-46986152,exon:46987060-46987132	gsfz6_2,gsfz6_3,gsfz14_1,gsfz14_2,gsfz14_3,gsfz22_1,gsfz22_3,gsfz30_1,gsfz30_2,gsfz30_3	4,4,5,7,3,7,3,3,4,4	2.68299e+29	ELMO1	0	199.76	195.351	162.776	222.173	146.692	278.696	0	82.6993	157.522	227.907	168.315
gga_circ_0005738	chr3	51009560	51012322	+	2762	285	ENSGALG00000013710;	exon:51009561-51009647,exon:51010952-51011026,exon:51012200-51012322	gsfz6_1,gsfz6_2,gsfz6_3,gsfz14_1,gsfz14_2,gsfz14_3,gsfz22_1,gsfz22_2,gsfz22_3,gsfz30_2,gsfz30_3	13,14,18,4,6,12,7,23,16,6,5	1.27113e+37	SNX9	743.409	699.161	879.078	130.221	190.434	586.768	278.696	831.556	441.063	0	341.861	210.393
gga_circ_0000360	chr10	6445337	6454153	+	8816	429	ENSGALG00000004212;	exon:6445338-6445488,exon:6452932-6453050,exon:6453995-6454153	gsfz6_1,gsfz6_2,gsfz6_3,gsfz14_1,gsfz14_2,gsfz14_3,gsfz22_1,gsfz22_2,gsfz22_3,gsfz30_1,gsfz30_2	7,3,6,10,10,6,9,4,12,4,6	7.42521e+32	ADAM10	400.297	149.82	293.026	325.553	317.39	293.384	358.323	144.618	330.797	210.029	341.861	0
gga_circ_0006411	chr4	39814431	39814734	-	303	303	ENSGALG00000010706;	exon:39814432-39814734	gsfz6_2,gsfz14_1,gsfz14_2,gsfz14_3,gsfz22_1,gsfz22_2,gsfz22_3,gsfz30_1,gsfz30_2	3,7,5,4,4,2,11,4,6	41,130,21,53,21,18,88,19,128	TENM3	0	149.82	0	227.887	158.695	195.589	159.255	72.3092	303.231	210.029	341.861	0
gga_circ_0003785	chr28	498828	504216	-	5388	495	ENSGALG00000000352;	exon:498829-498879,exon:500106-500230,exon:500553-500645,exon:503539-503624,exon:504077-504216	gsfz6_2,gsfz6_3,gsfz14_1,gsfz14_2,gsfz14_3,gsfz22_2,gsfz30_2,gsfz30_3	6,3,8,2,5,6,3,9	2.71232e+23	TIMM44	0	299.64	146.513	260.442	63.478	244.487	0	216.928	0	0	170.93	378.708
gga_circ_0001756	chr1	123409418	123413574	-	4156	308	ENSGALG00000016598;	exon:123409419-123409503,exon:123409929-123410028,exon:123413452-123413574	gsfz6_1,gsfz6_2,gsfz6_3,gsfz14_1,gsfz14_2,gsfz14_3,gsfz22_1,gsfz22_2,gsfz22_3,gsfz30_1,gsfz30_2,gsfz30_3	7,3,5,9,11,4,4,10,12,4,3,4	1.56233e+35	MSL3	400.297	149.82	244.188	292.997	349.129	195.589	159.255	361.546	330.797	210.029	170.93	168.315
gga_circ_0006903	chr5	16245658	16249287	-	3629	582	ENSGALG00000007330;	exon:16245659-16245756,exon:16245878-16245925,exon:16246230-16246317,exon:16247521-16247671,exon:16248313-16248440,exon:16249219-16249287	gsfz6_3,gsfz14_1,gsfz14_2,gsfz14_3,gsfz22_1,gsfz22_2,gsfz22_3,gsfz30_1,gsfz30_2,gsfz30_3	4,3,3,4,9,3,2,4,3,4	4.66471e+29	CTNND1	0	0	195.351	97.6658	95.2169	195.589	358.323	108.464	55.1329	210.029	170.93	168.315
gga_circ_0003572	chr23	2596340	2599070	+	2730	377	ENSGALG00000001329;	exon:2596341-2596552,exon:2598310-2598366,exon:2598499-2598543,exon:2599008-2599070	gsfz6_2,gsfz6_3,gsfz14_1,gsfz14_2,gsfz14_3,gsfz22_1,gsfz22_2,gsfz22_3,gsfz30_1,gsfz30_2,gsfz30_3	2,2,11,9,6,4,4,7,4,3,4	5.28417e+34	EPB41	0	99.8801	97.6753	358.108	285.651	293.384	159.255	144.618	192.965	210.029	170.93	168.315
gga_circ_0008460	chr8	5017829	5022314	+	4485	290	ENSGALG00000021047;	exon:5017830-5018019,exon:5022215-5022314	gsfz6_1,gsfz6_2,gsfz6_3,gsfz14_2,gsfz14_3,gsfz22_1,gsfz22_2,gsfz22_3,gsfz30_1,gsfz30_2	6,3,3,6,2,6,7,6,5,5	1.85163e+29	KIFAP3	343.112	149.82	146.513	0	190.434	97.7947	238.882	253.082	165.399	262.536	284.884	0
gga_circ_0006816	chr4	89535584	89536876	+	1292	252	ENSGALG00000016098;	exon:89535585-89535668,exon:89535800-89535846,exon:89536756-89536876	gsfz6_1,gsfz6_2,gsfz6_3,gsfz14_1,gsfz14_3,gsfz22_1,gsfz22_2,gsfz22_3,gsfz30_1,gsfz30_2	3,3,3,3,7,2,5,3,5,5	135,96,145,173,167,162,171,103,144,188	EXOC6B	171.556	149.82	146.513	97.6658	0	342.282	79.6273	180.773	82.6993	262.536	284.884	0
gga_circ_0004788	chr2	65368383	65387776	-	19393	313	ENSGALG00000012805;	exon:65368384-65368535,exon:65387616-65387776	gsfz6_2,gsfz6_3,gsfz14_2,gsfz14_3,gsfz22_1,gsfz22_2,gsfz22_3,gsfz30_3	2,2,15,2,2,13,14,13	2.13166e+23	FARS2	0	99.8801	97.6753	0	476.085	97.7947	79.6273	470.01	385.93	0	0	547.023
gga_circ_0009104	chrZ	57655721	57665882	-	10161	508	ENSGALG00000027932;	exon:57655722-57655880,exon:57659211-57659264,exon:57660271-57660402,exon:57665720-57665882	gsfz6_2,gsfz6_3,gsfz14_1,gsfz14_2,gsfz14_3,gsfz22_1,gsfz22_2,gsfz22_3,gsfz30_1,gsfz30_3	7,5,7,9,9,5,4,10,4,8	30,40,40,45,28,34,39,38,41,50	SLF1	0	349.581	244.188	227.887	285.651	440.076	199.068	144.618	275.664	210.029	0	336.629
gga_circ_0004042	chr2	129787815	129796162	-	8347	396	ENSGALG00000016077;	exon:129787816-129788018,exon:129790014-129790149,exon:129796106-129796162	gsfz6_1,gsfz6_2,gsfz6_3,gsfz14_1,gsfz14_2,gsfz14_3,gsfz22_1,gsfz22_2,gsfz22_3,gsfz30_1,gsfz30_2,gsfz30_3	3,2,2,2,2,4,6,2,2,5,2,4	2.83293e+35	LRP12	171.556	99.8801	97.6753	65.1105	63.478	195.589	238.882	72.3092	55.1329	262.536	113.954	168.315
gga_circ_0004745	chr2	60449037	60452934	-	3897	340	ENSGALG00000012685;	exon:60449038-60449149,exon:60451891-60452015,exon:60452832-60452934	gsfz6_1,gsfz6_2,gsfz6_3,gsfz14_1,gsfz14_2,gsfz14_3,gsfz22_1,gsfz22_2,gsfz22_3,gsfz30_1,gsfz30_2,gsfz30_3	5,2,7,5,2,4,5,7,6,2,4,5	109,113,161,123,115,141,123,163,92,103,119,165	KDM1B	285.927	99.8801	341.864	162.776	63.478	195.589	199.068	253.082	165.399	105.014	227.907	210.393
gga_circ_0005699	chr3	47516022	47530181	+	14159	242	ENSGALG00000012388;	exon:47516023-47516127,exon:47517144-47517175,exon:47519702-47519806	gsfz6_1,gsfz6_2,gsfz6_3,gsfz14_1,gsfz14_2,gsfz14_3,gsfz22_1,gsfz22_2,gsfz22_3,gsfz30_1,gsfz30_2,gsfz30_3	4,4,5,3,6,2,4,3,8,2,4,5	1.59259e+35	PCMT1	228.741	199.76	244.188	97.6658	190.434	97.7947	159.255	108.464	220.531	105.014	227.907	210.393
gga_circ_0007035	chr5	30776068	30786196	-	10128	304	ENSGALG00000009801;	exon:30776069-30776174,exon:30782954-30783021,exon:30785691-30785740,exon:30786117-30786196	gsfz6_2,gsfz6_3,gsfz14_1,gsfz14_2,gsfz22_1,gsfz22_2,gsfz22_3,gsfz30_1,gsfz30_2,gsfz30_3	2,3,3,3,2,3,5,2,4,5	61,64,76,68,73,68,88,45,63,87	C5H15ORF41	0	99.8801	146.513	97.6658	95.2169	0	79.6273	108.464	137.832	105.014	227.907	210.393
gga_circ_0003779	chr28	4174137	4176320	-	2183	237	ENSGALG00000003959;	exon:4174138-4174226,exon:4174839-4174914,exon:4176249-4176320	gsfz6_2,gsfz14_1,gsfz22_1,gsfz22_2,gsfz30_1,gsfz30_2,gsfz30_3	4,7,2,2,2,4,5	2.42341e+20	AP1M1	0	199.76	0	227.887	0	0	79.6273	72.3092	0	105.014	227.907	210.393
gga_circ_0008020	chr7	30086777	30088047	+	1270	420	ENSGALG00000012246;	exon:30086778-30086986,exon:30087837-30088047	gsfz6_1,gsfz6_2,gsfz6_3,gsfz14_2,gsfz14_3,gsfz22_1,gsfz22_2,gsfz22_3,gsfz30_1,gsfz30_2	3,2,5,2,3,13,2,12,6,4	3.50402e+29	R3HDM1	171.556	99.8801	244.188	0	63.478	146.692	517.578	72.3092	330.797	315.043	227.907	0
gga_circ_0002597	chr1	26718537	26728366	+	9829	316	ENSGALG00000009440;	exon:26718538-26718679,exon:26728193-26728366	gsfz6_1,gsfz6_3,gsfz14_1,gsfz14_2,gsfz14_3,gsfz22_1,gsfz22_2,gsfz22_3,gsfz30_1,gsfz30_2	4,4,3,7,6,7,10,4,6,4	1.47157e+29	C1H7ORF60	228.741	0	195.351	97.6658	222.173	293.384	278.696	361.546	110.266	315.043	227.907	0
gga_circ_0003186	chr1	78760918	78762498	+	1580	498	ENSGALG00000014816;	exon:78760919-78761150,exon:78762233-78762498	gsfz6_1,gsfz6_2,gsfz14_1,gsfz14_2,gsfz14_3,gsfz22_1,gsfz22_2,gsfz22_3,gsfz30_1,gsfz30_2	3,3,3,5,6,5,7,2,6,4	80,106,135,107,110,79,87,150,76,87	SPICE1	171.556	149.82	0	97.6658	158.695	293.384	199.068	253.082	55.1329	315.043	227.907	0
gga_circ_0003941	chr2	117639713	117648491	-	8778	344	ENSGALG00000015644;	exon:117639714-117639849,exon:117648284-117648491	gsfz6_1,gsfz6_2,gsfz6_3,gsfz14_1,gsfz14_2,gsfz14_3,gsfz22_1,gsfz22_2,gsfz22_3,gsfz30_1,gsfz30_2,gsfz30_3	13,8,9,11,13,3,12,6,13,3,3,5	4.84534e+35	STAU2	743.409	399.521	439.539	358.108	412.607	146.692	477.764	216.928	358.364	157.522	170.93	210.393
gga_circ_0007380	chr6	10818213	10825878	-	7665	498	ENSGALG00000004345;	exon:10818214-10818336,exon:10825504-10825878	gsfz6_1,gsfz6_2,gsfz6_3,gsfz14_1,gsfz14_2,gsfz22_2,gsfz22_3,gsfz30_1,gsfz30_2,gsfz30_3	8,9,3,10,5,6,7,3,3,5	83,32,63,59,45,69,33,59,98,77	OIT3	457.483	449.461	146.513	325.553	158.695	0	0	216.928	192.965	157.522	170.93	210.393
gga_circ_0008963	chrZ	40166199	40177507	+	11308	371	ENSGALG00000012594;	exon:40166200-40166274,exon:40166511-40166582,exon:40173792-40173860,exon:40177353-40177507	gsfz6_1,gsfz6_2,gsfz6_3,gsfz14_1,gsfz14_2,gsfz14_3,gsfz22_1,gsfz22_2,gsfz22_3,gsfz30_2,gsfz30_3	6,4,5,8,29,13,3,8,36,5,6	43,31,31,38,133,105,56,136,117,36,58	NTRK2	343.112	199.76	244.188	260.442	920.43	635.666	119.441	289.237	992.392	0	284.884	252.472
gga_circ_0005791	chr3	56669243	56674850	-	5607	450	ENSGALG00000002896;	exon:56669244-56669331,exon:56670917-56670986,exon:56672005-56672132,exon:56673179-56673210,exon:56674719-56674850	gsfz6_1,gsfz6_3,gsfz14_1,gsfz14_2,gsfz14_3,gsfz22_1,gsfz22_2,gsfz22_3,gsfz30_2,gsfz30_3	3,7,8,4,6,4,4,5,5,6	44,35,40,91,56,75,78,67,118,121	ENPP1	171.556	0	341.864	260.442	126.956	293.384	159.255	144.618	137.832	0	284.884	252.472
gga_circ_0007151	chr5	43426361	43430501	-	4140	224	ENSGALG00000010698;	exon:43426362-43426469,exon:43427127-43427242	gsfz6_1,gsfz6_2,gsfz14_1,gsfz14_2,gsfz14_3,gsfz22_1,gsfz22_3,gsfz30_2,gsfz30_3	3,2,3,5,3,3,5,5,6	3.55375e+26	RPS6KA5	171.556	99.8801	0	97.6658	158.695	146.692	119.441	0	137.832	0	284.884	252.472
gga_circ_0002125	chr1	15959266	15962957	-	3691	64	ENSGALG00000019397;	exon:15959267-15959330	gsfz6_1,gsfz6_2,gsfz6_3,gsfz14_1,gsfz14_2,gsfz14_3,gsfz22_1,gsfz22_2,gsfz22_3,gsfz30_1,gsfz30_3	6,10,6,4,13,9,6,10,17,7,4	59,42,78,87,81,85,86,99,75,103,110	CERK	343.112	499.401	293.026	130.221	412.607	440.076	238.882	361.546	468.629	367.551	0	168.315
gga_circ_0005964	chr3	78950651	78952865	+	2214	312	ENSGALG00000015889;	exon:78950652-78950722,exon:78951517-78951617,exon:78951712-78951752,exon:78952767-78952865	gsfz6_2,gsfz6_3,gsfz14_1,gsfz14_2,gsfz14_3,gsfz22_1,gsfz22_2,gsfz22_3,gsfz30_1,gsfz30_3	5,3,3,3,3,3,4,6,7,4	1.99235e+29	PHIP	0	249.7	146.513	97.6658	95.2169	146.692	119.441	144.618	165.399	367.551	0	168.315
gga_circ_0004926	chr2	8660138	8661624	+	1486	309	ENSGALG00000006477;	exon:8660139-8660247,exon:8660658-8660747,exon:8661515-8661624	gsfz6_1,gsfz6_2,gsfz6_3,gsfz14_1,gsfz14_2,gsfz14_3,gsfz22_2,gsfz22_3,gsfz30_2,gsfz30_3	3,3,6,10,9,2,13,13,2,10	1.02086e+33	DNAJB6	171.556	149.82	293.026	325.553	285.651	97.7947	0	470.01	358.364	0	113.954	420.787
gga_circ_0004543	chr2	45360111	45367068	-	6957	337	ENSGALG00000011995;	exon:45360112-45360182,exon:45365292-45365389,exon:45366583-45366658,exon:45366977-45367068	gsfz6_1,gsfz6_2,gsfz6_3,gsfz14_1,gsfz14_2,gsfz14_3,gsfz22_1,gsfz22_2,gsfz22_3,gsfz30_1,gsfz30_2,gsfz30_3	6,8,8,12,4,6,12,12,5,4,2,5	6.67609e+35	CLASP2	343.112	399.521	390.701	390.663	126.956	293.384	477.764	433.855	137.832	210.029	113.954	210.393
gga_circ_0005197	chr3	109664476	109673167	+	8691	282	ENSGALG00000016720;	exon:109664477-109664661,exon:109672682-109672718,exon:109673108-109673167	gsfz6_1,gsfz6_3,gsfz14_1,gsfz14_3,gsfz22_1,gsfz22_2,gsfz30_1,gsfz30_2,gsfz30_3	4,3,3,4,4,6,4,2,5	5.9469e+30	CD2AP	228.741	0	146.513	97.6658	0	195.589	159.255	216.928	0	210.029	113.954	210.393
gga_circ_0001989	chr1	143815650	143884758	-	69108	374	n/a	intergenic_region:143815651-143815896,intergenic_region:143884631-143884758	gsfz6_1,gsfz6_2,gsfz6_3,gsfz14_2,gsfz14_3,gsfz22_1,gsfz22_3,gsfz30_1,gsfz30_2,gsfz30_3	3,3,3,3,6,2,3,4,2,5	2.15232e+29	--	171.556	149.82	146.513	0	95.2169	293.384	79.6273	0	82.6993	210.029	113.954	210.393
gga_circ_0007897	chr7	17614476	17650915	+	36439	411	ENSGALG00000009569;	exon:17614477-17614595,exon:17618103-17618174,exon:17650402-17650513,exon:17650808-17650915	gsfz6_2,gsfz14_1,gsfz14_2,gsfz14_3,gsfz22_1,gsfz22_2,gsfz22_3,gsfz30_1,gsfz30_2	5,9,5,2,16,2,14,8,2	2.39325e+26	TLK1	0	249.7	0	292.997	158.695	97.7947	637.019	72.3092	385.93	420.058	113.954	0
gga_circ_0006924	chr5	18664252	18664598	+	346	346	ENSGALG00000007895;	exon:18664253-18664598	gsfz6_1,gsfz6_2,gsfz6_3,gsfz14_1,gsfz14_2,gsfz14_3,gsfz22_1,gsfz22_2,gsfz22_3,gsfz30_1,gsfz30_2	5,6,4,2,9,4,7,5,11,8,2	118,103,80,190,207,92,120,127,180,64,128	LDLRAD3	285.927	299.64	195.351	65.1105	285.651	195.589	278.696	180.773	303.231	420.058	113.954	0
gga_circ_0007914	chr7	18600977	18612919	+	11942	109	ENSGALG00000010930;	exon:18600978-18601086	gsfz6_1,gsfz6_2,gsfz14_3,gsfz22_1,gsfz30_1,gsfz30_2,gsfz30_3	3,2,4,2,2,6,2	138,90,149,254,77,287,372	STK39	171.556	99.8801	0	0	0	195.589	79.6273	0	0	105.014	341.861	84.1574
gga_circ_0006834	chr5	11008630	11016453	-	7823	391	ENSGALG00000006090;	exon:11008631-11008731,exon:11009891-11009963,exon:11011645-11011749,exon:11016342-11016453	gsfz6_1,gsfz6_3,gsfz14_2,gsfz22_1,gsfz22_2,gsfz22_3,gsfz30_1,gsfz30_2,gsfz30_3	2,2,3,3,3,3,2,3,6	1.56177e+26	PLEKHA7	114.371	0	97.6753	0	95.2169	0	119.441	108.464	82.6993	105.014	170.93	252.472
gga_circ_0005727	chr3	50465763	50531687	+	65924	195	ENSGALG00000013683;	exon:50465764-50465958	gsfz6_1,gsfz6_2,gsfz6_3,gsfz14_1,gsfz14_2,gsfz14_3,gsfz22_1,gsfz22_2,gsfz22_3,gsfz30_1,gsfz30_2,gsfz30_3	3,16,5,2,4,7,6,6,9,3,5,2	1.96207e+35	ARID1B	171.556	799.041	244.188	65.1105	126.956	342.282	238.882	216.928	248.098	157.522	284.884	84.1574
gga_circ_0007262	chr5	54431966	54439242	-	7276	285	ENSGALG00000011917;	exon:54431967-54432024,exon:54434103-54434211,exon:54439125-54439242	gsfz6_1,gsfz6_2,gsfz14_1,gsfz14_2,gsfz14_3,gsfz22_1,gsfz22_2,gsfz22_3,gsfz30_1,gsfz30_2,gsfz30_3	2,4,7,6,4,3,2,8,3,5,2	7.22911e+32	PPM1A	114.371	199.76	0	227.887	190.434	195.589	119.441	72.3092	220.531	157.522	284.884	84.1574
gga_circ_0000744	chr12	6627609	6634376	-	6767	275	ENSGALG00000026154;	exon:6627610-6627681,exon:6629042-6629101,exon:6634234-6634376	gsfz6_2,gsfz6_3,gsfz14_1,gsfz14_2,gsfz14_3,gsfz22_1,gsfz22_3,gsfz30_1,gsfz30_3	5,5,3,8,6,7,11,6,5	276,115,111,95,149,93,143,112,128	CARD19	0	249.7	244.188	97.6658	253.912	293.384	278.696	0	303.231	315.043	0	210.393
gga_circ_0002308	chr1	174207932	174212744	-	4812	479	ENSGALG00000017076;	exon:174207933-174208077,exon:174209800-174209919,exon:174210887-174210986,exon:174212631-174212744	gsfz6_2,gsfz6_3,gsfz14_1,gsfz14_2,gsfz14_3,gsfz22_2,gsfz22_3,gsfz30_1,gsfz30_3	7,4,5,7,2,3,7,6,5	2.99389e+26	B3GLCT	0	349.581	195.351	162.776	222.173	97.7947	0	108.464	192.965	315.043	0	210.393
gga_circ_0005425	chr3	25951105	25961868	+	10763	394	ENSGALG00000010005;	exon:25951106-25951296,exon:25961666-25961868	gsfz6_1,gsfz6_2,gsfz6_3,gsfz14_1,gsfz14_2,gsfz14_3,gsfz22_1,gsfz22_2,gsfz22_3,gsfz30_2,gsfz30_3	5,2,9,3,12,17,12,14,12,4,7	2.35711e+41	EPAS1	285.927	99.8801	439.539	97.6658	380.868	831.255	477.764	506.164	330.797	0	227.907	294.551
gga_circ_0002415	chr1	184728554	184732974	+	4420	339	ENSGALG00000017207;	exon:184728555-184728693,exon:184731925-184732013,exon:184732864-184732974	gsfz6_1,gsfz6_2,gsfz6_3,gsfz14_1,gsfz14_2,gsfz14_3,gsfz22_1,gsfz30_2,gsfz30_3	5,9,6,4,6,7,7,4,7	6.89918e+26	CWC15	285.927	449.461	293.026	130.221	190.434	342.282	278.696	0	0	0	227.907	294.551
gga_circ_0004764	chr2	62055282	62076085	+	20803	304	ENSGALG00000012715;	exon:62055283-62055407,exon:62058972-62059072,exon:62076008-62076085	gsfz6_2,gsfz14_1,gsfz14_2,gsfz14_3,gsfz22_1,gsfz22_3,gsfz30_1,gsfz30_2,gsfz30_3	4,2,5,2,5,6,4,4,2	266,18,45,46,15,30,50,29,22	CAP2	0	199.76	0	65.1105	158.695	97.7947	199.068	0	165.399	210.029	227.907	84.1574
gga_circ_0007579	chr6	27719746	27726671	+	6925	198	ENSGALG00000009152;	exon:27719747-27719830,exon:27721793-27721906	gsfz6_1,gsfz6_2,gsfz6_3,gsfz14_1,gsfz14_2,gsfz14_3,gsfz22_1,gsfz22_2,gsfz22_3,gsfz30_1,gsfz30_2,gsfz30_3	4,7,10,9,34,3,5,2,13,5,3,2	153,91,103,108,137,147,81,113,174,89,79,161	ATRNL1	228.741	349.581	488.377	292.997	1079.13	146.692	199.068	72.3092	358.364	262.536	170.93	84.1574
gga_circ_0006189	chr4	18644351	18649225	-	4874	331	ENSGALG00000009177;	exon:18644352-18644468,exon:18646108-18646174,exon:18648087-18648180,exon:18649173-18649225	gsfz6_1,gsfz6_2,gsfz6_3,gsfz14_1,gsfz14_2,gsfz14_3,gsfz22_1,gsfz22_2,gsfz22_3,gsfz30_1,gsfz30_2,gsfz30_3	4,2,8,7,10,5,3,8,16,2,5,3	3.31339e+35	FMR1	228.741	99.8801	390.701	227.887	317.39	244.487	119.441	289.237	441.063	105.014	284.884	126.236
gga_circ_0007869	chr7	16189182	16197035	+	7853	463	ENSGALG00000009287;	exon:16189183-16189332,exon:16190328-16190534,exon:16196930-16197035	gsfz6_2,gsfz6_3,gsfz14_1,gsfz14_2,gsfz14_3,gsfz22_1,gsfz22_2,gsfz22_3,gsfz30_1,gsfz30_2,gsfz30_3	6,8,5,7,6,3,8,11,2,5,3	2.75286e+32	ATF2	0	299.64	390.701	162.776	222.173	293.384	119.441	289.237	303.231	105.014	284.884	126.236
gga_circ_0000491	chr11	17920554	17920934	-	380	303	ENSGALG00000006340;	exon:17920555-17920680,exon:17920758-17920934	gsfz6_2,gsfz6_3,gsfz14_1,gsfz22_1,gsfz22_2,gsfz22_3,gsfz30_1,gsfz30_2,gsfz30_3	3,13,15,6,9,3,2,5,3	4.25582e+26	PIEZO1	0	149.82	634.89	488.329	0	0	238.882	325.391	82.6993	105.014	284.884	126.236
gga_circ_0005496	chr3	31447658	31451795	+	4137	318	ENSGALG00000010580;	exon:31447659-31447732,exon:31449547-31449625,exon:31451631-31451795	gsfz6_1,gsfz6_2,gsfz14_1,gsfz14_2,gsfz14_3,gsfz22_1,gsfz22_2,gsfz22_3,gsfz30_1,gsfz30_2,gsfz30_3	2,8,11,7,6,2,2,5,2,5,3	9.28938e+37	STRN	114.371	399.521	0	358.108	222.173	293.384	79.6273	72.3092	137.832	105.014	284.884	126.236
gga_circ_0008223	chr8	11916370	11919640	-	3270	284	ENSGALG00000005552;	exon:11916371-11916481,exon:11919468-11919640	gsfz6_1,gsfz14_2,gsfz22_3,gsfz30_1,gsfz30_2,gsfz30_3	6,9,4,2,5,3	1.37163e+17	PTBP2	343.112	0	0	0	285.651	0	0	0	110.266	105.014	284.884	126.236
gga_circ_0008911	chrZ	30838299	30857179	-	18880	396	ENSGALG00000005846;	exon:30838300-30838496,exon:30856981-30857179	gsfz6_1,gsfz6_2,gsfz6_3,gsfz14_1,gsfz14_2,gsfz22_1,gsfz22_2,gsfz22_3,gsfz30_1,gsfz30_3	3,8,2,4,9,7,10,10,5,6	2.38207e+29	MPDZ	171.556	399.521	97.6753	130.221	285.651	0	278.696	361.546	275.664	262.536	0	252.472
gga_circ_0003525	chr22	222829	230476	-	7647	490	ENSGALG00000000098;	exon:222830-222910,exon:223581-223649,exon:225294-225373,exon:226788-226821,exon:227608-227689,exon:229887-229958,exon:230405-230476	gsfz6_1,gsfz6_2,gsfz6_3,gsfz14_1,gsfz14_2,gsfz14_3,gsfz22_1,gsfz22_2,gsfz22_3,gsfz30_1,gsfz30_2,gsfz30_3	8,9,9,8,35,10,8,12,31,2,2,7	5.48423e+35	ANTXR1	457.483	449.461	439.539	260.442	1110.86	488.974	318.509	433.855	854.559	105.014	113.954	294.551
gga_circ_0006926	chr5	18739243	18744324	+	5081	404	ENSGALG00000007920;	exon:18739244-18739517,exon:18740834-18740914,exon:18744276-18744324	gsfz6_1,gsfz6_3,gsfz14_1,gsfz14_2,gsfz14_3,gsfz22_1,gsfz22_2,gsfz22_3,gsfz30_1,gsfz30_2,gsfz30_3	4,5,6,5,3,6,11,9,2,2,7	8.64927e+35	PRR5L	228.741	0	244.188	195.332	158.695	146.692	238.882	397.701	248.098	105.014	113.954	294.551
gga_circ_0008614	chr9	22858385	22858643	-	258	258	ENSGALG00000010361;	exon:22858386-22858643	gsfz6_1,gsfz6_2,gsfz6_3,gsfz14_1,gsfz14_2,gsfz22_1,gsfz22_2,gsfz22_3,gsfz30_2	2,2,7,7,3,11,4,3,9	6.03607e+26	MBNL1	114.371	99.8801	341.864	227.887	95.2169	0	437.95	144.618	82.6993	0	512.791	0
gga_circ_0004292	chr2	198131	201243	-	3112	336	ENSGALG00000013341;	exon:198132-198293,exon:201070-201243	gsfz6_1,gsfz6_3,gsfz14_1,gsfz14_2,gsfz14_3,gsfz22_1,gsfz22_2,gsfz22_3,gsfz30_1,gsfz30_2,gsfz30_3	9,5,5,10,5,4,10,5,3,4,3	33,25,30,20,20,35,26,10,22,19,29	AGAP3	514.668	0	244.188	162.776	317.39	244.487	159.255	361.546	137.832	157.522	227.907	126.236
gga_circ_0001512	chr19	7316978	7322121	+	5143	349	ENSGALG00000005160;	exon:7316979-7317080,exon:7318791-7318926,exon:7322011-7322121	gsfz6_1,gsfz6_2,gsfz6_3,gsfz14_1,gsfz14_2,gsfz14_3,gsfz22_1,gsfz22_2,gsfz22_3,gsfz30_2,gsfz30_3	5,4,3,4,8,4,10,6,14,6,4	3.01228e+32	VMP1	285.927	199.76	146.513	130.221	253.912	195.589	398.137	216.928	385.93	0	341.861	168.315
gga_circ_0006929	chr5	18739243	18760252	+	21009	629	ENSGALG00000007920;	exon:18739244-18739517,exon:18755206-18755292,exon:18758554-18758694,exon:18760126-18760252	gsfz6_3,gsfz14_1,gsfz14_2,gsfz22_1,gsfz22_2,gsfz22_3,gsfz30_2,gsfz30_3	6,3,10,7,3,11,6,4	9.06121e+26	PRR5L	0	0	293.026	97.6658	317.39	0	278.696	108.464	303.231	0	341.861	168.315
gga_circ_0003482	chr21	5385303	5387038	-	1735	329	ENSGALG00000004291;	exon:5385304-5385499,exon:5386906-5387038	gsfz6_2,gsfz14_1,gsfz14_2,gsfz22_1,gsfz22_2,gsfz22_3,gsfz30_2,gsfz30_3	3,7,3,3,6,5,6,4	2.2132e+23	VPS13D	0	149.82	0	227.887	95.2169	0	119.441	216.928	137.832	0	341.861	168.315
gga_circ_0002512	chr1	193955516	193960972	-	5456	276	ENSGALG00000009114;	exon:193955517-193955721,exon:193960902-193960972	gsfz6_1,gsfz6_2,gsfz6_3,gsfz14_2,gsfz14_3,gsfz22_1,gsfz22_2,gsfz30_2,gsfz30_3	6,6,6,2,11,2,8,6,4	4.3522e+32	DGAT2	343.112	299.64	293.026	0	63.478	537.871	79.6273	289.237	0	0	341.861	168.315
gga_circ_0009064	chrZ	51577970	51582203	+	4233	292	ENSGALG00000026811;	exon:51577971-51578142,exon:51582084-51582203	gsfz6_1,gsfz6_2,gsfz6_3,gsfz14_1,gsfz14_2,gsfz22_1,gsfz22_2,gsfz22_3,gsfz30_2,gsfz30_3	3,2,4,14,6,7,8,5,3,8	65,121,54,140,118,112,88,132,102,161	-	171.556	99.8801	195.351	455.774	190.434	0	278.696	289.237	137.832	0	170.93	336.629
gga_circ_0004008	chr2	127542685	127560685	-	18000	378	ENSGALG00000016015;	exon:127542686-127542853,exon:127560046-127560174,exon:127560605-127560685	gsfz6_3,gsfz14_1,gsfz14_2,gsfz22_3,gsfz30_1,gsfz30_2,gsfz30_3	2,3,5,3,4,3,3	3.22341e+20	STK3	0	0	97.6753	97.6658	158.695	0	0	0	82.6993	210.029	170.93	126.236
gga_circ_0005066	chr3	103915611	103918535	-	2924	377	ENSGALG00000016504;	intron:103915612-103915676,intron:103916266-103916468,intron:103918427-103918535	gsfz6_1,gsfz6_2,gsfz6_3,gsfz14_1,gsfz14_2,gsfz14_3,gsfz22_1,gsfz22_2,gsfz22_3,gsfz30_3	2,6,12,16,16,3,12,6,20,12	3.54342e+29	ITSN2	114.371	299.64	586.052	520.884	507.824	146.692	477.764	216.928	551.329	0	0	504.944
gga_circ_0008192	chr8	10020095	10022801	-	2706	468	n/a	intergenic_region:10020096-10020490,intergenic_region:10022729-10022801	gsfz6_1,gsfz6_2,gsfz6_3,gsfz14_1,gsfz14_2,gsfz14_3,gsfz22_2,gsfz22_3,gsfz30_1,gsfz30_3	4,3,6,9,2,5,8,4,4,7	55,83,81,103,99,69,72,109,81,102	--	228.741	149.82	293.026	292.997	63.478	244.487	0	289.237	110.266	210.029	0	294.551
gga_circ_0001747	chr1	121242494	121243941	+	1447	247	ENSGALG00000016551;	exon:121242495-121242603,exon:121243804-121243941	gsfz6_2,gsfz6_3,gsfz14_1,gsfz14_2,gsfz14_3,gsfz22_1,gsfz22_2,gsfz30_1,gsfz30_3	3,2,4,3,8,3,6,4,7	3.99321e+26	AP1S2	0	149.82	97.6753	130.221	95.2169	391.179	119.441	216.928	0	210.029	0	294.551
gga_circ_0000830	chr13	15879648	15880951	-	1303	212	ENSGALG00000006569;	exon:15879649-15879732,exon:15880216-15880272,exon:15880881-15880951	gsfz6_1,gsfz6_2,gsfz6_3,gsfz14_1,gsfz14_2,gsfz14_3,gsfz22_1,gsfz22_2,gsfz22_3,gsfz30_1,gsfz30_2	5,7,3,3,3,8,6,7,9,2,7	2.26247e+32	-	285.927	349.581	146.513	97.6658	95.2169	391.179	238.882	253.082	248.098	105.014	398.838	0
gga_circ_0004565	chr2	47387418	47391406	-	3988	379	ENSGALG00000012116;	exon:47387419-47387551,exon:47388154-47388288,exon:47391296-47391406	gsfz6_1,gsfz6_3,gsfz14_1,gsfz22_1,gsfz22_2,gsfz22_3,gsfz30_1,gsfz30_2,gsfz30_3	4,2,8,6,8,3,2,4,4	3.09318e+26	EEPD1	228.741	0	97.6753	260.442	0	0	238.882	289.237	82.6993	105.014	227.907	168.315
gga_circ_0008110	chr7	5227427	5242178	-	14751	169	ENSGALG00000004045;	exon:5242010-5242178	gsfz6_1,gsfz6_3,gsfz14_1,gsfz22_1,gsfz22_2,gsfz22_3,gsfz30_1,gsfz30_2,gsfz30_3	5,6,2,2,6,7,2,4,4	4.1935e+26	-	285.927	0	293.026	65.1105	0	0	79.6273	216.928	192.965	105.014	227.907	168.315
gga_circ_0004132	chr2	142187605	142195333	-	7728	429	ENSGALG00000016207;	exon:142187606-142187863,exon:142195163-142195333	gsfz6_3,gsfz14_2,gsfz22_3,gsfz30_1,gsfz30_2,gsfz30_3	3,4,3,2,4,4	64,85,97,50,61,88	ZFAT	0	0	146.513	0	126.956	0	0	0	82.6993	105.014	227.907	168.315
gga_circ_0005521	chr3	33021000	33028035	+	7035	341	ENSGALG00000010624;	exon:33021001-33021082,exon:33022635-33022703,exon:33024638-33024750,exon:33027959-33028035	gsfz6_1,gsfz6_2,gsfz6_3,gsfz14_1,gsfz14_2,gsfz14_3,gsfz22_1,gsfz22_2,gsfz22_3,gsfz30_1,gsfz30_2,gsfz30_3	5,2,2,5,10,5,7,7,14,3,3,4	1.59379e+35	MEMO1	285.927	99.8801	97.6753	162.776	317.39	244.487	278.696	253.082	385.93	157.522	170.93	168.315
gga_circ_0008167	chr7	7361007	7370290	+	9283	349	ENSGALG00000007552;	exon:7361008-7361104,exon:7361555-7361676,exon:7366662-7366791	gsfz6_1,gsfz6_3,gsfz14_1,gsfz14_2,gsfz14_3,gsfz22_1,gsfz22_2,gsfz22_3,gsfz30_1,gsfz30_2,gsfz30_3	4,3,8,4,2,8,5,5,3,3,4	3.39427e+32	GLS	228.741	0	146.513	260.442	126.956	97.7947	318.509	180.773	137.832	157.522	170.93	168.315
gga_circ_0003087	chr1	71314175	71328538	+	14363	474	n/a	intergenic_region:71314176-71314267,intergenic_region:71318849-71318945,intergenic_region:71325340-71325406,intergenic_region:71327478-71327583,intergenic_region:71328427-71328538	gsfz6_1,gsfz6_2,gsfz6_3,gsfz14_1,gsfz14_2,gsfz14_3,gsfz22_2,gsfz22_3,gsfz30_1,gsfz30_2,gsfz30_3	7,4,4,4,6,4,10,9,3,3,4	4.07243e+32	--	400.297	199.76	195.351	130.221	190.434	195.589	0	361.546	248.098	157.522	170.93	168.315
gga_circ_0007170	chr5	45751495	45781946	+	30451	520	ENSGALG00000011103;	exon:45751496-45751666,exon:45752277-45752343,exon:45781665-45781946	gsfz6_3,gsfz14_1,gsfz14_2,gsfz22_1,gsfz22_3,gsfz30_1,gsfz30_2,gsfz30_3	7,11,7,5,12,3,3,4	5.97551e+23	PAPOLA	0	0	341.864	358.108	222.173	0	199.068	0	330.797	157.522	170.93	168.315
gga_circ_0005497	chr3	31476354	31479372	+	3018	344	ENSGALG00000010580;	exon:31476355-31476530,exon:31479205-31479372	gsfz6_1,gsfz6_2,gsfz6_3,gsfz14_1,gsfz14_2,gsfz22_1,gsfz22_2,gsfz22_3,gsfz30_1,gsfz30_2,gsfz30_3	6,2,2,8,6,2,3,10,3,3,4	1.3621e+40	STRN	343.112	99.8801	97.6753	260.442	190.434	0	79.6273	108.464	275.664	157.522	170.93	168.315
gga_circ_0005452	chr3	26950636	26969926	+	19290	390	ENSGALG00000010043;	exon:26950637-26950769,exon:26964662-26964826,exon:26969835-26969926	gsfz6_3,gsfz14_1,gsfz22_1,gsfz22_2,gsfz22_3,gsfz30_1,gsfz30_2,gsfz30_3	3,2,6,2,4,3,3,4	121,155,176,137,94,149,151,169	RBKS	0	0	146.513	65.1105	0	0	238.882	72.3092	110.266	157.522	170.93	168.315
gga_circ_0008507	chr9	10019124	10029301	+	10177	347	ENSGALG00000002639;	exon:10019125-10019327,exon:10029158-10029301	gsfz6_1,gsfz6_2,gsfz14_1,gsfz14_2,gsfz22_1,gsfz22_2,gsfz22_3,gsfz30_1,gsfz30_2,gsfz30_3	3,3,12,8,4,4,4,3,3,4	2.42273e+29	TRPC1	171.556	149.82	0	390.663	253.912	0	159.255	144.618	110.266	157.522	170.93	168.315
gga_circ_0005831	chr3	61974413	61986387	+	11974	237	ENSGALG00000014878;	exon:61974414-61974510,exon:61983691-61983714,exon:61986272-61986387	gsfz6_1,gsfz6_2,gsfz14_1,gsfz14_2,gsfz22_1,gsfz22_2,gsfz22_3,gsfz30_1,gsfz30_2,gsfz30_3	2,3,6,6,2,7,2,3,3,4	1.40411e+39	MAN1A1	114.371	149.82	0	195.332	190.434	0	79.6273	253.082	55.1329	157.522	170.93	168.315
gga_circ_0008725	chrW	363153	364522	-	1369	284	ENSGALG00000014184;	exon:363154-363347,exon:364433-364522	gsfz6_1,gsfz6_2,gsfz6_3,gsfz14_1,gsfz14_2,gsfz14_3,gsfz22_1,gsfz30_1,gsfz30_2,gsfz30_3	5,2,2,3,3,4,2,3,3,4	147,139,138,152,143,120,87,115,110,103	-	285.927	99.8801	97.6753	97.6658	95.2169	195.589	79.6273	0	0	157.522	170.93	168.315
gga_circ_0002048	chr1	14944277	14976910	+	32633	318	ENSGALG00000028853;	exon:14950463-14950671,exon:14976802-14976910	gsfz6_2,gsfz6_3,gsfz14_1,gsfz14_2,gsfz14_3,gsfz22_1,gsfz22_2,gsfz22_3,gsfz30_2,gsfz30_3	8,3,6,7,6,2,6,11,5,5	76,113,98,82,127,116,104,72,96,131	SLC2A13	0	399.521	146.513	195.332	222.173	293.384	79.6273	216.928	303.231	0	284.884	210.393
gga_circ_0009169	chrZ	7327779	7334163	-	6384	329	ENSGALG00000013809;	exon:7327780-7327890,exon:7329475-7329552,exon:7334024-7334163	gsfz6_1,gsfz6_2,gsfz6_3,gsfz14_2,gsfz22_1,gsfz22_3,gsfz30_2,gsfz30_3	3,7,5,8,8,4,5,5	1.80231e+23	-	171.556	349.581	244.188	0	253.912	0	318.509	0	110.266	0	284.884	210.393
gga_circ_0008571	chr9	15536797	15550085	-	13288	390	ENSGALG00000008545;	exon:15536798-15536848,exon:15538247-15538330,exon:15549831-15550085	gsfz6_1,gsfz6_2,gsfz6_3,gsfz14_1,gsfz14_2,gsfz14_3,gsfz22_1,gsfz22_3,gsfz30_2,gsfz30_3	4,2,2,9,4,3,2,9,5,5	3.56254e+29	SENP5	228.741	99.8801	97.6753	292.997	126.956	146.692	79.6273	0	248.098	0	284.884	210.393
gga_circ_0003476	chr21	4702217	4717896	-	15679	326	ENSGALG00000004034;	exon:4702218-4702331,exon:4707755-4707876,exon:4717807-4717896	gsfz6_3,gsfz14_1,gsfz14_2,gsfz22_1,gsfz22_2,gsfz22_3,gsfz30_1,gsfz30_3	6,7,2,8,9,4,3,8	8.45792e+23	CAPZB	0	0	293.026	227.887	63.478	0	318.509	325.391	110.266	157.522	0	336.629
gga_circ_0003674	chr26	2784454	2786683	-	2229	183	ENSGALG00000001264;	exon:2784455-2784637	gsfz6_1,gsfz6_2,gsfz14_1,gsfz22_1,gsfz22_2,gsfz22_3,gsfz30_1,gsfz30_3	2,9,2,10,3,6,3,8	56,39,63,67,51,27,112,95	PLXNA2	114.371	449.461	0	65.1105	0	0	398.137	108.464	165.399	157.522	0	336.629
gga_circ_0001719	chr1	119420125	119474657	+	54532	282	ENSGALG00000016420;	exon:119420126-119420283,exon:119474534-119474657	gsfz6_1,gsfz6_2,gsfz6_3,gsfz14_1,gsfz14_2,gsfz14_3,gsfz22_1,gsfz22_2,gsfz22_3,gsfz30_1,gsfz30_3	9,6,8,7,6,6,2,3,11,3,8	1.00167e+33	SH3KBP1	514.668	299.64	390.701	227.887	190.434	293.384	79.6273	108.464	303.231	157.522	0	336.629
gga_circ_0003634	chr24	5686020	5686312	-	292	292	ENSGALG00000024033;	exon:5686021-5686312	gsfz6_1,gsfz6_2,gsfz6_3,gsfz14_1,gsfz14_2,gsfz14_3,gsfz22_1,gsfz22_2,gsfz22_3,gsfz30_1,gsfz30_3	5,6,7,7,3,7,6,3,18,7,3	106,120,143,162,73,140,153,134,84,131,168	PHLDB1	285.927	299.64	341.864	227.887	95.2169	342.282	238.882	108.464	496.196	367.551	0	126.236
[truncated: 729 more rows]

## Sheet: Sheet1
circ_ID													W6_1.tpm	W6_2.tpm	W6_3.tpm		W14_1.tpm	W14_2.tpm	W14_3.tpm		W22_1.tpm	W22_2.tpm	W22_3.tpm		W30_1.tpm	W30_2.tpm	W30_3.tpm
novel_circ_0000005													629.039	1198.56	634.89	820.83	520.884	222.173	782.358	508.472	477.764	723.092	413.497	538.118	525.072	626.745	168.315	440.044
[truncated: 1,765 more rows]
