# Supplementary material for: Characteristics and expression profiles of circRNAs during abdominal adipose tissue development in Chinese Gushi chickens
Source: PLoS One. 2021 Apr 15;16(4):e0249288. doi: 10.1371/journal.pone.0249288 (PMC8049301; doi:10.1371/journal.pone.0249288)
Supplement: S2 File — (XLSX) [file pone.0249288.s008.xlsx]

## Sheet: Sheet1
S2 File. Details of the significant differentially expressed circRNAs identified in this study.
circ_ID	W14_readcount	W6_readcount	log2FoldChange(W14_vs_W6)	pval(W14_vs_W6)	significant(W14_vs_W6)	W22_readcount	W14_readcount	log2FoldChange(W22_vs_W14)	pval(W22_vs_W14)	significant(W22_vs_W14)	W22_readcount	W6_readcount	log2FoldChange(W22_vs_W6)	pval(W22_vs_W6)	significant(W22_vs_W6)	W30_readcount	W22_readcount	log2FoldChange(W30_vs_W22)	pval(W30_vs_W22)	significant(W30_vs_W22)	W30_readcount	W6_readcount	log2FoldChange(W30_vs_W6)	pval(W30_vs_W6)	significant(W30_vs_W6)	W30_readcount	W14_readcount	log2FoldChange(W30_vs_W14)	pval(W30_vs_W14)	significant(W30_vs_W14)
gga_circ_0001552	1.435	21.2908	-2.0636	0.00063375	TRUE	26.9464	1.7462	1.8386	0.0014136	TRUE	23.2755	21.6216	0.067516	0.90841	FALSE	24.5196	23.1628	0.069055	0.89857	FALSE	20.2738	18.1035	0.13098	0.79372	FALSE	23.8136	1.48277	2.5403	4.3916e-05	TRUE
gga_circ_0001218	1.435	13.645	-1.5825	0.0095775	TRUE	20.4491	1.7462	1.807	0.0016001	TRUE	17.635	13.9261	0.25881	0.63876	FALSE	30.7434	17.6485	0.56788	0.31336	FALSE	25.6892	11.673	0.81866	0.16387	FALSE	29.8078	1.48277	2.3468	0.00033162	TRUE
gga_circ_0007512	0	3.87464	-1.2813	0.025565	TRUE	6.00138	0	1.506	0.0071339	TRUE	5.13521	3.94916	0.21694	0.7351	FALSE	6.21839	5.21567	0.16002	0.79446	FALSE	5.17766	3.31087	0.37473	0.56471	FALSE	6.07774	0	1.9174	0.0037151	TRUE
gga_circ_0005102	3.64586	0	1.1248	0.047477	TRUE	2.46067	4.3743	-0.37874	0.50849	FALSE	2.11981	0	0.68236	0.19832	FALSE	0	2.11828	-0.62605	0.20332	FALSE	0	0	NA	NA	NA	0	3.68444	-1.3425	0.035547	TRUE
gga_circ_0008700	4.32844	0	1.2099	0.035264	TRUE	3.16117	5.22058	-0.38992	0.49776	FALSE	2.69551	0	1.0735	0.075635	FALSE	0	2.7642	-0.96592	0.085238	FALSE	0	0	NA	NA	NA	0	4.40073	-1.4386	0.025558	TRUE
gga_circ_0004548	26.1407	9.23389	1.0985	0.042933	TRUE	14.7154	31.6247	-0.77515	0.14033	FALSE	12.4913	9.39948	0.32094	0.56833	FALSE	4.32814	12.9734	-0.95526	0.11608	FALSE	3.5591	7.87475	-0.66393	0.30539	FALSE	4.21797	26.7736	-1.7581	0.0047133	TRUE
gga_circ_0004972	92.3194	16.7786	1.9008	0.00020587	TRUE	69.8403	111.649	-0.19199	0.7125	FALSE	58.7202	17.1976	0.58076	0.34958	FALSE	18.776	62.3948	-0.54614	0.35229	FALSE	15.5902	14.4508	0.091685	0.87139	FALSE	18.3302	94.5652	-1.9179	0.0002266	TRUE
gga_circ_0005230	24.986	6.29173	1.313	0.023201	TRUE	16.9105	30.1031	-0.42681	0.45915	FALSE	14.5586	6.43053	0.6428	0.32392	FALSE	58.2055	14.5661	0.79692	0.19564	FALSE	47.9997	5.39661	2.6104	1.3387e-07	TRUE	56.5939	25.5673	0.87816	0.11592	FALSE
gga_circ_0008755	4.8155	0	1.3275	0.023165	TRUE	12.447	5.80935	0.64247	0.25646	FALSE	10.7772	0	2.1833	NA	NA	13.6819	10.692	0.23314	0.69509	FALSE	11.2877	0	2.3767	0.00031819	TRUE	13.2081	4.90126	0.96052	0.12242	FALSE
gga_circ_0003447	4.13867	0	1.2202	0.034227	TRUE	6.41475	4.98548	0.18361	0.74734	FALSE	5.53432	0	1.5974	0.013022	TRUE	11.0323	5.52356	0.68824	0.24029	FALSE	9.11344	0	2.3112	0.00046407	TRUE	10.7147	4.22131	0.9489	0.11262	FALSE
gga_circ_0005229	23.0336	4.5735	1.4792	0.011487	TRUE	12.4559	27.8076	-0.54896	0.34031	FALSE	10.6919	4.64714	0.57237	0.38234	FALSE	24.3448	10.7578	0.69232	0.26175	FALSE	20.0641	3.89056	1.7617	0.0018955	TRUE	23.5769	23.616	-0.0094648	0.98687	FALSE
gga_circ_0006204	16.2572	3.83667	1.3314	0.022716	TRUE	8.26746	19.6421	-0.86072	0.10795	FALSE	7.02113	3.90297	0.55196	0.37628	FALSE	18.1848	7.27081	1.0038	0.058549	FALSE	15.0565	3.27037	1.5774	0.0072333	TRUE	17.6628	16.6606	0.050899	0.92611	FALSE
gga_circ_0001657	5.18746	0	1.4237	0.016111	TRUE	6.55831	6.22903	0.05233	0.9247	FALSE	5.62262	0	1.7261	0.0078405	TRUE	6.23683	5.69257	0.068966	0.9105	FALSE	5.18971	0	1.4777	0.020407	TRUE	6.02692	5.23312	0.121	0.85149	FALSE
gga_circ_0002674	35.459	14.8538	1.046	0.023018	TRUE	53.8353	42.6092	0.28886	0.45159	FALSE	46.0284	15.1654	1.4267	0.00052154	TRUE	50.8331	46.9401	0.091967	0.82983	FALSE	42.3227	12.7195	1.4518	0.0026533	TRUE	49.325	35.9967	0.37802	0.42452	FALSE
gga_circ_0001984	4.35187	0	1.1779	0.039279	TRUE	1.34383	5.20256	-0.67176	0.22612	FALSE	1.17342	0	0.32089	0.4239	FALSE	5.03515	1.14251	0.85591	0.16529	FALSE	4.16851	0	1.4065	0.026501	TRUE	4.88911	4.35314	0.12681	0.84536	FALSE
gga_circ_0008862	10.0379	1.13806	1.5028	0.013905	TRUE	13.5008	12.0652	0.14085	0.76769	FALSE	11.512	1.15471	1.8293	0.004398	TRUE	8.97035	11.8227	-0.28923	0.59706	FALSE	7.39708	0.968182	1.3284	0.044193	TRUE	8.71882	10.1595	-0.15313	0.78585	FALSE
gga_circ_0003672	64.3568	17.261	1.4331	0.0062816	TRUE	42.6345	77.0189	-0.67943	0.13462	FALSE	36.281	17.7083	0.85344	0.095297	FALSE	54.4561	37.427	0.44818	0.33698	FALSE	44.8414	14.8824	1.2635	0.018841	TRUE	52.6102	64.6024	-0.23545	0.65011	FALSE
gga_circ_0003969	241.072	158.373	0.57717	0.033357	TRUE	310.146	290.392	0.087114	0.77786	FALSE	264.048	161.477	0.67589	0.017872	TRUE	245.688	271.996	-0.13658	0.66724	FALSE	203.36	135.386	0.5713	0.0126	TRUE	238.972	245.201	-0.035917	0.90498	FALSE
gga_circ_0000093	305.134	591.948	-0.87842	0.0087527	TRUE	364.72	366.182	-0.0055659	0.98939	FALSE	314.006	602.774	-0.85664	0.023106	TRUE	426.685	315.063	0.39038	0.31485	FALSE	354.291	504.997	-0.49723	0.037066	TRUE	414.082	308.849	0.3839	0.316	FALSE
gga_circ_0004577	72.018	135.42	-0.86187	0.0028406	TRUE	82.5382	86.554	-0.057877	0.88934	FALSE	71.1133	138.003	-0.84683	0.044443	TRUE	81.7813	71.341	0.16924	0.71013	FALSE	67.2087	115.641	-0.71936	0.035329	TRUE	79.1661	72.9027	0.11374	0.77374	FALSE
gga_circ_0000095	333.055	668.452	-0.93589	0.0025178	TRUE	414.48	399.88	0.043983	0.91103	FALSE	356.635	681.448	-0.86204	0.014487	TRUE	380.091	358.384	0.076135	0.83961	FALSE	316.157	571.189	-0.82639	0.00066055	TRUE	369.623	337.407	0.11922	0.74934	FALSE
gga_circ_0000833	88.6272	142.556	-0.63394	0.047463	TRUE	85.8267	106.502	-0.27625	0.43628	FALSE	73.2825	145.362	-0.90945	0.0088228	TRUE	76.3373	75.0582	0.018501	0.96062	FALSE	63.124	121.901	-0.899	0.0024897	TRUE	74.0095	89.8807	-0.26116	0.45196	FALSE
gga_circ_0005401	30.0887	94.4491	-1.3181	0.0073282	TRUE	35.6552	36.1317	-0.014903	0.96806	FALSE	30.5414	95.9314	-1.3564	0.0070068	TRUE	44.074	31.0205	0.457	0.24317	FALSE	36.3956	80.3793	-0.96285	0.044865	TRUE	42.7959	30.4389	0.45316	0.24758	FALSE
gga_circ_0003002	9.95152	25.4152	-1.0476	0.035351	TRUE	14.3298	12.0082	0.17611	0.73849	FALSE	12.1385	25.8735	-0.86984	0.088893	FALSE	9.96412	12.6647	-0.25938	0.64196	FALSE	8.23821	21.6827	-1.1405	0.02463	TRUE	9.67599	10.1725	-0.068101	0.90521	FALSE
gga_circ_0004412	32.9731	90.7778	-1.2533	0.0032586	TRUE	31.4816	39.6532	-0.29614	0.46043	FALSE	27.0189	92.6404	-1.5154	0.001211	TRUE	36.1124	27.2951	0.33119	0.48371	FALSE	30.0764	77.638	-1.1794	0.010866	TRUE	35.0676	33.4471	0.048734	0.91348	FALSE
gga_circ_0003686	12.793	64.0129	-1.5496	0.0070706	TRUE	13.8307	15.3347	-0.086884	0.86107	FALSE	11.7724	65.0872	-1.7464	0.0031857	TRUE	18.5313	12.1328	0.48658	0.32811	FALSE	15.3639	54.5918	-1.3433	0.02087	TRUE	18.0357	12.8599	0.41374	0.43089	FALSE
gga_circ_0004468	0	6.28596	-1.2901	0.023972	TRUE	15.4097	0	2.713	2.1377e-06	TRUE	13.2347	6.42547	0.69369	0.26141	FALSE	3.14349	13.3641	-1.1224	0.071199	FALSE	2.64425	5.38657	-0.34914	0.57798	FALSE	3.10613	0	0.68591	0.19294	FALSE
gga_circ_0000229	3.87033	17.8381	-1.3341	0.024242	TRUE	15.9764	4.69005	1.0917	0.047864	TRUE	13.6694	18.114	-0.33982	0.5089	FALSE	12.3231	13.9139	-0.12247	0.81628	FALSE	10.1271	15.1511	-0.43678	0.43926	FALSE	11.9288	3.98543	0.97177	0.13049	FALSE
gga_circ_0006212	3.89376	0	1.173	0.040366	TRUE	0	4.67203	-1.3921	0.011858	TRUE	0	0	NA	NA	NA	1.17881	0	0.33366	0.37966	FALSE	0.991595	0	0.29201	0.44768	FALSE	1.1648	3.93784	-0.69912	0.28658	FALSE
gga_circ_0000582	5.55943	0	1.3988	0.017561	TRUE	9.23174	6.64872	0.34392	0.53143	FALSE	7.87467	0	2.1474	0.0010503	TRUE	2.86699	8.08013	-0.83742	0.17475	FALSE	2.35334	0	0.72679	0.17676	FALSE	2.79097	5.56498	-0.49078	0.46042	FALSE
gga_circ_0004720	10.1355	1.13806	1.4757	0.015822	TRUE	12.9145	12.2209	0.047003	0.92514	FALSE	11.0929	1.15471	1.7503	0.0067238	TRUE	8.35038	11.1957	-0.3001	0.58756	FALSE	6.91056	0.968182	1.2595	0.05626	FALSE	8.13138	10.3156	-0.25646	0.65764	FALSE
gga_circ_0001567	4.3459	0	1.282	0.027588	TRUE	5.72783	5.23399	0.07749	0.8892	FALSE	4.91007	0	1.6233	0.011966	TRUE	3.59757	4.97941	-0.23233	0.70979	FALSE	2.95622	0	0.86248	0.12711	FALSE	3.50447	4.41328	-0.16716	0.80097	FALSE
gga_circ_0003165	4.10099	0	1.2021	0.03651	TRUE	4.83494	4.92054	-0.0027233	0.99618	FALSE	4.12931	0	1.4226	0.025141	TRUE	3.91607	4.21688	-0.059019	0.92414	FALSE	3.25265	0	1.1675	0.056543	FALSE	3.81118	4.1298	-0.058901	0.92791	FALSE
gga_circ_0005846	37.3524	15.5308	1.0541	0.020389	TRUE	48.1991	44.8321	0.088921	0.82074	FALSE	41.3189	15.8378	1.2099	0.0048627	TRUE	28.0752	41.8804	-0.49561	0.23315	FALSE	23.2245	13.274	0.68405	0.15692	FALSE	27.3266	37.7983	-0.40115	0.37121	FALSE
gga_circ_0008100	47.0424	119.671	-1.205	0.0015747	TRUE	66.5906	56.5315	0.22065	0.53819	FALSE	56.6515	121.874	-0.98996	0.012134	TRUE	68.6368	58.478	0.19476	0.64681	FALSE	57.2176	102.186	-0.75194	0.064959	FALSE	66.9633	47.5897	0.43558	0.30492	FALSE
gga_circ_0000377	6.06097	18.2197	-1.1086	0.049498	TRUE	6.82966	7.26661	-0.041027	0.93959	FALSE	5.81893	18.5678	-1.2318	0.031989	TRUE	10.3799	5.9823	0.53396	0.35828	FALSE	8.59834	15.5784	-0.6207	0.29701	FALSE	10.0373	6.10813	0.51367	0.39549	FALSE
gga_circ_0001148	2.77535	11.1249	-1.2855	0.029395	TRUE	3.21077	3.32101	-0.00065479	0.99909	FALSE	2.75502	11.3189	-1.4382	0.015967	TRUE	7.4798	2.78722	0.71517	0.25287	FALSE	6.2746	9.47835	-0.37471	0.56107	FALSE	7.30241	2.77936	0.70665	0.28853	FALSE
gga_circ_0005563	5.57092	0	1.534	0.010314	TRUE	2.75382	6.69355	-0.66977	0.24422	FALSE	2.32939	0	0.76252	0.16466	FALSE	1.35055	2.43178	-0.21952	0.69475	FALSE	1.08939	0	0.29832	0.44162	FALSE	1.30094	5.63767	-0.93823	0.15854	FALSE
gga_circ_0002729	5.07811	0	1.3768	0.019282	TRUE	1.85193	6.08237	-0.6395	0.25812	FALSE	1.54407	0	0.40359	0.35743	FALSE	0.887608	1.67182	-0.17254	0.72088	FALSE	0.74232	0	0.27344	0.4659	FALSE	0.854937	5.1008	-1.0735	0.10495	FALSE
gga_circ_0006536	5.14773	0	1.329	0.022816	TRUE	3.56852	6.18984	-0.45679	0.42574	FALSE	3.06164	0	1.1768	0.056023	FALSE	4.16224	3.09663	0.21887	0.72589	FALSE	3.38455	0	0.9135	0.11122	FALSE	4.02888	5.24747	-0.18202	0.78457	FALSE
gga_circ_0006115	6.67485	0.758704	1.2674	0.037682	TRUE	3.93907	8.01546	-0.56153	0.32644	FALSE	3.37697	0.769804	0.61408	0.3129	FALSE	2.23815	3.43239	-0.23206	0.70237	FALSE	1.83171	0.645455	0.32375	0.55758	FALSE	2.15588	6.75354	-0.91871	0.16244	FALSE
gga_circ_0002397	3.75522	0	1.1692	0.041021	TRUE	1.05825	4.52096	-0.74799	0.18357	FALSE	0.882323	0	0.27466	0.46636	FALSE	1.35055	0.955328	0.087919	0.85305	FALSE	1.08939	0	0.29832	0.44162	FALSE	1.30094	3.81676	-0.60852	0.35462	FALSE
gga_circ_0007496	3.61967	0	1.122	0.04793	TRUE	2.832	4.35418	-0.26075	0.64965	FALSE	2.37789	0	0.75603	0.16673	FALSE	0.675273	2.52947	-0.44418	0.41663	FALSE	0.544697	0	0.25748	0.48204	FALSE	0.650469	3.66562	-0.89158	0.17258	FALSE
gga_circ_0005949	3.52479	0	1.1118	0.049602	TRUE	3.11157	4.23664	-0.21222	0.71252	FALSE	2.63601	0	0.82877	0.14002	FALSE	1.01291	2.74119	-0.37156	0.50805	FALSE	0.817046	0	0.28295	0.45649	FALSE	0.975704	3.57591	-0.70125	0.28397	FALSE
gga_circ_0006473	0.7175	6.16686	-1.1969	0.048375	TRUE	1.50919	0.873098	0.15036	0.7455	FALSE	1.27498	6.27914	-1.2154	0.062296	FALSE	0.785873	1.33531	-0.15681	0.75702	FALSE	0.661063	5.26247	-1.181	0.071306	FALSE	0.776533	0.741387	0.0045927	0.99215	FALSE
gga_circ_0001333	1.46993	8.35548	-1.2342	0.043452	TRUE	5.72182	1.77301	0.76757	0.18295	FALSE	4.87709	8.48604	-0.55118	0.36766	FALSE	4.80811	5.00395	-0.039632	0.94868	FALSE	4.01253	7.09775	-0.52154	0.41621	FALSE	4.68994	1.50787	0.7619	0.25248	FALSE
gga_circ_0008087	1.08073	7.75446	-1.2375	0.042221	TRUE	4.47641	1.28608	0.48591	0.34744	FALSE	3.87994	7.90607	-0.60195	0.35306	FALSE	5.32635	3.83205	0.24877	0.69093	FALSE	4.41778	6.62434	-0.3671	0.56329	FALSE	5.19898	1.06698	0.97501	0.13946	FALSE
gga_circ_0000021	1.94252	8.8275	-1.2979	0.030048	TRUE	3.86988	2.33266	0.28085	0.61932	FALSE	3.33303	8.9812	-0.84607	0.19073	FALSE	6.8442	3.33212	0.52151	0.40439	FALSE	5.58743	7.52416	-0.26004	0.68157	FALSE	6.61222	1.96578	0.99285	0.1324	FALSE
gga_circ_0000249	0	4.31902	-1.3467	0.020042	TRUE	0.793686	0	0.21599	0.46581	FALSE	0.661742	4.41363	-1.0352	0.10962	FALSE	1.33141	0.716496	0.13263	0.77384	FALSE	1.11348	3.70197	-0.63245	0.32141	FALSE	1.28241	0	0.36258	0.38667	FALSE
gga_circ_0007606	13.7979	1.13806	1.5084	0.013581	TRUE	9.78879	16.5985	-0.13504	0.76097	FALSE	8.16149	1.15471	0.24784	NA	NA	0	8.83678	-0.31529	NA	NA	0	0.968182	-0.29225	0.44672	FALSE	0	13.9368	-2.389	0.00033322	TRUE
gga_circ_0008809	15.0641	9.01161	0.34942	0.56706	FALSE	0.793686	18.2251	-0.53174	0.22334	FALSE	0.661742	9.2071	-1.3748	0.033683	TRUE	26.701	0.716496	3.1591	5.1982e-08	TRUE	22.1416	7.71663	1.0809	0.07059	FALSE	25.9833	15.4914	0.502	0.41606	FALSE
gga_circ_0001160	2.6483	1.47366	0.20825	0.69328	FALSE	0	3.21477	-0.80238	0.096849	FALSE	0	1.48836	-0.42752	0.32934	FALSE	6.54273	0	1.8726	0.0025078	TRUE	5.39734	1.24037	0.86801	0.18479	FALSE	6.33149	2.73097	0.62652	0.34545	FALSE
gga_circ_0007826	1.08073	0.758704	0.058247	0.88738	FALSE	0	1.28608	-0.29013	0.38516	FALSE	0	0.769804	-0.28311	0.4452	FALSE	5.58955	0	1.694	0.0057502	TRUE	4.65604	0.645455	1.0443	0.10775	FALSE	5.44265	1.06698	1.0279	0.12042	FALSE
gga_circ_0003092	3.65736	6.92497	-0.37461	0.53505	FALSE	0.793686	4.41913	-0.6659	0.20755	FALSE	0.661742	7.05163	-1.1589	0.069915	FALSE	9.26529	0.716496	1.6775	0.007313	TRUE	7.70004	5.90048	0.21512	0.74149	FALSE	8.98316	3.75712	0.73713	0.25589	FALSE
gga_circ_0008268	4.17062	2.7694	0.22874	0.69888	FALSE	1.32281	5.02801	-0.53903	0.30746	FALSE	1.1029	2.83289	-0.37545	0.52934	FALSE	10.7684	1.19416	1.4743	0.018445	TRUE	8.91132	2.3806	1.0361	0.1143	FALSE	10.4017	4.27648	0.72793	0.26697	FALSE
gga_circ_0002276	9.8741	9.17921	0.080527	0.88936	FALSE	6.70789	11.9041	-0.582	0.2798	FALSE	5.74389	9.33542	-0.50835	0.39144	FALSE	20.5977	5.83705	1.4134	0.0065407	TRUE	17.0979	7.81158	0.86243	0.12047	FALSE	20.0554	10.0954	0.75604	0.16716	FALSE
gga_circ_0000035	0.495797	0	0.20829	0.50879	FALSE	0	0.595475	-0.20411	0.47821	FALSE	0	0	NA	NA	NA	4.20284	0	1.4094	0.018269	TRUE	3.48437	0	1.2173	0.048608	TRUE	4.09721	0.506805	1.101	0.092825	FALSE
gga_circ_0002057	2.32022	2.01069	0.063246	0.91111	FALSE	0.715503	2.77477	-0.44518	0.36804	FALSE	0.613241	2.06309	-0.42683	0.45369	FALSE	5.53425	0.61881	1.2502	0.043797	TRUE	4.59785	1.73514	0.66952	0.31022	FALSE	5.37961	2.33399	0.64358	0.33273	FALSE
gga_circ_0005834	9.14787	5.79845	0.43631	0.45615	FALSE	6.80709	11.0243	-0.47421	0.38795	FALSE	5.86291	5.90705	-0.016562	0.97854	FALSE	20.0146	5.88309	1.2496	0.02709	TRUE	16.6354	4.95238	1.2328	0.038344	TRUE	19.3663	9.3477	0.7501	0.20157	FALSE
gga_circ_0008383	3.96268	11.6999	-0.70564	0.24621	FALSE	0	4.71563	-0.66606	0.1422	FALSE	0	11.9399	-2.8915	8.3034e-06	TRUE	4.79481	0	1.2318	0.033613	TRUE	3.95986	10.0136	-0.82818	0.19663	FALSE	4.61845	3.91224	0.087077	0.88938	FALSE
gga_circ_0003698	2.43533	4.29197	-0.36047	0.55505	FALSE	0.529124	2.94385	-0.56544	0.26287	FALSE	0.441162	4.38025	-1.2326	0.057463	FALSE	6.82063	0.477664	1.2239	0.044117	TRUE	5.59396	3.6741	0.31962	0.62801	FALSE	6.56986	2.50266	0.62302	0.34801	FALSE
gga_circ_0004845	4.3721	8.35608	-0.57034	0.33988	FALSE	2.87481	5.2541	-0.50038	0.38054	FALSE	2.46167	8.48335	-1.1021	0.083379	FALSE	9.34858	2.50159	1.1968	0.046749	TRUE	7.76925	7.1052	0.078443	0.89989	FALSE	9.11239	4.4321	0.735	0.22308	FALSE
gga_circ_0003902	0.478334	1.97272	-0.38237	0.44032	FALSE	0	0.582066	-0.20322	0.47931	FALSE	0	2.01689	-0.74825	0.16035	FALSE	3.07933	0	1.1393	0.046517	TRUE	2.55096	1.69464	0.24091	0.70994	FALSE	2.99544	0.494258	0.84988	0.18468	FALSE
gga_circ_0005239	75.291	46.986	0.54672	0.26384	FALSE	71.9647	90.9493	-0.25692	0.61044	FALSE	61.7348	47.6904	0.29194	0.5773	FALSE	161.629	62.3387	1.1329	0.017758	TRUE	133.737	39.9055	1.541	0.00022231	TRUE	156.389	77.1029	0.85564	0.076661	FALSE
gga_circ_0005405	13.5804	18.7716	-0.36807	0.48246	FALSE	13.3308	16.2614	-0.2008	0.70054	FALSE	11.4636	19.1685	-0.59387	0.26941	FALSE	27.9956	11.5255	1.0286	0.04052	TRUE	23.2089	16.0735	0.44461	0.3565	FALSE	27.1518	13.6514	0.82693	0.10581	FALSE
gga_circ_0002917	52.2101	63.9887	-0.25754	0.53583	FALSE	45.2401	62.5933	-0.39256	0.35573	FALSE	38.7758	65.3088	-0.69232	0.059935	FALSE	75.8994	39.3057	0.8636	0.020432	TRUE	62.6981	54.7687	0.19036	0.55465	FALSE	73.7445	52.7118	0.43312	0.3116	FALSE
gga_circ_0005221	113.567	79.6658	0.46939	0.18879	FALSE	110.507	136.831	-0.28021	0.43047	FALSE	94.3816	81.2465	0.20704	0.46871	FALSE	160.976	96.5141	0.68356	0.033179	TRUE	133.302	68.1198	0.92075	0.0011225	TRUE	156.073	115.823	0.3863	0.31153	FALSE
gga_circ_0000075	143.443	177.019	-0.28479	0.34184	FALSE	131.991	172.295	-0.35707	0.23777	FALSE	113.111	180.656	-0.63414	0.047967	TRUE	190.086	114.732	0.6769	0.034302	TRUE	157.71	151.468	0.053718	0.84529	FALSE	184.533	145.207	0.32531	0.28839	FALSE
gga_circ_0001862	47.3808	27.5029	0.66403	0.13568	FALSE	75.2324	57.0601	0.34239	0.40653	FALSE	63.9023	28.1033	1.0448	0.015907	TRUE	32.9355	66.1819	-0.87433	0.037161	TRUE	27.1833	23.5886	0.18724	0.67782	FALSE	31.9789	48.08	-0.51207	0.23756	FALSE
gga_circ_0005065	555.546	522.732	0.083245	0.73118	FALSE	762.377	667.498	0.18126	0.50882	FALSE	649.243	532.639	0.27308	0.31793	FALSE	346.229	668.384	-0.88685	0.0042661	TRUE	286.207	446.288	-0.62356	0.0038942	TRUE	335.688	562.334	-0.71265	0.0074172	TRUE
gga_circ_0003828	74.6204	87.2386	-0.19879	0.60455	FALSE	71.8562	89.8148	-0.29136	0.37679	FALSE	61.3361	88.9159	-0.474	0.24918	FALSE	29.6735	62.8537	-0.96447	0.016805	TRUE	24.6299	74.5815	-1.4235	0.00067404	TRUE	28.8071	75.8046	-1.2892	0.00048014	TRUE
gga_circ_0006634	18.811	14.17	0.32917	0.49696	FALSE	39.5213	22.6316	0.66725	0.10999	FALSE	33.8702	14.4137	1.0227	0.033597	TRUE	14.7855	34.3237	-0.98541	0.042625	TRUE	12.3034	12.0654	0.016195	0.97681	FALSE	14.4374	19.1089	-0.3395	0.50425	FALSE
gga_circ_0007374	56.2328	66.2803	-0.19512	0.66004	FALSE	66.5778	67.8584	-0.028113	0.9452	FALSE	56.6428	67.405	-0.22093	0.59655	FALSE	25.2464	58.4516	-1.0171	0.023944	TRUE	20.823	56.4809	-1.2197	0.0089104	TRUE	24.5727	57.4512	-1.0217	0.038014	TRUE
gga_circ_0005166	8.62036	6.3609	0.21661	0.72321	FALSE	16.3064	10.3324	0.50517	0.31085	FALSE	13.9297	6.44352	0.6721	0.29187	FALSE	4.37457	14.224	-1.1363	0.049748	TRUE	3.58217	5.37784	-0.26799	0.68402	FALSE	4.23335	8.68925	-0.65541	0.29863	FALSE
gga_circ_0004853	7.95684	11.6233	-0.37063	0.51758	FALSE	16.0328	9.58146	0.57061	0.24228	FALSE	13.7046	11.8502	0.16192	0.76831	FALSE	4.48074	13.9878	-1.1414	0.044409	TRUE	3.68098	9.92518	-0.89377	0.15933	FALSE	4.33558	8.07262	-0.5865	0.34865	FALSE
gga_circ_0007694	1.79823	0.758704	0.24117	0.62675	FALSE	4.29003	2.15918	0.42527	0.45553	FALSE	3.70786	0.769804	0.79749	0.21158	FALSE	0	3.6909	-1.143	0.049476	TRUE	0	0.645455	-0.26804	0.4703	FALSE	0	1.80836	-0.62207	0.23339	FALSE
gga_circ_0006602	34.7755	23.5399	0.43882	0.37988	FALSE	48.7111	41.7529	0.19977	0.60906	FALSE	41.4931	23.8976	0.65532	0.18691	FALSE	16.4471	42.7184	-1.1581	0.011214	TRUE	13.5598	20.012	-0.43423	0.43452	FALSE	15.9206	35.2047	-0.97083	0.039372	TRUE
gga_circ_0001786	11.8478	9.6023	0.20905	0.69482	FALSE	16.6912	14.2154	0.18564	0.70111	FALSE	14.3399	9.77157	0.42309	0.42852	FALSE	4.51691	14.4572	-1.1619	0.044624	TRUE	3.76325	8.18484	-0.74162	0.24008	FALSE	4.38008	11.944	-1.024	0.091802	FALSE
gga_circ_0008108	4.01185	5.03974	-0.1905	0.75099	FALSE	4.21864	4.82541	-0.12504	0.82636	FALSE	3.63509	5.13724	-0.31996	0.61462	FALSE	0	3.64411	-1.1653	0.046258	TRUE	0	4.30692	-1.4459	0.023023	TRUE	0	4.07644	-1.4509	0.024762	TRUE
gga_circ_0007246	10.8048	14.0681	-0.29206	0.56198	FALSE	18.7558	12.9942	0.42594	0.35335	FALSE	16.0162	14.3622	0.13989	0.77582	FALSE	5.48338	16.3983	-1.167	0.033795	TRUE	4.55722	12.0462	-1.0145	0.085382	FALSE	5.34041	10.9686	-0.7783	0.18084	FALSE
gga_circ_0005946	1.94826	4.20508	-0.47785	0.43263	FALSE	4.35542	2.35508	0.36772	0.52196	FALSE	3.74766	4.27505	-0.13127	0.83864	FALSE	0	3.76223	-1.1754	0.044694	TRUE	0	3.58046	-1.2494	0.043814	TRUE	0	2.00213	-0.69236	0.19975	FALSE
gga_circ_0006264	1.23949	1.10525	0.025827	0.95271	FALSE	4.35542	1.48869	0.51979	0.34773	FALSE	3.74766	1.11627	0.65009	0.31135	FALSE	0	3.76223	-1.1754	0.044694	TRUE	0	0.930277	-0.29045	0.44844	FALSE	0	1.26701	-0.33986	0.41348	FALSE
gga_circ_0007413	1.94252	0	0.70258	0.16205	FALSE	4.09764	2.33266	0.42409	0.46165	FALSE	3.50281	0	1.3089	0.037094	TRUE	0	3.57429	-1.1828	0.043906	TRUE	0	0	NA	NA	NA	0	1.96578	-0.86001	0.13807	FALSE
gga_circ_0000931	0.478334	0.834659	-0.080507	0.8326	FALSE	4.21263	0.582066	0.92211	0.098512	FALSE	3.60211	0.862189	0.79009	0.2193	FALSE	0	3.66864	-1.1831	0.043742	TRUE	0	0.726458	-0.27396	0.46444	FALSE	0	0.494258	-0.24646	0.50328	FALSE
gga_circ_0009013	8.54453	8.29563	0.024772	0.96662	FALSE	17.0535	10.3102	0.52433	0.30749	FALSE	14.5934	8.41422	0.57637	0.31824	FALSE	4.48074	14.871	-1.1933	0.0369	TRUE	3.68098	7.03198	-0.55094	0.39528	FALSE	4.33558	8.6992	-0.64822	0.30566	FALSE
gga_circ_0006185	6.53356	4.24306	0.35865	0.54836	FALSE	12.7792	7.82626	0.53406	0.30702	FALSE	10.8658	4.32125	0.96057	0.10128	FALSE	2.78813	11.2284	-1.2127	0.046697	TRUE	2.30169	3.62097	-0.31013	0.63781	FALSE	2.68558	6.56605	-0.71118	0.28174	FALSE
gga_circ_0008252	1.71208	1.86395	-0.043093	0.93817	FALSE	4.26901	2.04834	0.48409	0.39894	FALSE	3.63735	1.88607	0.45433	0.48811	FALSE	0	3.74255	-1.2128	0.039671	TRUE	0	1.57573	-0.52962	0.27386	FALSE	0	1.72493	-0.59962	0.24491	FALSE
gga_circ_0007450	3.26816	1.98882	0.30716	0.61164	FALSE	4.49898	3.93219	0.10231	0.85814	FALSE	3.83596	2.03746	0.43821	0.50341	FALSE	0	3.93125	-1.2155	0.039137	TRUE	0	1.70987	-0.55977	0.25666	FALSE	0	3.31623	-1.269	0.04495	TRUE
gga_circ_0003600	15.0216	25.0893	-0.453	0.45001	FALSE	23.2068	17.9223	0.2186	0.70266	FALSE	19.6781	25.5581	-0.30653	0.5301	FALSE	5.70155	20.4574	-1.2158	0.039127	TRUE	4.6781	21.4083	-1.5432	0.0097477	TRUE	5.49192	14.9776	-0.68019	0.30671	FALSE
gga_circ_0008133	7.87345	12.9457	-0.48667	0.38668	FALSE	12.1855	9.50875	0.23882	0.65462	FALSE	10.3276	13.1511	-0.25785	0.6448	FALSE	2.74169	10.7548	-1.223	0.042962	TRUE	2.27861	11.011	-1.4533	0.021017	TRUE	2.67021	8.0556	-1.001	0.11999	FALSE
gga_circ_0007302	0.478334	0	0.20654	0.51101	FALSE	4.48398	0.582066	0.9548	0.08719	FALSE	3.79842	0	1.3311	0.034176	TRUE	0	3.95836	-1.2239	0.038008	TRUE	0	0	NA	NA	NA	0	0.494258	-0.24646	0.50328	FALSE
gga_circ_0004078	0.7175	0	0.2303	0.48154	FALSE	4.52679	0.873098	0.83347	0.13862	FALSE	3.8822	0	1.3876	0.028474	TRUE	0	3.93049	-1.257	0.034221	TRUE	0	0	NA	NA	NA	0	0.741387	-0.27423	0.47368	FALSE
gga_circ_0000916	1.2133	2.35724	-0.26968	0.63011	FALSE	4.55537	1.46857	0.70153	0.22211	FALSE	3.87119	2.40955	0.35575	0.58718	FALSE	0	4.00516	-1.2633	0.033389	TRUE	0	2.01996	-0.64242	0.21387	FALSE	0	1.24819	-0.47821	0.31611	FALSE
gga_circ_0005260	6.55079	1.51741	0.88706	0.14459	FALSE	4.64856	7.89351	-0.50352	0.35984	FALSE	3.95723	1.53961	0.56143	0.38645	FALSE	0	4.07573	-1.283	0.031221	TRUE	0	1.29091	-0.32908	0.41392	FALSE	0	6.67508	-1.9574	0.0032093	TRUE
gga_circ_0002578	0	1.13806	-0.26672	0.43136	FALSE	4.90633	0	1.4169	0.010805	TRUE	4.20209	1.15471	0.75102	0.24699	FALSE	0	4.26368	-1.3121	0.028173	TRUE	0	0.968182	-0.29225	0.44672	FALSE	0	0	NA	NA	NA
gga_circ_0007727	8.22496	8.06879	0.031168	0.95615	FALSE	15.1685	9.93074	0.43646	0.38809	FALSE	12.9128	8.2114	0.51114	0.34329	FALSE	2.35762	13.2999	-1.3538	0.029088	TRUE	1.98319	6.8787	-0.82287	0.2118	FALSE	2.3296	8.40498	-0.90498	0.17412	FALSE
gga_circ_0001895	1.94826	0.736831	0.29467	0.56075	FALSE	5.03412	2.35508	0.51503	0.37175	FALSE	4.3101	0.744178	1.004	0.1228	FALSE	0	4.38438	-1.3622	0.023584	TRUE	0	0.620185	-0.266	0.47233	FALSE	0	2.00213	-0.69236	0.19975	FALSE
gga_circ_0001018	3.75821	1.93991	0.40037	0.50912	FALSE	5.49107	4.50525	0.17225	0.76268	FALSE	4.73573	1.97846	0.61511	0.34794	FALSE	0	4.73982	-1.3749	0.022318	TRUE	0	1.65673	-0.54803	0.26325	FALSE	0	3.78669	-1.3598	0.033591	TRUE
gga_circ_0005051	2.16996	1.51741	0.12628	0.80834	FALSE	5.15589	2.6327	0.44082	0.44421	FALSE	4.38513	1.53961	0.64368	0.32263	FALSE	0	4.52962	-1.3795	0.022071	TRUE	0	1.29091	-0.32908	0.41392	FALSE	0	2.23671	-0.7281	0.18369	FALSE
gga_circ_0003972	34.8626	17.042	0.79702	0.12153	FALSE	59.1123	42.1072	0.37971	0.41797	FALSE	50.2554	17.2953	1.2546	0.012582	TRUE	13.5227	51.8878	-1.4049	0.011527	TRUE	11.3008	14.4725	-0.24153	0.69784	FALSE	13.2895	35.6647	-1.0149	0.092409	FALSE
gga_circ_0004583	3.97118	1.57149	0.54405	0.36772	FALSE	5.52865	4.77617	0.12601	0.82453	FALSE	4.72929	1.60637	0.77102	0.23931	FALSE	0	4.81191	-1.4227	0.018768	TRUE	0	1.34664	-0.46204	0.31595	FALSE	0	4.015	-1.3768	0.031605	TRUE
gga_circ_0002517	0.478334	0.758704	-0.066512	0.85925	FALSE	11.3113	0.582066	1.6886	0.0033804	TRUE	9.7891	0.769804	1.6376	0.01244	TRUE	0.785873	9.71438	-1.558	0.012762	TRUE	0.661063	0.645455	0.0027888	0.99483	FALSE	0.776533	0.494258	0.079198	0.85958	FALSE
gga_circ_0007565	4.54417	1.89676	0.26576	0.59818	FALSE	13.8149	5.52962	0.58265	0.31027	FALSE	11.7921	1.92451	1.4536	0.024439	TRUE	0	12.0845	-2.4638	7.8893e-05	TRUE	0	1.61364	-0.39484	0.36155	FALSE	0	4.69545	-0.81084	NA	NA
gga_circ_0003244	49.6326	74.4136	-0.46187	0.34539	FALSE	104.417	59.909	0.58864	0.24705	FALSE	88.5418	75.9828	0.17122	0.75875	FALSE	8.56855	92.2388	-2.4946	5.2484e-06	TRUE	7.03144	63.7917	-2.4828	3.5243e-06	TRUE	8.2829	50.7084	-2.0858	7.2254e-05	TRUE
gga_circ_0000334	0	1.84208	-0.39284	0.32219	FALSE	3.84809	0	0.88088	0.076628	FALSE	3.31976	1.86044	0.24672	0.68441	FALSE	8.27151	3.30835	0.74643	0.22952	FALSE	6.85891	1.55046	0.96841	0.14201	FALSE	8.02599	0	2.3369	0.00044889	TRUE
gga_circ_0001526	3.63713	5.79845	-0.41059	0.49343	FALSE	32.2534	4.36759	1.7946	0.0011829	TRUE	27.9578	5.90705	1.5199	0.01219	TRUE	18.7774	27.6396	-0.39642	0.47836	FALSE	15.4958	4.95238	1.2297	0.031883	TRUE	18.2534	3.67816	1.7641	0.0018162	TRUE
gga_circ_0004897	0	2.60078	-0.72037	0.14323	FALSE	1.72337	0	0.51286	0.22232	FALSE	1.49331	2.63025	-0.30283	0.62889	FALSE	4.85898	1.47569	0.76848	0.21749	FALSE	4.05316	2.19592	0.38833	0.55516	FALSE	4.72914	0	1.6422	0.011622	TRUE
gga_circ_0008546	0	0.758704	-0.24597	0.45167	FALSE	1.86694	0	0.55781	0.19751	FALSE	1.5816	0.769804	0.24104	0.66722	FALSE	4.48074	1.64471	0.65365	0.29424	FALSE	3.68098	0.645455	0.84209	0.18597	FALSE	4.33558	0	1.5724	0.015096	TRUE
gga_circ_0005145	0	1.13806	-0.26672	0.43136	FALSE	4.59818	0	1.3533	0.01418	TRUE	3.95497	1.15471	0.6989	0.27973	FALSE	4.09224	3.97729	0.039043	0.94986	FALSE	3.36801	0.968182	0.62022	0.32821	FALSE	3.97114	0	1.5034	0.019392	TRUE
gga_circ_0005348	0	2.27611	-0.45823	0.27613	FALSE	4.07585	0	1.2824	0.019057	TRUE	3.48954	2.30941	0.24084	0.7091	FALSE	3.7546	3.55051	0.050862	0.93484	FALSE	3.09566	1.93636	0.24419	0.70059	FALSE	3.64591	0	1.4308	0.024956	TRUE
gga_circ_0000778	0.720487	5.98214	-0.89648	0.1183	FALSE	2.75304	0.857387	0.39476	0.42335	FALSE	2.38664	6.05593	-0.60005	0.35665	FALSE	5.97805	2.35635	0.68317	0.2748	FALSE	4.96901	5.06256	-0.026756	0.96753	FALSE	5.80708	0.711317	1.3501	0.042246	TRUE
gga_circ_0004191	1.46993	3.8309	-0.45247	0.43577	FALSE	2.89661	1.77301	0.25649	0.65005	FALSE	2.47493	3.8979	-0.32207	0.62291	FALSE	8.22951	2.52537	1.0237	0.094105	FALSE	6.85339	3.26033	0.57589	0.38109	FALSE	8.03445	1.50787	1.3115	0.046406	TRUE
gga_circ_0002515	6.7872	4.88783	0.24672	0.68563	FALSE	39.7662	8.14641	1.5072	0.0055579	TRUE	34.4866	4.95247	1.7193	0.0064558	TRUE	20.4568	34.0686	-0.52703	0.34472	FALSE	16.8225	4.14492	1.3324	0.031844	TRUE	19.8319	6.85579	1.2304	0.022812	TRUE
gga_circ_0000350	3.27689	1.47366	0.38661	0.50767	FALSE	5.05591	3.9389	0.21407	0.70464	FALSE	4.32336	1.48836	0.65008	0.31826	FALSE	10.8009	4.40816	0.908	0.11209	FALSE	8.9399	1.24037	1.4074	0.032704	TRUE	10.4917	3.3225	1.183	0.048304	TRUE
gga_circ_0001923	6.55079	7.71648	-0.15063	0.79173	FALSE	10.8559	7.89351	0.32214	0.5307	FALSE	9.24896	7.85988	0.17968	0.74894	FALSE	19.2847	9.50979	0.80254	0.11208	FALSE	15.9964	6.58384	0.98702	0.072162	FALSE	18.7222	6.67508	1.1705	0.027274	TRUE
gga_circ_0007285	46.9365	58.1469	-0.27441	0.52451	FALSE	78.0009	56.2614	0.41397	0.2973	FALSE	66.871	59.191	0.15271	0.70344	FALSE	120.932	67.7474	0.7418	0.062523	FALSE	100.696	49.6161	0.91351	0.022693	TRUE	118.07	47.2343	1.163	0.0082558	TRUE
gga_circ_0002440	8.39843	18.1097	-0.82991	0.11235	FALSE	18.3987	10.1086	0.54733	0.31872	FALSE	15.7631	18.4424	-0.17497	0.76423	FALSE	22.9891	15.9531	0.39174	0.48529	FALSE	19.0153	15.4446	0.24859	0.6284	FALSE	22.3982	8.55115	1.0985	0.040041	TRUE
gga_circ_0007108	17.8286	28.9853	-0.54799	0.29262	FALSE	38.8756	21.3397	0.65949	0.18431	FALSE	33.4443	29.5356	0.14048	0.77982	FALSE	44.5556	33.6008	0.346	0.45178	FALSE	37.0552	24.737	0.49656	0.28366	FALSE	43.4453	17.9086	1.0674	0.034782	TRUE
gga_circ_0005509	21.7304	18.0962	0.17186	0.77136	FALSE	36.0355	26.18	0.38308	0.33213	FALSE	30.804	18.5678	0.50978	0.39906	FALSE	44.5157	31.4291	0.44794	0.24225	FALSE	36.8972	15.6163	0.8995	0.12805	FALSE	43.2308	22.1422	0.84419	0.042372	TRUE
gga_circ_0002441	30.8951	34.9527	-0.14382	0.75961	FALSE	36.9568	37.1538	-0.014218	0.97447	FALSE	31.6845	35.7223	-0.14058	0.79097	FALSE	58.2587	32.055	0.73872	0.10142	FALSE	48.1884	29.9563	0.5953	0.19389	FALSE	56.6644	31.3301	0.78578	0.033587	TRUE
gga_circ_0006788	46.7865	49.2249	-0.066344	0.84986	FALSE	90.1097	56.2909	0.60035	0.095957	FALSE	77.4158	50.1076	0.56217	0.14885	FALSE	83.0336	78.1387	0.078912	0.83023	FALSE	68.9076	41.966	0.66167	0.046452	TRUE	80.7821	47.5023	0.70977	0.032858	TRUE
gga_circ_0000517	75.493	64.0643	0.2131	0.5271	FALSE	72.8323	90.6089	-0.28322	0.39558	FALSE	62.3664	65.3241	-0.063986	0.84124	FALSE	45.9216	63.4027	-0.42667	0.22476	FALSE	38.0447	54.7674	-0.49275	0.13448	FALSE	44.5948	76.3031	-0.71182	0.047897	TRUE
gga_circ_0007449	23.4997	14.2096	0.58572	0.23395	FALSE	17.5984	28.2809	-0.58045	0.15613	FALSE	15.0148	14.5315	0.047737	0.92753	FALSE	11.2491	15.397	-0.36286	0.47549	FALSE	9.32861	12.203	-0.28591	0.61773	FALSE	10.943	23.8653	-0.95831	0.044692	TRUE
gga_circ_0002895	38.0933	24.4119	0.54581	0.21287	FALSE	37.7642	45.9206	-0.24789	0.52025	FALSE	32.1869	24.8087	0.32734	0.44911	FALSE	17.7004	33.0846	-0.75746	0.093732	FALSE	14.5855	20.7716	-0.4191	0.39963	FALSE	17.167	38.7929	-1.0114	0.026667	TRUE
gga_circ_0003942	27.2529	24.2505	0.15396	0.73436	FALSE	30.9099	32.8276	-0.061941	0.90267	FALSE	26.1826	24.7625	0.075424	0.88748	FALSE	12.0452	27.3363	-0.8729	0.11206	FALSE	9.93048	20.7689	-0.8586	0.090487	FALSE	11.6904	27.7879	-1.027	0.042781	TRUE
gga_circ_0001894	29.7842	27.4052	0.090411	0.86091	FALSE	23.5382	35.8532	-0.48069	0.30245	FALSE	20.0246	27.9056	-0.36857	0.50484	FALSE	12.2702	20.6387	-0.57137	0.29433	FALSE	10.2169	23.4075	-0.89383	0.1235	FALSE	11.897	30.1986	-1.0951	0.037731	TRUE
gga_circ_0003525	13.9565	10.0685	0.34404	0.53209	FALSE	15.0949	16.855	-0.10917	0.83498	FALSE	12.8112	10.2617	0.26263	0.62965	FALSE	4.03694	13.3066	-1.1159	0.059222	FALSE	3.30982	8.60121	-0.87329	0.16507	FALSE	3.90811	14.2333	-1.2341	0.047474	TRUE
gga_circ_0003523	28.6026	22.9273	0.26459	0.56583	FALSE	24.8348	34.481	-0.37152	0.42093	FALSE	21.0565	23.3075	-0.11367	0.81824	FALSE	10.4124	21.916	-0.83515	0.11082	FALSE	8.62692	19.5186	-0.95069	0.068995	FALSE	10.1273	29.1021	-1.2657	0.011178	TRUE
gga_circ_0008917	3.49285	2.61172	0.16658	0.78366	FALSE	2.2525	4.19411	-0.43382	0.45183	FALSE	1.93447	2.64306	-0.21309	0.74347	FALSE	0	1.95336	-0.74079	0.1563	FALSE	0	2.20855	-0.69439	0.18997	FALSE	0	3.52074	-1.2686	0.044748	TRUE
gga_circ_0002188	3.27689	3.76071	-0.096308	0.87452	FALSE	3.81129	3.9389	-0.029992	0.95817	FALSE	3.26896	3.81058	-0.12311	0.85094	FALSE	0	3.31168	-1.1129	0.05488	FALSE	0	3.18937	-0.89896	0.1153	FALSE	0	3.3225	-1.2698	0.044836	TRUE
gga_circ_0007724	3.51904	0	1.0638	0.057592	FALSE	0.793686	4.21422	-0.77501	0.16224	FALSE	0.661742	0	0.25717	0.4853	FALSE	0	0.716496	-0.24	0.48131	FALSE	0	0	NA	NA	NA	0	3.53956	-1.2708	0.044433	TRUE
gga_circ_0004738	3.63139	1.89676	0.30743	0.59701	FALSE	1.32281	4.34518	-0.55966	0.31114	FALSE	1.1029	1.92451	-0.15556	0.76769	FALSE	0	1.19416	-0.31448	0.40763	FALSE	0	1.61364	-0.39484	0.36155	FALSE	0	3.64182	-1.2766	0.043559	TRUE
gga_circ_0007670	43.723	22.2283	0.75804	0.14068	FALSE	19.6113	52.7406	-0.8633	0.12474	FALSE	16.6028	22.6893	-0.26925	0.67346	FALSE	12.6284	17.3685	-0.10772	0.83896	FALSE	10.3709	19.0137	-0.55491	0.38189	FALSE	12.164	44.6768	-1.3258	0.028212	TRUE
gga_circ_0000244	12.8829	12.2479	0.0628	0.90694	FALSE	10.3404	15.4937	-0.42155	0.4034	FALSE	8.75925	12.5274	-0.35725	0.54039	FALSE	3.03289	9.13391	-0.8731	0.15984	FALSE	2.52789	10.521	-1.151	0.077755	FALSE	2.98007	13.0855	-1.3662	0.031009	TRUE
gga_circ_0001675	21.812	16.8587	0.30344	0.53999	FALSE	15.4233	26.2246	-0.6139	0.18307	FALSE	13.1861	17.2234	-0.30296	0.55801	FALSE	6.52359	13.4659	-0.75403	0.1864	FALSE	5.42143	14.4446	-1.0166	0.088885	FALSE	6.31296	22.1686	-1.3972	0.013517	TRUE
gga_circ_0004434	25.793	18.4085	0.36981	0.46305	FALSE	20.519	30.9717	-0.43033	0.39521	FALSE	17.6217	18.7245	-0.068466	0.90193	FALSE	7.45833	17.8242	-0.87709	0.1235	FALSE	6.15069	15.6912	-0.9908	0.085905	FALSE	7.25262	26.0082	-1.4175	0.0095951	TRUE
gga_circ_0004973	20.7057	5.42529	0.95399	0.11895	FALSE	12.0555	24.9903	-0.71224	0.18215	FALSE	10.1907	5.60423	0.41348	0.52731	FALSE	4.54934	10.6876	-0.68138	0.27297	FALSE	3.79183	4.72197	-0.099419	0.87278	FALSE	4.4701	21.0941	-1.4517	0.021352	TRUE
gga_circ_0006945	4.10673	2.40615	0.35478	0.5605	FALSE	2.1315	4.94295	-0.5707	0.32199	FALSE	1.80218	2.46856	-0.15641	0.80417	FALSE	0	1.88354	-0.58968	0.22201	FALSE	0	2.0731	-0.64736	0.21143	FALSE	0	4.16615	-1.4704	0.023145	TRUE
gga_circ_0006937	4.80677	1.13806	0.72063	0.22307	FALSE	3.26715	5.80264	-0.38438	0.50444	FALSE	2.79026	1.15471	0.37065	0.53758	FALSE	0	2.86113	-0.81013	0.12778	FALSE	0	0.968182	-0.29225	0.44672	FALSE	0	4.89499	-1.5139	0.019561	TRUE
gga_circ_0006247	4.57634	1.97272	0.541	0.37427	FALSE	2.14651	5.51831	-0.51809	0.35446	FALSE	1.83972	2.01689	-0.0412	0.94373	FALSE	0	1.85643	-0.43862	0.30989	FALSE	0	1.69464	-0.55645	0.2585	FALSE	0	4.65413	-1.5303	0.018587	TRUE
gga_circ_0005068	8.95119	2.7694	0.91753	0.13197	FALSE	5.7782	10.8105	-0.60925	0.26159	FALSE	4.91233	2.83289	0.44131	0.49891	FALSE	1.01291	5.07786	-0.90408	0.14437	FALSE	0.817046	2.3806	-0.36599	0.52536	FALSE	0.975704	9.15264	-1.5512	0.019529	TRUE
gga_circ_0005959	9.28547	5.45707	0.5113	0.37223	FALSE	3.83987	11.1653	-0.96283	0.080393	FALSE	3.25795	5.56834	-0.46327	0.46531	FALSE	0.785873	3.38635	-0.69232	0.24722	FALSE	0.661063	4.67015	-1.0663	0.10137	FALSE	0.776533	9.393	-1.7806	0.0071634	TRUE
gga_circ_0005612	12.4994	8.09686	0.42829	0.45747	FALSE	6.09237	15.0292	-0.95565	0.057499	FALSE	5.19242	8.31911	-0.4182	0.50629	FALSE	1.35055	5.33971	-0.80724	0.19375	FALSE	1.08939	6.9963	-1.0595	0.10555	FALSE	1.30094	12.681	-1.8322	0.0047745	TRUE
gga_circ_0004542	6.20801	6.22671	0.010862	0.98533	FALSE	4.16982	7.47822	-0.44629	0.43803	FALSE	3.51833	6.35095	-0.46596	0.47381	FALSE	0	3.69651	-0.95713	0.084837	FALSE	0	5.32824	-1.6289	0.011714	TRUE	0	6.33197	-1.8633	0.0049036	TRUE
gga_circ_0006775	8.2222	5.72868	0.29043	0.63376	FALSE	2.38106	9.89261	-0.91788	0.11097	FALSE	1.98523	5.89674	-0.50877	0.41315	FALSE	0	2.14949	-0.49641	0.2716	FALSE	0	4.9637	-1.1572	0.056162	FALSE	0	8.33857	-2.2382	0.00077502	TRUE
gga_circ_0006896	3.37476	0	1.0087	0.068233	FALSE	8.47706	4.04073	0.4674	0.41404	FALSE	7.29256	0	1.3851	0.026743	TRUE	12.7133	7.30684	0.42779	0.49339	FALSE	10.6462	0	2.1855	0.00092026	TRUE	12.4706	3.38214	1.1616	0.072923	FALSE
gga_circ_0005919	1.44097	0	0.2961	0.41238	FALSE	4.86274	1.71477	0.59228	0.29111	FALSE	4.17555	0	1.4493	0.022946	TRUE	7.22243	4.21612	0.50992	0.39458	FALSE	5.9596	0	1.7845	0.0062833	TRUE	7.00579	1.42263	1.1096	0.095473	FALSE
gga_circ_0005809	2.89045	0	0.9248	0.087778	FALSE	4.87554	3.49009	0.2164	0.7062	FALSE	4.18426	0	1.1125	0.064847	FALSE	7.83797	4.24247	0.47515	0.44621	FALSE	6.42856	0	1.7534	0.0070821	TRUE	7.5694	2.94802	0.81541	0.21042	FALSE
gga_circ_0002606	35.0879	17.8391	0.83589	0.05063	FALSE	32.8455	42.2076	-0.23104	NA	NA	28.1404	18.1883	0.40768	NA	NA	74.7807	28.4474	0.94316	0.10738	FALSE	62.3832	15.2408	1.701	0.0004599	TRUE	73.175	35.5797	0.88654	0.059704	FALSE
gga_circ_0007996	2.43533	0	0.65406	0.17916	FALSE	3.6835	2.94385	0.11374	0.84271	FALSE	3.16095	0	1.1547	0.059454	FALSE	6.8995	3.19098	0.65087	0.29371	FALSE	5.64561	0	1.6321	0.011546	TRUE	6.67526	2.50266	0.75517	0.25462	FALSE
gga_circ_0004669	25.9681	13.4379	0.19689	0.69365	FALSE	67.3333	30.9981	0.17385	0.68088	FALSE	58.2241	13.6002	0.42353	0.43499	FALSE	55.5628	57.7658	-0.019206	0.97432	FALSE	45.991	11.3655	1.5022	0.0084278	TRUE	54.1557	25.9407	0.44149	0.50155	FALSE
gga_circ_0002826	0.743695	0	0.23194	0.47956	FALSE	2.08112	0.893212	0.24955	0.60259	FALSE	1.79993	0	0.61767	0.22996	FALSE	5.64042	1.7851	0.80488	0.1982	FALSE	4.69666	0	1.4874	0.019932	TRUE	5.48185	0.760208	1.1767	0.075957	FALSE
gga_circ_0001575	2.18467	0.736831	0.31678	0.53273	FALSE	8.31027	2.60799	0.92479	0.10719	FALSE	7.10492	0.744178	1.5009	0.021882	TRUE	8.51628	7.24293	0.16482	0.77586	FALSE	7.08511	0.620185	1.4662	0.026207	TRUE	8.32048	2.18284	1.1035	0.094244	FALSE
gga_circ_0000948	5.94862	1.10525	0.95752	0.11416	FALSE	3.46032	7.13566	-0.53217	0.35488	FALSE	2.93807	1.11627	0.40731	0.49941	FALSE	9.46502	3.05317	0.94075	0.1263	FALSE	7.80887	0.930277	1.4238	0.031026	TRUE	9.18549	6.00588	0.46429	0.43114	FALSE
gga_circ_0003099	1.2133	0	0.37648	0.34725	FALSE	4.64177	1.46857	0.68744	0.23075	FALSE	3.9815	0	1.3695	0.030126	TRUE	5.24748	4.02484	0.22167	0.7195	FALSE	4.36613	0	1.414	0.025752	TRUE	5.09358	1.24819	0.96958	0.1453	FALSE
gga_circ_0006575	3.26241	0	1.02	0.066212	FALSE	1.32281	3.90978	-0.50695	0.3581	FALSE	1.1029	0	0.31031	0.43302	FALSE	7.58807	1.19416	0.9527	0.11819	FALSE	6.24297	0	1.4112	0.025097	TRUE	7.39721	3.27989	0.66005	0.3193	FALSE
gga_circ_0001723	3.40371	1.25199	0.49499	0.39556	FALSE	3.5971	4.09898	-0.10294	0.85775	FALSE	3.05064	1.29328	0.47825	0.4527	FALSE	9.85352	3.1713	1.0419	0.081527	FALSE	8.12184	1.08969	1.393	0.034848	TRUE	9.54993	3.46738	1.002	0.10197	FALSE
gga_circ_0005224	2.1525	1.86395	0.053373	0.91845	FALSE	3.17617	2.6193	0.059906	0.90521	FALSE	2.73305	1.88607	0.17501	0.78046	FALSE	10.6667	2.73709	1.1001	0.076294	FALSE	8.83006	1.57573	1.3489	0.038967	TRUE	10.3233	2.22416	1.0832	0.10369	FALSE
gga_circ_0007757	3.69527	0	0.80301	0.11977	FALSE	7.75256	4.43024	0.36777	0.52296	FALSE	6.67476	0	1.8081	0.005457	TRUE	6.91279	6.6906	0.042473	0.94547	FALSE	5.69827	0	1.3368	0.032256	TRUE	6.74674	3.75215	0.37035	0.57515	FALSE
gga_circ_0007031	5.45283	1.13806	0.87124	0.14886	FALSE	6.44333	6.54018	-0.0062628	0.99084	FALSE	5.52331	1.15471	1.0104	0.12283	FALSE	9.01095	5.59822	0.47301	0.41514	FALSE	7.4969	0.968182	1.3359	0.043012	TRUE	8.78715	5.49907	0.49076	0.41509	FALSE
gga_circ_0006870	0.991594	0	0.24656	0.46219	FALSE	2.10292	1.19095	0.16903	0.72545	FALSE	1.81319	0	0.61419	0.23157	FALSE	4.64664	1.80888	0.63912	0.30582	FALSE	3.85553	0	1.3228	0.034953	TRUE	4.52468	1.01361	0.8662	0.1886	FALSE
gga_circ_0008796	3.14708	1.87489	0.30608	0.61171	FALSE	6.06677	3.79453	0.29161	0.61134	FALSE	5.17501	1.89888	0.55808	0.38551	FALSE	10.9801	5.287	0.57994	0.3519	FALSE	9.16711	1.58837	1.3208	0.044338	TRUE	10.7523	3.2077	1.1203	0.076506	FALSE
gga_circ_0007976	2.65427	0	0.87435	0.10186	FALSE	2.63204	3.18335	-0.12338	0.83038	FALSE	2.25435	0	0.92639	0.11245	FALSE	4.69308	2.28654	0.54502	0.38322	FALSE	3.87861	0	1.3019	0.037292	TRUE	4.54005	2.67083	0.45422	0.4903	FALSE
gga_circ_0003870	0.478334	0	0.20654	0.51101	FALSE	2.40207	0.582066	0.43354	0.37568	FALSE	2.05574	0	0.69911	0.19125	FALSE	4.48517	2.09784	0.51398	0.41076	FALSE	3.69854	0	1.2724	0.040972	TRUE	4.35941	0.494258	1.1691	0.075403	FALSE
gga_circ_0001568	11.4072	6.6003	0.56408	0.30413	FALSE	11.0791	13.6983	-0.23353	0.64217	FALSE	9.47184	6.7308	0.34875	0.55247	FALSE	21.5891	9.6476	0.90602	0.086611	FALSE	17.791	5.64093	1.2657	0.024376	TRUE	20.9813	11.5413	0.72036	0.15891	FALSE
gga_circ_0006338	0.478334	0	0.20654	0.51101	FALSE	2.33068	0.582066	0.421	0.38736	FALSE	1.98297	0	0.68134	0.19919	FALSE	4.41517	2.05104	0.49277	0.42976	FALSE	3.682	0	1.245	0.044594	TRUE	4.30168	0.494258	1.1305	0.08464	FALSE
gga_circ_0000449	1.80122	0	0.35083	0.36405	FALSE	5.42568	2.14347	0.38033	0.46413	FALSE	4.69594	0	1.1366	0.059968	FALSE	4.19841	4.66849	-0.073485	0.90648	FALSE	3.46682	0	1.2287	0.047031	TRUE	4.07338	1.77829	0.50121	0.44256	FALSE
gga_circ_0003140	18.8694	13.1787	0.39424	0.44633	FALSE	33.8912	22.6404	0.48414	0.26176	FALSE	28.9931	13.436	0.93359	0.049132	TRUE	33.9662	29.5192	0.18403	0.66645	FALSE	28.0706	11.2566	1.096	0.027676	TRUE	33.0499	19.0864	0.67775	0.15724	FALSE
gga_circ_0004344	42.1247	28.2474	0.46241	0.32895	FALSE	51.9952	50.5002	0.035675	0.93545	FALSE	44.7509	28.7171	0.52468	0.28416	FALSE	64.7527	44.9395	0.46225	0.27802	FALSE	53.3926	24.027	1.0034	0.022188	TRUE	62.7338	42.4753	0.50647	0.23351	FALSE
gga_circ_0001659	70.4477	41.6453	0.67529	0.077858	FALSE	111.909	84.8205	0.35869	0.31113	FALSE	95.7662	42.4863	1.0905	0.0012607	TRUE	80.63	97.5331	-0.24785	0.50815	FALSE	66.5427	35.6186	0.82128	0.030846	TRUE	78.0368	71.4731	0.11376	0.78303	FALSE
gga_circ_0002156	113.383	97.0206	0.19862	0.62116	FALSE	141.063	136.205	0.039065	0.92821	FALSE	120.648	98.7755	0.25971	0.48335	FALSE	162.383	122.8	0.3664	0.32057	FALSE	134.7	82.7495	0.67095	0.010736	TRUE	158.045	115.175	0.4039	0.33378	FALSE
gga_circ_0006909	113.546	82.9488	0.41922	0.18813	FALSE	139.893	136.365	0.035799	0.91006	FALSE	119.395	84.5569	0.47532	0.096101	FALSE	139.43	122.338	0.17006	0.63554	FALSE	115.144	70.8727	0.65624	0.040096	TRUE	134.968	115.003	0.21102	0.5737	FALSE
gga_circ_0001917	123.691	83.9884	0.51631	0.11128	FALSE	138.508	148.602	-0.095179	0.76523	FALSE	118.535	85.5963	0.44054	0.14703	FALSE	137.908	120.603	0.18251	0.53974	FALSE	114.279	71.7272	0.64258	0.014514	TRUE	134	125.4	0.088422	0.78166	FALSE
gga_circ_0000348	771.306	857.56	-0.14168	0.67179	FALSE	1487.5	925.145	0.60421	0.10627	FALSE	1268	874.365	0.51092	0.06871	FALSE	1355.92	1303.45	0.0526	0.87526	FALSE	1118.35	732.923	0.59496	0.0047619	TRUE	1316.92	776.461	0.69701	0.06314	FALSE
gga_circ_0000898	102.002	89.5584	0.17104	0.6101	FALSE	107.283	122.785	-0.17352	0.60822	FALSE	91.5644	91.2288	0.0068672	0.98265	FALSE	141.889	93.8364	0.54781	0.097309	FALSE	117.509	76.4291	0.58737	0.037166	TRUE	137.63	103.471	0.38142	0.26525	FALSE
gga_circ_0000172	29.2161	46.0886	-0.55178	0.21367	FALSE	28.1108	35.1042	-0.28005	0.48415	FALSE	24.0519	47.054	-0.84598	0.051555	FALSE	23.3261	24.4948	-0.062393	0.88466	FALSE	19.3238	39.4473	-0.89322	0.045809	TRUE	22.6541	29.6397	-0.34311	0.43907	FALSE
gga_circ_0000525	50.4571	66.3457	-0.35252	0.33334	FALSE	53.7912	60.7829	-0.14984	0.70382	FALSE	45.658	67.5616	-0.49859	0.21897	FALSE	32.4654	47.3766	-0.46748	0.29958	FALSE	27.0073	56.6316	-0.96009	0.018069	TRUE	31.6627	51.3227	-0.62499	0.13802	FALSE
gga_circ_0004890	29.2572	43.6072	-0.49273	0.2333	FALSE	27.382	35.2791	-0.26487	0.60126	FALSE	23.0861	44.4107	-0.74691	0.15171	FALSE	19.3533	24.3337	-0.255	0.64105	FALSE	16.1073	37.2258	-1.0572	0.018265	TRUE	18.8567	29.8089	-0.5723	0.23199	FALSE
gga_circ_0007821	13.6006	21.9521	-0.57445	0.22807	FALSE	19.3	16.3129	0.20897	0.64609	FALSE	16.4949	22.3504	-0.38037	0.39172	FALSE	7.73483	16.8489	-0.83207	0.1282	FALSE	6.4416	18.725	-1.1768	0.035315	TRUE	7.56778	13.7304	-0.629	0.2826	FALSE
gga_circ_0008944	1.95699	4.26493	-0.4729	0.43647	FALSE	1.4656	2.36179	-0.21861	0.68257	FALSE	1.24845	4.34687	-0.83051	0.20472	FALSE	0	1.28775	-0.43606	0.31524	FALSE	0	3.64624	-1.2456	0.044247	TRUE	0	2.0084	-0.68986	0.2008	FALSE
gga_circ_0006971	13.0669	18.7992	-0.42811	0.37159	FALSE	13.8953	15.7064	-0.1384	0.76139	FALSE	11.8694	19.1992	-0.57768	0.23418	FALSE	4.89281	12.1288	-0.7909	0.19092	FALSE	3.98743	16.1088	-1.2928	0.038013	TRUE	4.74238	13.2286	-0.94001	0.13635	FALSE
gga_circ_0005315	0.956667	4.5896	-0.76363	0.19497	FALSE	2.66664	1.16413	0.2854	0.56815	FALSE	2.27632	4.66771	-0.51681	0.43028	FALSE	0	2.33667	-0.69902	0.1702	FALSE	0	3.90579	-1.3022	0.03699	TRUE	0	0.988516	-0.29145	0.456	FALSE
gga_circ_0004886	0.7175	4.59537	-0.88797	0.13237	FALSE	3.60311	0.873098	0.5134	0.31887	FALSE	3.08361	4.67277	-0.30604	0.64031	FALSE	0	3.14676	-0.86554	0.10999	FALSE	0	3.91583	-1.3036	0.036825	TRUE	0	0.741387	-0.27423	0.47368	FALSE
gga_circ_0008074	2.17295	8.88218	-1.1257	0.063403	FALSE	5.0995	2.61699	0.51304	0.37189	FALSE	4.34989	9.04527	-0.69585	0.2637	FALSE	1.01291	4.45571	-0.78568	0.20101	FALSE	0.817046	7.58733	-1.3404	0.041941	TRUE	0.975704	2.20664	-0.3668	0.56026	FALSE
gga_circ_0006780	9.81895	13.2334	-0.32226	0.5292	FALSE	4.51256	11.8257	-0.77332	0.17527	FALSE	3.78741	13.5	-1.1442	0.068277	FALSE	2.97759	4.03303	-0.17335	0.77681	FALSE	2.4697	11.3198	-1.3527	0.033336	TRUE	2.91704	9.99131	-1.108	0.083422	FALSE
gga_circ_0002399	3.25069	4.69837	-0.2861	0.63865	FALSE	2.97479	3.91879	-0.19075	0.74076	FALSE	2.52344	4.79853	-0.52355	0.41731	FALSE	0	2.62306	-0.91956	0.09697	FALSE	0	4.0247	-1.3654	0.030226	TRUE	0	3.30368	-1.219	0.052022	FALSE
gga_circ_0005738	6.74951	17.3677	-1.0146	0.064243	FALSE	14.4643	8.08147	0.59005	0.27576	FALSE	12.4228	17.6905	-0.41427	0.42273	FALSE	4.35101	12.5566	-0.94445	0.11984	FALSE	3.5887	14.8218	-1.3727	0.026311	TRUE	4.19099	6.76429	-0.37485	0.57083	FALSE
gga_circ_0007203	0.720487	5.01787	-1.0432	0.081068	FALSE	0.671913	0.857387	-0.034916	0.92557	FALSE	0.58671	5.11162	-1.296	0.04694	TRUE	0	0.571256	-0.22422	0.50004	FALSE	0	4.28165	-1.4266	0.024573	TRUE	0	0.711317	-0.26681	0.48145	FALSE
gga_circ_0007776	5.08661	12.6324	-0.86551	0.12926	FALSE	5.77142	6.14291	-0.080903	0.88475	FALSE	4.9366	12.9201	-1.0291	0.072537	FALSE	2.34432	5.02697	-0.55013	0.37922	FALSE	1.93053	10.8464	-1.465	0.023054	TRUE	2.25811	5.20355	-0.63241	0.34171	FALSE
gga_circ_0006252	12.5449	20.6194	-0.58337	0.22793	FALSE	2.22469	15.0908	-1.6579	0.0030044	TRUE	1.88822	21.034	-2.4468	2.892e-05	TRUE	5.42365	1.95412	0.72371	0.24739	FALSE	4.48149	17.634	-1.5008	0.0073312	TRUE	5.25355	12.703	-0.9353	0.10902	FALSE
gga_circ_0004598	6.52184	13.1787	-0.73691	0.18166	FALSE	5.61284	7.83527	-0.30337	0.57928	FALSE	4.81077	13.436	-1.0813	0.062068	FALSE	2.23815	4.88506	-0.53854	0.3893	FALSE	1.83171	11.2566	-1.5267	0.017822	TRUE	2.15588	6.58984	-0.88487	0.17945	FALSE
gga_circ_0001387	2.19616	7.38087	-0.9049	0.13773	FALSE	4.01946	2.65282	0.23811	0.67819	FALSE	3.4543	7.52623	-0.74976	0.22944	FALSE	0	3.47661	-1.1131	0.05459	FALSE	0	6.31165	-1.8565	0.0045839	TRUE	0	2.25553	-0.7543	0.17327	FALSE
gga_circ_0004953	0	1.10525	-0.26313	0.43494	FALSE	5.53466	0	1.53	0.006474	TRUE	4.76226	1.11627	0.86704	0.18337	FALSE	2.86699	4.78738	-0.35222	0.57345	FALSE	2.35334	0.930277	0.33671	0.5611	FALSE	2.79097	0	0.93748	0.10551	FALSE
gga_circ_0008147	0	0.834659	-0.24959	0.44808	FALSE	5.17769	0	1.4772	0.0082541	TRUE	4.39839	0.862189	0.9677	0.13659	FALSE	0.675273	4.5534	-0.97166	0.11359	FALSE	0.544697	0.726458	-0.041939	0.92179	FALSE	0.650469	0	0.28155	0.45539	FALSE
gga_circ_0004039	0	2.39005	-0.68132	0.15881	FALSE	5.00631	0	1.4518	0.0092739	TRUE	4.26385	2.44799	0.42176	0.51952	FALSE	1.77522	4.38514	-0.53721	0.38217	FALSE	1.48464	2.05787	-0.12675	0.82604	FALSE	1.70987	0	0.45297	0.32097	FALSE
gga_circ_0009141	0	0.736831	-0.24483	0.45279	FALSE	4.84095	0	1.4137	0.010967	TRUE	4.16229	0.744178	0.95227	0.14186	FALSE	1.46115	4.19234	-0.65498	0.29325	FALSE	1.20576	0.620185	0.17776	0.73159	FALSE	1.427	0	0.56782	0.25207	FALSE
gga_circ_0007973	0	1.13806	-0.26672	0.43136	FALSE	4.64177	0	1.3422	0.014815	TRUE	3.9815	1.15471	0.69606	0.28112	FALSE	1.67348	4.02484	-0.55716	0.37006	FALSE	1.40338	0.968182	0.10753	0.84249	FALSE	1.63147	0	0.61726	0.22637	FALSE
gga_circ_0006462	0	0.736831	-0.24483	0.45279	FALSE	4.34041	0	1.3384	0.015153	TRUE	3.71012	0.744178	0.8722	0.17679	FALSE	1.17881	3.78935	-0.62426	0.30573	FALSE	0.991595	0.620185	0.089379	0.84424	FALSE	1.1648	0	0.33752	0.40693	FALSE
gga_circ_0001967	2.72688	3.09407	-0.044322	0.9349	FALSE	20.1929	3.27511	1.3357	0.020186	TRUE	17.2756	3.15373	1.6823	0.0050611	TRUE	5.70155	17.6114	-1.0924	0.061487	FALSE	4.6781	2.64015	0.34094	0.60021	FALSE	5.49192	2.78743	0.33105	0.60134	FALSE
gga_circ_0005080	0	1.86395	-0.5679	0.21178	FALSE	4.26223	0	1.2946	0.018091	TRUE	3.66162	1.88607	0.44209	0.49981	FALSE	1.67348	3.69166	-0.50057	0.42005	FALSE	1.40338	1.57573	-0.060696	0.91931	FALSE	1.63147	0	0.61726	0.22637	FALSE
gga_circ_0004990	5.54472	3.5281	0.32466	0.59569	FALSE	22.2574	6.67344	1.2738	0.011945	TRUE	19.0627	3.6027	1.623	0.0074509	TRUE	12.6858	19.3412	-0.36666	0.54542	FALSE	10.2986	3.02605	0.78903	0.23013	FALSE	12.2196	5.61885	0.6336	0.33792	FALSE
gga_circ_0000679	0	2.39005	-0.68132	0.15881	FALSE	4.17583	0	1.2645	0.020314	TRUE	3.55131	2.44799	0.27686	0.67264	FALSE	1.35055	3.67198	-0.50997	0.40049	FALSE	1.08939	2.05787	-0.21417	0.70809	FALSE	1.30094	0	0.37277	0.37872	FALSE
gga_circ_0005985	3.14708	5.03397	-0.31296	0.60842	FALSE	14.8356	3.79453	1.2371	0.025136	TRUE	12.6809	5.13218	0.8029	0.20739	FALSE	5.32565	12.9678	-0.63826	0.30761	FALSE	4.45392	4.29688	0.011203	0.98568	FALSE	5.12962	3.2077	0.25955	0.69115	FALSE
gga_circ_0007225	0.743695	1.98882	-0.28392	0.57068	FALSE	6.85747	0.893212	1.2111	0.03517	TRUE	5.86517	2.03746	0.84293	0.19532	FALSE	1.46115	5.98154	-0.98222	0.11633	FALSE	1.20576	1.70987	-0.1361	0.82011	FALSE	1.427	0.760208	0.20016	0.71944	FALSE
gga_circ_0003674	0.495797	4.24883	-0.73087	0.18181	FALSE	6.17276	0.595475	1.211	0.0335	TRUE	5.26975	4.32631	0.14388	0.82605	FALSE	3.8799	5.38393	-0.22198	0.72262	FALSE	3.17038	3.631	-0.067501	0.91643	FALSE	3.76668	0.506805	0.81576	0.18863	FALSE
gga_circ_0005856	3.03772	7.11545	-0.72672	0.22607	FALSE	13.1602	3.64787	1.2038	0.027223	TRUE	11.2718	7.2799	0.45685	0.43406	FALSE	7.01453	11.4327	-0.46506	0.42206	FALSE	5.77953	6.11043	-0.034723	0.95633	FALSE	6.82515	3.07538	0.73481	0.25289	FALSE
gga_circ_0004798	5.39469	14.3818	-0.83585	0.16556	FALSE	24.068	6.47754	1.1995	0.030921	TRUE	20.6989	14.6702	0.39561	0.44852	FALSE	15.2625	20.8436	-0.3647	0.46043	FALSE	12.645	12.2931	0.029557	0.95673	FALSE	14.8088	5.42509	0.95955	0.12934	FALSE
gga_circ_0008422	0	2.80738	-0.76376	0.12746	FALSE	3.86088	0	1.1664	0.029577	TRUE	3.32847	2.87908	0.10405	0.87374	FALSE	0.675273	3.3347	-0.7077	0.23497	FALSE	0.544697	2.4211	-0.48172	0.40001	FALSE	0.650469	0	0.28155	0.45539	FALSE
gga_circ_0007360	5.69199	7.07171	-0.17335	0.77614	FALSE	19.1594	6.83121	1.1463	0.019066	TRUE	16.3781	7.22865	0.81551	0.17766	FALSE	10.89	16.7018	-0.44293	0.4137	FALSE	8.93236	6.05989	0.33421	0.60815	FALSE	10.568	5.7462	0.64033	0.29269	FALSE
gga_circ_0002513	2.41786	1.84208	0.10216	0.84785	FALSE	12.9137	2.93044	1.1442	0.045325	TRUE	11.1501	1.86044	1.2972	0.0472	TRUE	10.0939	11.1203	-0.084612	0.88237	FALSE	8.33049	1.55046	1.1477	0.082162	FALSE	9.82059	2.49011	1.1654	0.072785	FALSE
gga_circ_0001252	3.23323	6.32971	-0.46814	0.44412	FALSE	14.6522	3.90538	1.1396	0.042992	TRUE	12.4804	6.47672	0.72724	0.198	FALSE	4.69308	12.8486	-1.0161	0.076678	FALSE	3.87861	5.43711	-0.28986	0.65399	FALSE	4.54005	3.29114	0.23088	0.72879	FALSE
gga_circ_0006233	7.89964	14.2299	-0.60177	0.26769	FALSE	26.0477	9.52886	1.0814	0.026523	TRUE	22.2611	14.4855	0.51016	0.29307	FALSE	21.7448	22.7046	-0.043583	0.92757	FALSE	18.0247	12.1311	0.46339	0.37041	FALSE	21.1995	8.07442	1.0707	0.051073	FALSE
gga_circ_0006077	0	1.10525	-0.26313	0.43494	FALSE	3.21077	0	1.0785	0.041106	TRUE	2.75502	1.11627	0.46037	0.46807	FALSE	2.36346	2.78722	-0.069563	0.90818	FALSE	1.90644	0.930277	0.19196	0.70963	FALSE	2.27664	0	0.56686	0.25185	FALSE
gga_circ_0006226	0	1.10525	-0.26313	0.43494	FALSE	3.34755	0	1.0388	0.046794	TRUE	2.86759	1.11627	0.45898	0.46571	FALSE	1.33141	2.90535	-0.38043	0.51968	FALSE	1.11348	0.930277	0.03379	0.94384	FALSE	1.28241	0	0.36258	0.38667	FALSE
gga_circ_0003594	13.5567	10.8912	0.22065	0.69188	FALSE	36.2293	16.3333	0.93607	0.031119	TRUE	31.0951	11.0367	1.1573	0.031031	TRUE	19.991	31.4168	-0.52816	0.2798	FALSE	16.664	9.2253	0.60241	0.30995	FALSE	19.5395	13.7955	0.39236	0.46075	FALSE
gga_circ_0001541	14.4245	17.2975	-0.2139	0.65569	FALSE	35.1704	17.3484	0.87714	0.02606	TRUE	30.0695	17.6031	0.66732	0.12749	FALSE	13.7092	30.6658	-0.81616	0.15492	FALSE	11.3349	14.7509	-0.25278	0.68835	FALSE	13.2049	14.6342	-0.10243	0.87127	FALSE
gga_circ_0005945	14.4651	12.9733	0.11258	0.83812	FALSE	35.7891	17.3977	0.86861	0.041839	TRUE	30.4818	13.1817	0.95243	0.074363	FALSE	23.1093	31.3964	-0.38155	0.38985	FALSE	19.1086	11.0463	0.60294	0.27904	FALSE	22.4258	14.6956	0.51603	0.2696	FALSE
gga_circ_0003297	30.8496	24.4879	0.28578	0.49671	FALSE	19.8509	37.0921	-0.77969	0.046836	TRUE	16.9493	24.9011	-0.48136	0.28236	FALSE	23.9167	17.3503	0.37421	0.42381	FALSE	19.8936	20.8526	-0.070652	0.88191	FALSE	23.2522	31.3081	-0.38763	0.37862	FALSE
gga_circ_0003532	2.663	0	0.8756	0.1015	FALSE	0	3.19005	-1.0518	0.044321	TRUE	0	0	NA	NA	NA	1.56288	0	0.54944	0.23179	FALSE	1.28702	0	0.44318	0.3295	FALSE	1.50541	2.6771	-0.34192	0.60383	FALSE
gga_circ_0008224	2.89045	1.25199	0.38172	0.50248	FALSE	0	3.49009	-1.1092	0.035962	TRUE	0	1.29328	-0.37936	0.36453	FALSE	1.57175	0	0.42212	0.31119	FALSE	1.32213	1.08969	0.049876	0.91993	FALSE	1.55307	2.94802	-0.34164	0.59485	FALSE
gga_circ_0002282	3.01451	1.66932	0.27272	0.63406	FALSE	0	3.61204	-1.1262	0.033897	TRUE	0	1.72438	-0.47329	0.29864	FALSE	2.19172	0	0.72682	0.14985	FALSE	1.80864	1.45292	0.088064	0.87767	FALSE	2.1405	3.02648	-0.20524	0.75718	FALSE
gga_circ_0006950	2.78109	1.10525	0.40786	0.47645	FALSE	0	3.34342	-1.1278	0.033925	TRUE	0	1.11627	-0.34011	0.39577	FALSE	1.68818	0	0.45095	0.29139	FALSE	1.36174	0.930277	0.094567	0.84817	FALSE	1.62617	2.8157	-0.27756	0.66797	FALSE
gga_circ_0009167	2.91665	3.56608	-0.12124	0.84201	FALSE	0	3.51021	-1.1646	0.029558	TRUE	0	3.64889	-1.1268	0.058432	FALSE	0.785873	0	0.25877	0.44838	FALSE	0.661063	3.06655	-0.56648	0.33884	FALSE	0.776533	2.96685	-0.68465	0.28802	FALSE
gga_circ_0006808	7.16767	6.33548	0.10705	0.86011	FALSE	1.80156	8.62664	-1.2131	0.034059	TRUE	1.54181	6.48178	-0.88698	0.17349	FALSE	1.90052	1.57338	0.082361	0.88716	FALSE	1.55937	5.44715	-0.7072	0.27598	FALSE	1.83064	7.29041	-1.1256	0.086462	FALSE
gga_circ_0007130	13.2167	7.91214	0.53414	0.34173	FALSE	4.19762	15.9561	-1.2802	0.01791	TRUE	3.56457	8.0959	-0.76522	0.21563	FALSE	11.6273	3.69575	1.0657	0.072207	FALSE	9.70079	6.79639	0.35479	0.55975	FALSE	11.3366	13.5188	-0.21005	0.71731	FALSE
gga_circ_0003038	3.51606	1.86395	0.38637	0.52425	FALSE	0	4.22993	-1.3391	0.014904	TRUE	0	1.88607	-0.72102	0.17112	FALSE	1.01291	0	0.29573	0.41322	FALSE	0.817046	1.57573	-0.19778	0.71766	FALSE	0.975704	3.56963	-0.70372	0.28263	FALSE
gga_circ_0006245	6.83566	4.90911	0.2063	0.7352	FALSE	0	8.19231	-1.3396	0.013841	TRUE	0	4.98079	-1.6492	0.0099412	TRUE	4.08197	0	1.0916	0.053116	FALSE	3.4272	4.16274	-0.1407	0.83078	FALSE	4.00027	6.84772	-0.33605	0.61111	FALSE
gga_circ_0003991	3.86458	5.83642	-0.33534	0.5774	FALSE	0	4.66763	-1.3659	0.013173	TRUE	0	5.95324	-1.992	0.0022581	TRUE	1.90052	0	0.64398	0.18455	FALSE	1.55937	4.99288	-0.80421	0.22317	FALSE	1.83064	3.94909	-0.53024	0.42558	FALSE
gga_circ_0007229	4.93382	3.83667	0.1697	0.78112	FALSE	0	5.90888	-1.4729	0.008165	TRUE	0	3.90297	-1.5032	0.017439	TRUE	1.01291	0	0.29573	0.41322	FALSE	0.817046	3.27037	-0.65252	0.30178	FALSE	0.975704	4.94338	-0.88707	0.17739	FALSE
gga_circ_0000313	5.30555	3.35949	0.32155	0.59918	FALSE	0	6.38241	-1.6994	0.0027777	TRUE	0	3.40005	-1.0953	0.064111	FALSE	0.887608	0	0.26354	0.44385	FALSE	0.74232	2.84137	-0.508	0.38843	FALSE	0.854937	5.37172	-1.1497	0.083401	FALSE
gga_circ_0000242	2.88195	0	0.48653	0.26508	FALSE	15.5683	3.42955	1.0605	0.065846	FALSE	13.3605	0	2.7466	2.2635e-05	TRUE	3.37636	13.506	-1.0576	0.088928	FALSE	2.72349	0	0.58671	0.24038	FALSE	3.25235	2.84527	0.057259	0.91995	FALSE
gga_circ_0006832	0.743695	0	0.23194	0.47956	FALSE	5.58504	0.893212	1.0201	0.073909	FALSE	4.76452	0	1.603	0.012967	TRUE	1.96468	4.88582	-0.553	0.37197	FALSE	1.65266	0	0.39906	0.35904	FALSE	1.94133	0.760208	0.24502	0.63984	FALSE
gga_circ_0000711	4.97748	1.49554	0.57707	0.32473	FALSE	11.7728	5.9424	0.56163	0.32684	FALSE	10.0718	1.51398	1.549	0.015618	TRUE	3.35723	10.2426	-0.92759	0.13118	FALSE	2.74757	1.26564	0.36596	0.55711	FALSE	3.23381	4.97474	-0.2516	0.70254	FALSE
gga_circ_0002746	1.2133	0	0.37648	0.34725	FALSE	5.29868	1.46857	0.84089	0.14464	FALSE	4.53068	0	1.5476	0.01603	TRUE	1.01291	4.62321	-0.83286	0.17735	FALSE	0.817046	0	0.28295	0.45649	FALSE	0.975704	1.24819	-0.077545	0.89004	FALSE
gga_circ_0006416	0.743695	0	0.23194	0.47956	FALSE	5.55044	0.893212	0.95171	0.09265	FALSE	4.74255	0	1.5228	0.017448	TRUE	3.7546	4.83569	-0.19242	0.75634	FALSE	3.09566	0	1.1226	0.064384	FALSE	3.64591	0.760208	0.82767	0.2032	FALSE
gga_circ_0004093	2.9109	0.736831	0.56775	0.31845	FALSE	8.0893	3.48779	0.74042	0.1891	FALSE	6.91087	0.744178	1.4287	0.029247	TRUE	1.68818	7.05166	-0.90709	0.14659	FALSE	1.36174	0.620185	0.17434	0.71642	FALSE	1.62617	2.9305	-0.29262	0.65045	FALSE
gga_circ_0006524	0.991594	0	0.24656	0.46219	FALSE	5.40087	1.19095	0.72657	0.19063	FALSE	4.62128	0	1.3962	0.027088	TRUE	2.95403	4.69121	-0.31024	0.61874	FALSE	2.47623	0	0.73606	0.17293	FALSE	2.87467	1.01361	0.40634	0.50026	FALSE
gga_circ_0005597	4.36038	0.834659	0.83138	0.16065	FALSE	8.38244	5.26311	0.40119	0.47327	FALSE	7.12044	0.862189	1.3827	0.034871	TRUE	5.79745	7.36516	-0.22719	0.70943	FALSE	4.8361	0.726458	0.99345	0.12424	FALSE	5.62328	4.45589	0.17784	0.78397	FALSE
gga_circ_0006378	2.78109	0	0.93281	0.086319	FALSE	4.55537	3.34342	0.26309	0.64574	FALSE	3.87119	0	1.3827	0.028894	TRUE	3.20463	4.00516	-0.14485	0.81688	FALSE	2.62569	0	0.78718	0.15304	FALSE	3.11621	2.8157	0.090426	0.89197	FALSE
gga_circ_0007061	3.40371	0	1.0752	0.055689	FALSE	4.57717	4.09898	0.084188	0.88294	FALSE	3.88446	0	1.3567	0.031429	TRUE	2.74169	4.02894	-0.29341	0.63886	FALSE	2.27861	0	0.88536	0.12211	FALSE	2.67021	3.46738	-0.22257	0.73664	FALSE
gga_circ_0007942	5.06937	0.834659	0.93472	0.11838	FALSE	7.81496	6.07566	0.23848	0.67065	FALSE	6.74298	0.862189	1.311	0.04533	TRUE	6.15866	6.73998	-0.078938	0.89512	FALSE	5.10192	0.726458	1.1243	0.085758	FALSE	5.99088	5.09452	0.17789	0.77678	FALSE
gga_circ_0002614	2.87	0.736831	0.32926	0.48747	FALSE	6.92285	3.49239	0.38985	0.49232	FALSE	5.90496	0.744178	1.3048	0.046446	TRUE	5.83129	6.05287	-0.018903	0.97517	FALSE	4.77038	0.620185	1.0426	0.10671	FALSE	5.63652	2.96555	0.3763	0.56627	FALSE
gga_circ_0001854	1.82443	1.10525	0.14622	0.77191	FALSE	8.48765	2.17929	1.0755	0.060815	FALSE	7.27243	1.11627	1.3012	0.046837	TRUE	2.02582	7.38666	-0.85661	0.17087	FALSE	1.63409	0.930277	0.14532	0.77374	FALSE	1.95141	1.82718	0.041688	0.94423	FALSE
gga_circ_0000999	1.70909	0	0.49796	0.26247	FALSE	4.14123	2.06405	0.42078	0.46338	FALSE	3.52934	0	1.271	0.041645	TRUE	2.34875	3.62185	-0.30808	0.62242	FALSE	1.94808	0	0.78486	0.15627	FALSE	2.28194	1.755	0.14014	0.83144	FALSE
gga_circ_0002787	0.720487	0	0.22606	0.48669	FALSE	3.93306	0.857387	0.78517	0.15734	FALSE	3.34399	0	1.255	0.043957	TRUE	1.35055	3.45692	-0.47505	0.43292	FALSE	1.08939	0	0.29832	0.44162	FALSE	1.30094	0.711317	0.15603	0.75283	FALSE
gga_circ_0007771	2.20489	0	0.60085	0.20462	FALSE	3.95485	2.65952	0.24131	0.67428	FALSE	3.35726	0	1.241	0.045821	TRUE	3.7399	3.4807	0.034574	0.95587	FALSE	3.1373	0	0.87678	0.12253	FALSE	3.65121	2.2618	0.25856	0.69225	FALSE
gga_circ_0006502	3.61668	0	1.0867	0.053358	FALSE	3.85488	4.36989	-0.11718	0.83829	FALSE	3.29549	0	1.2395	0.046206	TRUE	2.92229	3.35924	-0.080221	0.89781	FALSE	2.41152	0	0.74137	0.17083	FALSE	2.854	3.69569	-0.18206	0.78453	FALSE
gga_circ_0002649	0.991594	0	0.24656	0.46219	FALSE	3.76169	1.19095	0.56131	0.31136	FALSE	3.20945	0	1.2288	0.047823	TRUE	3.86077	3.28866	0.12792	0.83709	FALSE	3.19447	0	1.1584	0.058109	FALSE	3.74814	1.01361	0.71431	0.27372	FALSE
gga_circ_0007712	12.7096	5.40299	0.82519	0.14859	FALSE	20.1725	15.262	0.32253	0.48812	FALSE	17.3484	5.50158	1.1944	0.039884	TRUE	16.2098	17.4588	-0.087549	0.86053	FALSE	13.463	4.61442	1.0754	0.074212	FALSE	15.7506	12.8428	0.24518	0.62645	FALSE
gga_circ_0002744	11.4554	5.05068	0.80131	0.15971	FALSE	17.8352	13.798	0.29527	0.53351	FALSE	15.1892	5.15006	1.1908	0.032299	TRUE	6.72776	15.6366	-0.89375	0.101	FALSE	5.54781	4.31956	0.23462	0.71366	FALSE	6.53912	11.6297	-0.60196	0.30308	FALSE
gga_circ_0004448	37.7845	17.7844	0.86569	0.078859	FALSE	50.7253	45.5221	0.13564	0.73004	FALSE	43.3677	18.1242	1.0465	0.032917	TRUE	37.6818	44.2813	-0.2125	0.59688	FALSE	31.2505	15.1776	0.85828	0.085385	FALSE	36.5894	38.3991	-0.068218	0.86904	FALSE
gga_circ_0008666	11.4766	14.2138	-0.17882	0.76375	FALSE	34.5985	13.8596	0.86954	0.10787	FALSE	29.5445	14.4649	0.89242	0.041673	TRUE	18.0175	30.216	-0.63727	0.15439	FALSE	14.9762	12.1159	0.24009	0.64328	FALSE	17.5505	11.7844	0.36902	0.55692	FALSE
gga_circ_0002694	57.5867	33.5104	0.70306	0.054158	FALSE	70.3523	69.2189	0.024309	0.94458	FALSE	59.861	34.121	0.74027	0.049154	TRUE	43.7688	61.7666	-0.43694	0.27582	FALSE	36.1518	28.5818	0.30865	0.44115	FALSE	42.5607	58.4138	-0.4104	0.2852	FALSE
gga_circ_0000116	0.97413	3.45732	-0.68124	0.25525	FALSE	0	1.17754	-0.40117	0.2933	FALSE	0	3.51806	-1.4149	0.023848	TRUE	2.74169	0	1.0372	0.063798	FALSE	2.27861	2.94764	-0.18818	0.7756	FALSE	2.67021	1.00106	0.54975	0.40177	FALSE
gga_circ_0008391	1.79823	7.3429	-1.0432	0.088008	FALSE	1.05825	2.15918	-0.21348	0.65914	FALSE	0.882323	7.48003	-1.4398	0.027959	TRUE	1.77522	0.955328	0.15465	0.75162	FALSE	1.48464	6.27115	-0.92947	0.15756	FALSE	1.70987	1.80836	-0.025641	0.96532	FALSE
gga_circ_0001183	2.68047	0	0.67502	0.16962	FALSE	3.98266	3.20346	0.16039	0.78002	FALSE	3.4035	0	1.2564	0.043684	TRUE	0	3.47994	-1.1393	0.050338	FALSE	0	0	NA	NA	NA	0	2.68965	-0.82559	0.14608	FALSE
gga_circ_0003993	0	2.9692	-0.78542	0.12004	FALSE	3.76169	0	1.2154	0.024816	TRUE	3.20945	3.00234	0.037094	0.95486	FALSE	0	3.28866	-1.1096	0.055468	FALSE	0	2.50601	-0.74971	0.16673	FALSE	0	0	NA	NA	NA
gga_circ_0006772	3.86757	3.78199	0.0095325	0.98753	FALSE	0	4.65192	-1.419	0.010604	TRUE	0	3.8389	-1.1216	0.059171	FALSE	0	0	NA	NA	NA	0	3.2072	-0.88081	0.12062	FALSE	0	3.91902	-1.4167	0.027866	TRUE
gga_circ_0005082	3.8763	0.834659	0.76262	0.19677	FALSE	0	4.65863	-1.4281	0.0102	TRUE	0	0.862189	-0.28799	0.44093	FALSE	0	0	NA	NA	NA	0	0.726458	-0.27396	0.46444	FALSE	0	3.92529	-1.4243	0.027176	TRUE
gga_circ_0006914	18.2998	6.89895	0.83157	0.16639	FALSE	12.4344	21.997	-0.15861	0.72929	FALSE	10.3673	7.09258	0.069024	0.87396	FALSE	0.887608	11.2251	-0.26361	NA	NA	0.74232	5.96234	-0.92624	0.14042	FALSE	0.854937	18.4837	-2.5037	0.00010186	TRUE
gga_circ_0007607	38.4826	2.57891	0.80828	0.13367	FALSE	33.3783	46.3617	-0.25979	0.65013	FALSE	28.0203	2.60462	1.7389	NA	NA	0	29.8606	-2.8994	NA	NA	0	2.17065	-0.49764	0.2913	FALSE	0	38.9764	-3.2381	8.4898e-07	TRUE
gga_circ_0000946	1.08073	4.98566	-0.76498	0.19159	FALSE	0	1.28608	-0.29013	0.38516	FALSE	0	5.07048	-1.6559	0.0096716	TRUE	0	0	NA	NA	NA	0	4.25119	-1.3271	0.033954	TRUE	0	1.06698	-0.29282	0.45462	FALSE
gga_circ_0002400	2.53319	0.736831	0.49227	0.38063	FALSE	0	3.04569	-1.0367	0.046775	TRUE	0	0.744178	-0.28162	0.44651	FALSE	0	0	NA	NA	NA	0	0.620185	-0.266	0.47233	FALSE	0	2.5623	-1.0387	0.087302	FALSE
gga_circ_0005562	3.14708	1.13806	0.47501	0.41161	FALSE	0	3.79453	-1.2225	0.023687	TRUE	0	1.15471	-0.34896	0.38852	FALSE	0	0	NA	NA	NA	0	0.968182	-0.29225	0.44672	FALSE	0	3.2077	-1.2245	0.051339	FALSE
gga_circ_0002549	2.90217	0	0.94911	0.082185	FALSE	0	3.48108	-1.1407	0.03232	TRUE	0	0	NA	NA	NA	0	0	NA	NA	NA	0	0	NA	NA	NA	0	2.92423	-1.1425	0.065448	FALSE
gga_circ_0004225	0	2.74752	-0.98211	0.0688	FALSE	0	0	NA	NA	NA	0	2.80726	-1.2023	0.047499	TRUE	0	0	NA	NA	NA	0	2.35533	-0.91245	0.11341	FALSE	0	0	NA	NA	NA
gga_circ_0001623	176.431	152.849	0.16607	NA	NA	75.3376	210.93	-1.0939	NA	NA	64.4345	155.837	-1.1269	0.0066705	TRUE	206.463	65.7868	1.4196	0.0009985	TRUE	170.338	130.626	0.36632	0.18976	FALSE	199.918	176.238	0.15399	NA	NA
gga_circ_0003349	0	0	NA	NA	NA	0	0	NA	NA	NA	0	0	NA	NA	NA	3.96694	0	1.3598	0.021956	TRUE	3.29328	0	1.1737	0.055507	FALSE	3.85038	0	1.4852	0.020723	TRUE
gga_circ_0002301	0	0	NA	NA	NA	0	0	NA	NA	NA	0	0	NA	NA	NA	3.1855	0	1.156	0.044068	TRUE	2.64977	0	0.99177	0.092636	FALSE	3.09767	0	1.271	0.041855	TRUE
gga_circ_0002454	0	0	NA	NA	NA	1.78876	0	0.36912	0.31769	FALSE	1.5331	0	0.39318	0.36535	FALSE	5.59398	1.54703	0.7397	0.22886	FALSE	4.67359	0	1.4342	0.0239	TRUE	5.46648	0	1.756	0.0073848	TRUE
gga_circ_0007140	0	0	NA	NA	NA	0.671913	0	0.206	0.47825	FALSE	0.58671	0	0.24548	0.49828	FALSE	5.10515	0.571256	1.1502	0.061065	FALSE	4.18505	0	1.3549	0.031281	TRUE	4.94685	0	1.682	0.0099333	TRUE
gga_circ_0001828	0	0	NA	NA	NA	4.54858	0	1.3629	0.013659	TRUE	3.89547	0	1.3822	0.028972	TRUE	0.887608	3.95427	-0.79048	0.19457	FALSE	0.74232	0	0.27344	0.4659	FALSE	0.854937	0	0.29431	0.44406	FALSE
gga_circ_0008667	0	0	NA	NA	NA	4.39901	0	1.2284	0.023209	TRUE	3.77419	0	1.2667	0.041896	TRUE	3.56957	3.80979	-0.04093	0.94771	FALSE	2.94519	0	0.84723	0.13206	FALSE	3.43828	0	1.063	0.075331	FALSE
gga_circ_0006382	0	0	NA	NA	NA	3.78348	0	1.188	0.027418	TRUE	3.22272	0	1.2067	0.051011	FALSE	0.887608	3.31244	-0.65053	0.27749	FALSE	0.74232	0	0.27344	0.4659	FALSE	0.854937	0	0.29431	0.44406	FALSE
gga_circ_0002180	0	0	NA	NA	NA	3.26037	0	1.0304	0.048202	TRUE	2.81453	0	1.0604	0.078005	FALSE	0.785873	2.81024	-0.55459	0.34345	FALSE	0.661063	0	0.26758	0.47177	FALSE	0.776533	0	0.28993	0.44792	FALSE
